# Supplementary material for: SOX11 promotes invasive growth and ductal carcinoma in situ progression
Source: J Pathol. 2017 Aug 22;243(2):193–207. doi: 10.1002/path.4939 (PMC5637904; doi:10.1002/path.4939)
Supplement: Supplementary file 12 — Table S1. Antibodies used in Western blots [file PATH-243-193-s012.xlsx]

## Sheet: Table S1A
Table S1A. Cell lines used in Figure 1
Cell line	Origin	Media	SF Media
MCF10A	ATCC; LGC Standards (Middlesex, UK)	DMEM/F12 (ThermoFisher Scientific)	DMEM/F12 (ThermoFisher Scientific)
		5% Horse serum(ThermoFisher Scientific)	0.5% Horse serum(ThermoFisher Scientific)
		20 ng/ml epidermal growth factor (EGF) (Peprotech, London, UK)	500 ng/ml hydrocortisone (Sigma, Poole, UK)
		500 ng/ml hydrocortisone (Sigma, Poole, UK)	100 ng/ml cholera toxin (Sigma)
		100 ng/ml cholera toxin (Sigma)	10 mg/ml insulin (Sigma)
		10 mg/ml insulin (Sigma)
MCF10DCIS.com	Dr. Gillian Farnie	Advanced DMEM/F12 (ThermoFisher Scientific)	Advanced DMEM/F12 (ThermoFisher Scientific)
		5% Horse serum	0.5% Horse serum
BT474	CLS Cell lines service	DMEM:F12
		2 mM L-glutamine (Sigma)
		5μg/ml Insulin
		5% FBS (ThermoFisher Scientific)
BT549	ATCC	RPMI-1640 (ThermoFisher Scientific)
		10% FBS
		0.023 IU/ml insulin
Cal148	CLS (Eppelheim, Germany)	DMEM (ThermoFisher Scientific)
		20% FBS
		10ng/ml EGF
HCC202	Dr. Paul Huang, ICR, London	RPMI-1640
		10% FBS
MX-1	DSMZ (Braunschweig, Germany)	DMEM:F12
		5% FBS
UACC893	ATCC	Leibovitz's L-15 Medium (ThermoFisher Scientific)
		10% FBS

## Sheet: Table S1B
Table S1B. Antibodies and protocol used in Immunofluorescence
Protein	Antibody	Concentration	Fixation
SOX11	Mouse monoclonal clone SOX11-C1 50-9773-82 (EBioscience)	1:200	4% PFA
Cells were fixed with 4% paraformaldehyde and permeabilised in 0.25% Triton X-100. Primary antibody was diluted in PBS plus 1% BSA. After washing, cells were incubated with secondary antibody (dilution 1:200) and DAPI (1:5000).

## Sheet: Table S1C
Table S1C. Antibodies used in Western blots
Protein	Antibody	Concentration
SOX11	Rabbit monocolonal	1:1000
	Clone EPR8191(2)
	ab170916 (Abcam)
MIA	Rabbit monoclonal	1:500
	Clone EPR15597
	ab186731 (Abcam)
Β-Tubulin	Mouse monoclonal	1:5000
	T4026 (Sigma)
