# Supplementary material for: SOX11 promotes invasive growth and ductal carcinoma in situ progression
Source: J Pathol. 2017 Aug 22;243(2):193–207. doi: 10.1002/path.4939 (PMC5637904; doi:10.1002/path.4939)
Supplement: Supplementary file 13 — Table S2. Probes and protocol for RT‐qPCR [file PATH-243-193-s013.xlsx]

## Sheet: Table S2
Table S2. Probes and protocol for RT-qPCR
Gene	Probe	Dye
SOX11	Hs00846583_s1	FAM
HORMAD1	Hs00933665_s1	FAM
FHAD1	Hs00948384_s1	FAM
TFAP2B	Hs01560931_m1	FAM
GAPDH	Hs02786624_g1	VIC
