# Supplementary material for: SOX11 promotes invasive growth and ductal carcinoma in situ progression
Source: J Pathol. 2017 Aug 22;243(2):193–207. doi: 10.1002/path.4939 (PMC5637904; doi:10.1002/path.4939)
Supplement: Supplementary file 14 — Table S3. Antibodies and conditions used for Immunohistochemistry [file PATH-243-193-s014.xlsx]

## Sheet: Table S3
Table S3. Antibodies and conditions used for Immunohistochemistry
Protein	Antibody	Concentration	Antigen retrival	Fixation
SOX11	Rabbit monoclonal	1:500	Pressure cooker	Formalin
	Clone EPR8191(2)		Buffer citrate pH=6
	ab170916 (Abcam)
SOX11	Mouse monoclonal	1:50	Pressure cooker	Formalin
	Clone SOX11-c1		Buffer citrate pH=6
	50-9773-82 (EBioscience)
Lamin A + C	Rabbit monoclonal	1 : 500	Pressure cooker	Formalin
	Clone EPR4100		Buffer citrate pH=6
	ab108595 (Abcam)
p63	Mouse monoclonal	1 : 50	Module	Formalin
	Clone DAK-p63		Buffer pH=9
	M7317 (Dako)
ALDH1	Mouse monoclonal	1:50	Pressure cooker	Formalin
	Clone 44/ALDH		Buffer citrate pH=6
	611195 (BD)
