# Supplementary material for: SOX11 promotes invasive growth and ductal carcinoma in situ progression
Source: J Pathol. 2017 Aug 22;243(2):193–207. doi: 10.1002/path.4939 (PMC5637904; doi:10.1002/path.4939)
Supplement: Supplementary file 15 — Table S4. Upregulated genes in lesions and tumours from DCIS‐SOX11 cells compared to DCIS‐lacZ cells injected into the mammary duct. [file PATH-243-193-s015.xlsx]

## Sheet: human_up_in_ductal_SOX11
Table S4A. Upregulated genes in lesions and tumours from DCIS-SOX11 cells compared to DCIS-lacZ cells injected into the mammary duct.
Probe	Chromosome	Start	End	Strand	Difference	Feature	ID	Description	Type	Orientation	Distance	Ductal_Control	Ductal_SOX11	Fat_Control	Fat_SOX11
FHAD1	1	15247272	15398126	+	5.21585	FHAD1	ENSG00000142621	forkhead-associated (FHA) phosphopeptide binding domain 1 [Source:HGNC Symbol;Acc:HGNC:29408]	gene	Name match	0	-1.76105	3.45479	-0.450286	3.45123
DUOX1	15	45129933	45165576	+	3.83969	DUOX1	ENSG00000137857	dual oxidase 1 [Source:HGNC Symbol;Acc:HGNC:3062]	gene	Name match	0	-0.856401	2.98329	-0.380147	3.05453
GSTM1	1	109687820	109708685	+	3.48447	GSTM1	ENSG00000134184	glutathione S-transferase mu 1 [Source:HGNC Symbol;Acc:HGNC:4632]	gene	Name match	0	-3.21288	0.271591	-1.92544	1.91592
FABP6	5	160187367	160238735	+	3.41734	FABP6	ENSG00000170231	fatty acid binding protein 6, ileal [Source:HGNC Symbol;Acc:HGNC:3561]	gene	Name match	0	-3.70909	-0.291751	-1.79179	-1.10392
FILIP1	6	75291859	75493738	-	2.98339	FILIP1	ENSG00000118407	filamin A interacting protein 1 [Source:HGNC Symbol;Acc:HGNC:21015]	gene	Name match	0	-2.46321	0.520183	-1.49747	-0.927029
AGMO	7	15200318	15562015	-	2.92381	AGMO	ENSG00000187546	alkylglycerol monooxygenase [Source:HGNC Symbol;Acc:HGNC:33784]	gene	Name match	0	-2.21181	0.712001	-0.551163	1.19354
QPRT	16	29679037	29698699	+	2.90947	QPRT	ENSG00000103485	quinolinate phosphoribosyltransferase [Source:HGNC Symbol;Acc:HGNC:9755]	gene	Name match	0	-4.15544	-1.24596	-1.53298	-0.435937
HLA-DPA1	6	33064569	33080775	-	2.88978	HLA-DPA1	ENSG00000231389	major histocompatibility complex, class II, DP alpha 1 [Source:HGNC Symbol;Acc:HGNC:4938]	gene	Name match	0	-4.2227	-1.33291	-5.50623	-1.14814
S100A7	1	153457744	153460701	-	2.7634	S100A7	ENSG00000143556	S100 calcium binding protein A7 [Source:HGNC Symbol;Acc:HGNC:10497]	gene	Name match	0	0.383968	3.14736	1.30992	1.48588
FMOD	1	203340628	203351489	-	2.67719	FMOD	ENSG00000122176	fibromodulin [Source:HGNC Symbol;Acc:HGNC:3774]	gene	Name match	0	1.90282	4.58001	3.41205	5.49803
S100A8	1	153390032	153391188	-	2.55755	S100A8	ENSG00000143546	S100 calcium binding protein A8 [Source:HGNC Symbol;Acc:HGNC:10498]	gene	Name match	0	1.00124	3.55879	2.69938	2.55392
KCNJ5	11	128891356	128921035	+	2.5571	KCNJ5	ENSG00000120457	potassium inwardly-rectifying channel, subfamily J, member 5 [Source:HGNC Symbol;Acc:HGNC:6266]	gene	Name match	0	-2.7443	-0.187199	-1.22726	-0.550003
COX6B2	19	55349306	55354814	-	2.53693	COX6B2	ENSG00000160471	cytochrome c oxidase subunit VIb polypeptide 2 (testis) [Source:HGNC Symbol;Acc:HGNC:24380]	gene	Name match	0	-0.794877	1.74205	0.286948	2.01351
TFAP2B	6	50818723	50847613	+	2.51538	TFAP2B	ENSG00000008196	transcription factor AP-2 beta (activating enhancer binding protein 2 beta) [Source:HGNC Symbol;Acc:HGNC:11743]	gene	Name match	0	-2.84004	-0.324662	-0.546498	1.40576
XG	X	2752050	2815927	+	2.38593	XG	ENSG00000124343	Xg blood group [Source:HGNC Symbol;Acc:HGNC:12806]	gene	Name match	0	-5.03075	-2.64482	-5.74022	-2.7507
PIP	7	143132077	143139746	+	2.32407	PIP	ENSG00000159763	prolactin-induced protein [Source:HGNC Symbol;Acc:HGNC:8993]	gene	Name match	0	0.107683	2.43176	2.35709	4.89053
ROR2	9	91563091	91950162	-	2.17874	ROR2	ENSG00000169071	receptor tyrosine kinase-like orphan receptor 2 [Source:HGNC Symbol;Acc:HGNC:10257]	gene	Name match	0	-3.12512	-0.946386	-2.3876	-0.389445
SLC35F3	1	233904933	234324516	+	2.08924	SLC35F3	ENSG00000183780	solute carrier family 35, member F3 [Source:HGNC Symbol;Acc:HGNC:23616]	gene	Name match	0	1.19173	3.28097	1.64739	2.92426
SLC4A8	12	51391317	51515763	+	2.05284	SLC4A8	ENSG00000050438	solute carrier family 4, sodium bicarbonate cotransporter, member 8 [Source:HGNC Symbol;Acc:HGNC:11034]	gene	Name match	0	-1.37072	0.682123	0.539932	2.22075
FHL1	X	136147400	136211359	+	2.04788	FHL1	ENSG00000022267	four and a half LIM domains 1 [Source:HGNC Symbol;Acc:HGNC:3702]	gene	Name match	0	-2.40371	-0.355834	-0.845154	-1.11356
OLFM4	13	53028759	53052057	+	2.04038	OLFM4	ENSG00000102837	olfactomedin 4 [Source:HGNC Symbol;Acc:HGNC:17190]	gene	Name match	0	2.39842	4.4388	4.10484	5.23855
SHISA2	13	26044597	26051031	-	2.02807	SHISA2	ENSG00000180730	shisa family member 2 [Source:HGNC Symbol;Acc:HGNC:20366]	gene	Name match	0	-0.109782	1.91829	1.12769	2.07654
TNFAIP6	2	151357592	151380048	+	2.023	TNFAIP6	ENSG00000123610	tumor necrosis factor, alpha-induced protein 6 [Source:HGNC Symbol;Acc:HGNC:11898]	gene	Name match	0	-0.320507	1.70249	0.322274	0.596728
NDRG4	16	58462846	58513628	+	1.9837	NDRG4	ENSG00000103034	NDRG family member 4 [Source:HGNC Symbol;Acc:HGNC:14466]	gene	Name match	0	-0.901839	1.08186	-0.80008	0.925217
TRIM6	11	5596109	5612958	+	1.97897	TRIM6	ENSG00000121236	tripartite motif containing 6 [Source:HGNC Symbol;Acc:HGNC:16277]	gene	Name match	0	-2.75053	-0.771564	-2.12149	-2.01098
GAL3ST2	2	241776825	241804208	+	1.89826	GAL3ST2	ENSG00000154252	galactose-3-O-sulfotransferase 2 [Source:HGNC Symbol;Acc:HGNC:24869]	gene	Name match	0	-1.18481	0.713445	-0.506199	0.0898754
RINL	19	38867834	38878279	-	1.86558	RINL	ENSG00000187994	Ras and Rab interactor-like [Source:HGNC Symbol;Acc:HGNC:24795]	gene	Name match	0	-3.11273	-1.24715	-1.99189	-0.436089
CLCA2	1	86424086	86456558	+	1.83684	CLCA2	ENSG00000137975	chloride channel accessory 2 [Source:HGNC Symbol;Acc:HGNC:2016]	gene	Name match	0	5.27193	7.10877	6.3404	7.63994
SYT12	11	67006778	67050863	+	1.81435	SYT12	ENSG00000173227	synaptotagmin XII [Source:HGNC Symbol;Acc:HGNC:18381]	gene	Name match	0	0.400652	2.215	0.562192	2.46188
VAV3	1	107571160	107965144	-	1.7892	VAV3	ENSG00000134215	vav 3 guanine nucleotide exchange factor [Source:HGNC Symbol;Acc:HGNC:12659]	gene	Name match	0	1.24242	3.03162	2.76037	3.99288
FBLN5	14	91869441	91947987	-	1.77908	FBLN5	ENSG00000140092	fibulin 5 [Source:HGNC Symbol;Acc:HGNC:3602]	gene	Name match	0	-0.898564	0.880518	0.448433	0.815197
RMRP	9	35657751	35658018	-	1.7491	RMRP	ENSG00000269900	RNA component of mitochondrial RNA processing endoribonuclease [Source:HGNC Symbol;Acc:HGNC:10031]	gene	Name match	0	-1.73233	0.0167687	-0.609032	-0.542831
APOC1	19	44914247	44919346	+	1.73506	APOC1	ENSG00000130208	apolipoprotein C-I [Source:HGNC Symbol;Acc:HGNC:607]	gene	Name match	0	0.142597	1.87765	1.95536	2.16244
COL17A1	10	104031286	104086002	-	1.71919	COL17A1	ENSG00000065618	collagen, type XVII, alpha 1 [Source:HGNC Symbol;Acc:HGNC:2194]	gene	Name match	0	4.43056	6.14975	4.17578	6.47989
FLRT3	20	14322988	14337616	-	1.67465	FLRT3	ENSG00000125848	fibronectin leucine rich transmembrane protein 3 [Source:HGNC Symbol;Acc:HGNC:3762]	gene	Name match	0	3.05335	4.728	3.8109	4.76465
ARHGAP24	4	85475114	86002670	+	1.63956	ARHGAP24	ENSG00000138639	Rho GTPase activating protein 24 [Source:HGNC Symbol;Acc:HGNC:25361]	gene	Name match	0	-1.86665	-0.227081	-0.93535	-0.920163
ZNF503-AS2	10	75401519	75408982	+	1.63936	ZNF503-AS2	ENSG00000237149	ZNF503 antisense RNA 2 [Source:HGNC Symbol;Acc:HGNC:23525]	gene	Name match	0	-0.824238	0.815117	-0.419079	0.345718
S100A9	1	153357854	153361027	+	1.6338	S100A9	ENSG00000163220	S100 calcium binding protein A9 [Source:HGNC Symbol;Acc:HGNC:10499]	gene	Name match	0	5.31337	6.94717	6.48273	6.40907
HORMAD1	1	150698060	150720885	-	1.62598	HORMAD1	ENSG00000143452	HORMA domain containing 1 [Source:HGNC Symbol;Acc:HGNC:25245]	gene	Name match	0	1.67005	3.29603	1.98749	2.54149
CFI	4	109740694	109802179	-	1.5933	CFI	ENSG00000205403	complement factor I [Source:HGNC Symbol;Acc:HGNC:5394]	gene	Name match	0	1.45266	3.04597	2.90322	3.77215
KCND1	X	48961378	48971569	-	1.57149	KCND1	ENSG00000102057	potassium voltage-gated channel, Shal- related subfamily, member 1 [Source:HGNC Symbol;Acc:HGNC:6237]	gene	Name match	0	-0.348241	1.22325	0.397081	0.882432
TAF7L	X	101268253	101293057	-	1.55059	TAF7L	ENSG00000102387	TAF7-like RNA polymerase II, TATA box binding protein (TBP)-associated factor, 50kDa [Source:HGNC Symbol;Acc:HGNC:11548]	gene	Name match	0	-2.33145	-0.780861	-0.818454	-0.59438
RAD51AP2	2	17510584	17518439	-	1.54337	RAD51AP2	ENSG00000214842	RAD51 associated protein 2 [Source:HGNC Symbol;Acc:HGNC:34417]	gene	Name match	0	-2.59206	-1.04869	-2.35336	-1.43525
ELN	7	74027789	74069907	+	1.50451	ELN	ENSG00000049540	elastin [Source:HGNC Symbol;Acc:HGNC:3327]	gene	Name match	0	3.22387	4.72838	5.4148	5.75726
OLFM2	19	9853718	9936552	-	1.48801	OLFM2	ENSG00000105088	olfactomedin 2 [Source:HGNC Symbol;Acc:HGNC:17189]	gene	Name match	0	0.774128	2.26214	1.43143	2.00854
CDH13	16	82626803	83800640	+	1.35654	CDH13	ENSG00000140945	cadherin 13 [Source:HGNC Symbol;Acc:HGNC:1753]	gene	Name match	0	2.15672	3.51326	1.42396	2.6653
MRAP2	6	84033756	84090881	+	1.28278	MRAP2	ENSG00000135324	melanocortin 2 receptor accessory protein 2 [Source:HGNC Symbol;Acc:HGNC:21232]	gene	Name match	0	0.849997	2.13277	1.61684	2.0113
KCND3	1	111770662	111989155	-	1.25193	KCND3	ENSG00000171385	potassium voltage-gated channel, Shal- related subfamily, member 3 [Source:HGNC Symbol;Acc:HGNC:6239]	gene	Name match	0	-0.675049	0.576877	-0.777651	0.207661
F5	1	169514166	169586588	-	1.25073	F5	ENSG00000198734	coagulation factor V (proaccelerin, labile factor) [Source:HGNC Symbol;Acc:HGNC:3542]	gene	Name match	0	3.28417	4.5349	3.27131	5.19939
SYTL2	11	85694224	85811159	-	1.24205	SYTL2	ENSG00000137501	synaptotagmin-like 2 [Source:HGNC Symbol;Acc:HGNC:15585]	gene	Name match	0	0.753575	1.99562	1.47006	2.07972
GSTA4	6	52977953	52995378	-	1.20641	GSTA4	ENSG00000170899	glutathione S-transferase alpha 4 [Source:HGNC Symbol;Acc:HGNC:4629]	gene	Name match	0	0.772647	1.97906	1.5895	1.7617
RAB7B	1	205976740	206003461	-	1.18813	RAB7B	ENSG00000276600	RAB7B, member RAS oncogene family [Source:HGNC Symbol;Acc:HGNC:30513]	gene	Name match	0	3.80794	4.99607	4.1906	5.06243
GJA5	1	147756199	147773362	-	1.17547	GJA5	ENSG00000265107	gap junction protein, alpha 5, 40kDa [Source:HGNC Symbol;Acc:HGNC:4279]	gene	Name match	0	0.148878	1.32435	0.482019	1.31357
APCDD1L	20	58459101	58515131	-	1.16004	APCDD1L	ENSG00000198768	adenomatosis polyposis coli down-regulated 1- like [Source:HGNC Symbol;Acc:HGNC:26892]	gene	Name match	0	-1.54323	-0.383192	-1.1829	-0.0948745
GAMT	19	1397084	1401570	-	1.15258	GAMT	ENSG00000130005	guanidinoacetate N-methyltransferase [Source:HGNC Symbol;Acc:HGNC:4136]	gene	Name match	0	0.36862	1.5212	1.11548	2.42891
TP53AIP1	11	128934731	128943399	-	1.14772	TP53AIP1	ENSG00000120471	tumor protein p53 regulated apoptosis inducing protein 1 [Source:HGNC Symbol;Acc:HGNC:29984]	gene	Name match	0	0.699679	1.8474	1.29635	1.80498
PI3	20	45174876	45176544	+	1.14572	PI3	ENSG00000124102	peptidase inhibitor 3, skin-derived [Source:HGNC Symbol;Acc:HGNC:8947]	gene	Name match	0	7.74681	8.89254	8.25592	7.88005
SPOCD1	1	31790422	31816051	-	1.13703	SPOCD1	ENSG00000134668	SPOC domain containing 1 [Source:HGNC Symbol;Acc:HGNC:26338]	gene	Name match	0	0.408104	1.54514	0.110667	0.697108
WNK4	17	42780678	42796936	+	1.11641	WNK4	ENSG00000126562	WNK lysine deficient protein kinase 4 [Source:HGNC Symbol;Acc:HGNC:14544]	gene	Name match	0	-1.0336	0.0828094	-0.530987	-0.250969
RHOU	1	228735077	228746669	+	1.11599	RHOU	ENSG00000116574	ras homolog family member U [Source:HGNC Symbol;Acc:HGNC:17794]	gene	Name match	0	-0.934262	0.181727	-0.917499	0.0368001
FAM212B	1	111722064	111755824	-	1.09987	FAM212B	ENSG00000197852	family with sequence similarity 212, member B [Source:HGNC Symbol;Acc:HGNC:28045]	gene	Name match	0	2.04923	3.14909	2.46726	3.32112
SEMA4G	10	100969518	100985615	+	1.09302	SEMA4G	ENSG00000095539	sema domain, immunoglobulin domain (Ig), transmembrane domain (TM) and short cytoplasmic domain, (semaphorin) 4G [Source:HGNC Symbol;Acc:HGNC:10735]	gene	Name match	0	0.704204	1.79723	1.30114	1.773
GNAI1	7	80133955	80219402	+	1.08225	GNAI1	ENSG00000127955	guanine nucleotide binding protein (G protein), alpha inhibiting activity polypeptide 1 [Source:HGNC Symbol;Acc:HGNC:4384]	gene	Name match	0	1.39899	2.48123	1.77577	2.48187
NNMT	11	114257831	114313285	+	1.03946	NNMT	ENSG00000166741	nicotinamide N-methyltransferase [Source:HGNC Symbol;Acc:HGNC:7861]	gene	Name match	0	3.83827	4.87774	4.01639	4.63543
MTSS1	8	124550790	124728429	-	1.02577	MTSS1	ENSG00000170873	metastasis suppressor 1 [Source:HGNC Symbol;Acc:HGNC:20443]	gene	Name match	0	4.01358	5.03934	4.47059	5.03965
PAPSS2	10	87659613	87747705	+	1.01702	PAPSS2	ENSG00000198682	3'-phosphoadenosine 5'-phosphosulfate synthase 2 [Source:HGNC Symbol;Acc:HGNC:8604]	gene	Name match	0	1.59468	2.6117	1.83136	2.47151
HSD17B2	16	82035004	82098534	+	1.01291	HSD17B2	ENSG00000086696	hydroxysteroid (17-beta) dehydrogenase 2 [Source:HGNC Symbol;Acc:HGNC:5211]	gene	Name match	0	3.06157	4.07448	4.5572	5.02523
KCNQ1OT1	11	2608328	2699994	-	1.00212	KCNQ1OT1	ENSG00000269821	KCNQ1 opposite strand/antisense transcript 1 (non-protein coding) [Source:HGNC Symbol;Acc:HGNC:6295]	gene	Name match	0	1.25618	2.25831	1.71572	2.28267
A1BG	19	58346850	58353499	-	0.989387	A1BG	ENSG00000121410	alpha-1-B glycoprotein [Source:HGNC Symbol;Acc:HGNC:5]	gene	Name match	0	-0.71973	0.269656	-0.715632	0.0991317
DNAJB5	9	34989641	34998900	+	0.979551	DNAJB5	ENSG00000137094	DnaJ (Hsp40) homolog, subfamily B, member 5 [Source:HGNC Symbol;Acc:HGNC:14887]	gene	Name match	0	1.4234	2.40295	1.59914	1.65483
IRX6	16	55323760	55330760	+	0.976528	IRX6	ENSG00000159387	iroquois homeobox 6 [Source:HGNC Symbol;Acc:HGNC:14675]	gene	Name match	0	1.65922	2.63575	2.0674	2.90106
ZNF229	19	44426251	44448578	-	0.97578	ZNF229	ENSG00000278318	zinc finger protein 229 [Source:HGNC Symbol;Acc:HGNC:13022]	gene	Name match	0	0.971088	1.94687	1.92648	2.09424
COLGALT2	1	183935837	184037729	-	0.96949	COLGALT2	ENSG00000198756	collagen beta(1-O)galactosyltransferase 2 [Source:HGNC Symbol;Acc:HGNC:16790]	gene	Name match	0	-0.251292	0.718198	0.435281	1.0624
TNS1	2	217799789	218002995	-	0.968099	TNS1	ENSG00000079308	tensin 1 [Source:HGNC Symbol;Acc:HGNC:11973]	gene	Name match	0	2.47179	3.43989	2.87512	3.1983
DYRK3	1	206635536	206649197	+	0.943484	DYRK3	ENSG00000143479	dual-specificity tyrosine-(Y)- phosphorylation regulated kinase 3 [Source:HGNC Symbol;Acc:HGNC:3094]	gene	Name match	0	1.93004	2.87352	2.29657	2.76687
ZNF425	7	149102784	149126346	-	0.932505	ZNF425	ENSG00000204947	zinc finger protein 425 [Source:HGNC Symbol;Acc:HGNC:20690]	gene	Name match	0	-0.0913411	0.841164	0.337533	0.568599
ZNF503	10	75279726	75401906	-	0.917094	ZNF503	ENSG00000270087	zinc finger protein 503 [Source:EntrezGene;Acc:84858]	gene	Name match	0	1.7739	2.69099	1.8884	2.58598
SESN2	1	28259527	28282491	+	0.915119	SESN2	ENSG00000130766	sestrin 2 [Source:HGNC Symbol;Acc:HGNC:20746]	gene	Name match	0	2.74794	3.66306	2.81883	3.56375
LOXL1	15	73926458	73952137	+	0.913289	LOXL1	ENSG00000129038	lysyl oxidase-like 1 [Source:HGNC Symbol;Acc:HGNC:6665]	gene	Name match	0	3.61616	4.52944	3.8214	4.50232
TNFSF14	19	6661253	6670588	-	0.911387	TNFSF14	ENSG00000125735	tumor necrosis factor (ligand) superfamily, member 14 [Source:HGNC Symbol;Acc:HGNC:11930]	gene	Name match	0	0.623246	1.53463	1.32676	0.370597
HS3ST3B1	17	14301083	14349404	+	0.906942	HS3ST3B1	ENSG00000125430	heparan sulfate (glucosamine) 3-O- sulfotransferase 3B1 [Source:HGNC Symbol;Acc:HGNC:5198]	gene	Name match	0	3.02776	3.9347	3.20192	3.51936
TRIM22	11	5689689	5737089	+	0.905571	TRIM22	ENSG00000132274	tripartite motif containing 22 [Source:HGNC Symbol;Acc:HGNC:16379]	gene	Name match	0	3.30023	4.20581	3.27893	4.38057
CLEC11A	19	50723329	50725718	+	0.888084	CLEC11A	ENSG00000105472	C-type lectin domain family 11, member A [Source:HGNC Symbol;Acc:HGNC:10576]	gene	Name match	0	-0.411965	0.476119	0.843755	0.608358
PARD6G	18	80157232	80247546	-	0.882657	PARD6G	ENSG00000178184	par-6 family cell polarity regulator gamma [Source:HGNC Symbol;Acc:HGNC:16076]	gene	Name match	0	1.99707	2.87973	2.36236	2.89754
ZNF350	19	51964343	51986856	-	0.864473	ZNF350	ENSG00000256683	zinc finger protein 350 [Source:HGNC Symbol;Acc:HGNC:16656]	gene	Name match	0	0.218031	1.0825	1.14154	1.06267
MCAM	11	119308529	119317116	-	0.856934	MCAM	ENSG00000076706	melanoma cell adhesion molecule [Source:HGNC Symbol;Acc:HGNC:6934]	gene	Name match	0	4.47778	5.33472	4.18063	4.72849
FZD4	11	86945679	86955391	-	0.851739	FZD4	ENSG00000174804	frizzled class receptor 4 [Source:HGNC Symbol;Acc:HGNC:4042]	gene	Name match	0	3.64293	4.49467	4.3704	4.9214
LINC01004	7	104950315	105013044	-	0.845451	LINC01004	ENSG00000228393	long intergenic non-protein coding RNA 1004 [Source:HGNC Symbol;Acc:HGNC:48961]	gene	Name match	0	0.621059	1.46651	1.33505	1.48172
MC1R	16	89913418	89920977	+	0.840403	MC1R	ENSG00000258839	melanocortin 1 receptor (alpha melanocyte stimulating hormone receptor) [Source:HGNC Symbol;Acc:HGNC:6929]	gene	Name match	0	2.6391	3.4795	3.31621	3.68294
GLI3	7	41960950	42237059	-	0.839023	GLI3	ENSG00000106571	GLI family zinc finger 3 [Source:HGNC Symbol;Acc:HGNC:4319]	gene	Name match	0	3.2083	4.04732	3.41005	3.94831
LINC01355	1	23281309	23286752	-	0.832735	LINC01355	ENSG00000261326	long intergenic non-protein coding RNA 1355 [Source:HGNC Symbol;Acc:HGNC:50584]	gene	Name match	0	3.55811	4.39084	4.2917	4.31844
DGCR5	22	18970514	19031242	+	0.793539	DGCR5	ENSG00000237517	DiGeorge syndrome critical region gene 5 (non-protein coding) [Source:HGNC Symbol;Acc:HGNC:16757]	gene	Name match	0	-0.017609	0.77593	0.306055	0.570503
DQX1	2	74518131	74526336	-	0.786573	DQX1	ENSG00000144045	DEAQ box RNA-dependent ATPase 1 [Source:HGNC Symbol;Acc:HGNC:20410]	gene	Name match	0	1.66355	2.45012	2.09003	2.84307
ADRBK2	22	25564849	25729294	+	0.777895	ADRBK2	ENSG00000100077	adrenergic, beta, receptor kinase 2 [Source:HGNC Symbol;Acc:HGNC:290]	gene	Name match	0	2.21144	2.98934	2.07006	2.7737
MFAP3L	4	169986597	170032212	-	0.777718	MFAP3L	ENSG00000198948	microfibrillar-associated protein 3-like [Source:HGNC Symbol;Acc:HGNC:29083]	gene	Name match	0	2.22315	3.00087	2.09016	2.80877
ZG16B	16	2830169	2839585	+	0.772154	ZG16B	ENSG00000162078	zymogen granule protein 16B [Source:HGNC Symbol;Acc:HGNC:30456]	gene	Name match	0	6.42604	7.19819	7.6487	8.55098
SESN1	6	108986437	109094819	-	0.75688	SESN1	ENSG00000080546	sestrin 1 [Source:HGNC Symbol;Acc:HGNC:21595]	gene	Name match	0	3.94531	4.70219	4.12643	4.88892
GPR87	3	151294103	151316952	-	0.735523	GPR87	ENSG00000138271	G protein-coupled receptor 87 [Source:HGNC Symbol;Acc:HGNC:4538]	gene	Name match	0	3.95981	4.69534	3.77692	4.28786
ZNF404	19	43872363	43883964	-	0.729416	ZNF404	ENSG00000176222	zinc finger protein 404 [Source:HGNC Symbol;Acc:HGNC:19417]	gene	Name match	0	1.10844	1.83786	1.7751	2.08639
IGSF9	1	159927039	159945604	-	0.728678	IGSF9	ENSG00000085552	immunoglobulin superfamily, member 9 [Source:HGNC Symbol;Acc:HGNC:18132]	gene	Name match	0	4.99632	5.72499	5.30773	5.50294
DEF6	6	35297852	35321771	+	0.718755	DEF6	ENSG00000023892	differentially expressed in FDCP 6 homolog (mouse) [Source:HGNC Symbol;Acc:HGNC:2760]	gene	Name match	0	3.09752	3.81628	3.77165	3.98987
CASP1	11	105025443	105035250	-	0.715457	CASP1	ENSG00000137752	caspase 1, apoptosis-related cysteine peptidase [Source:HGNC Symbol;Acc:HGNC:1499]	gene	Name match	0	3.4465	4.16196	3.77569	3.94594
GPC4	X	133300103	133415490	-	0.715302	GPC4	ENSG00000076716	glypican 4 [Source:HGNC Symbol;Acc:HGNC:4452]	gene	Name match	0	2.91357	3.62887	3.26955	3.74362
MYC	8	127735434	127741434	+	0.714825	MYC	ENSG00000136997	v-myc avian myelocytomatosis viral oncogene homolog [Source:HGNC Symbol;Acc:HGNC:7553]	gene	Name match	0	5.41866	6.13349	5.70941	5.55522
SPRY1	4	123396795	123403760	+	0.706513	SPRY1	ENSG00000164056	sprouty homolog 1, antagonist of FGF signaling (Drosophila) [Source:HGNC Symbol;Acc:HGNC:11269]	gene	Name match	0	4.90731	5.61383	5.73704	5.79763
LRIF1	1	110947185	110964079	-	0.696634	LRIF1	ENSG00000121931	ligand dependent nuclear receptor interacting factor 1 [Source:HGNC Symbol;Acc:HGNC:30299]	gene	Name match	0	3.7156	4.41223	3.89073	3.82222
NABP1	2	191678136	191696659	+	0.684476	NABP1	ENSG00000173559	nucleic acid binding protein 1 [Source:HGNC Symbol;Acc:HGNC:26232]	gene	Name match	0	2.87259	3.55707	2.88316	3.1677
DUSP6	12	89347232	89353271	-	0.683528	DUSP6	ENSG00000139318	dual specificity phosphatase 6 [Source:HGNC Symbol;Acc:HGNC:3072]	gene	Name match	0	7.45216	8.13569	7.88687	8.23168
CLK4	5	178602664	178627114	-	0.675206	CLK4	ENSG00000113240	CDC-like kinase 4 [Source:HGNC Symbol;Acc:HGNC:13659]	gene	Name match	0	4.06111	4.73631	4.57438	4.47871
SLCO2A1	3	133932696	134030076	-	0.669952	SLCO2A1	ENSG00000174640	solute carrier organic anion transporter family, member 2A1 [Source:HGNC Symbol;Acc:HGNC:10955]	gene	Name match	0	1.61757	2.28752	1.37346	1.64052
PTPRS	19	5205508	5340803	-	0.668911	PTPRS	ENSG00000105426	protein tyrosine phosphatase, receptor type, S [Source:HGNC Symbol;Acc:HGNC:9681]	gene	Name match	0	4.83755	5.50646	5.45038	5.78814
RIMS3	1	40620679	40665657	-	0.666983	RIMS3	ENSG00000117016	regulating synaptic membrane exocytosis 3 [Source:HGNC Symbol;Acc:HGNC:21292]	gene	Name match	0	2.38238	3.04936	1.9166	2.68041
GNAL	18	11688956	11885685	+	0.66053	GNAL	ENSG00000141404	guanine nucleotide binding protein (G protein), alpha activating activity polypeptide, olfactory type [Source:HGNC Symbol;Acc:HGNC:4388]	gene	Name match	0	0.944153	1.60468	0.828415	1.10686
GYLTL1B	11	45921621	45929096	+	0.64763	GYLTL1B	ENSG00000165905	glycosyltransferase-like 1B [Source:HGNC Symbol;Acc:HGNC:16522]	gene	Name match	0	5.54473	6.19236	5.63067	6.26287
MED26	19	16574919	16629062	-	0.639855	MED26	ENSG00000105085	mediator complex subunit 26 [Source:HGNC Symbol;Acc:HGNC:2376]	gene	Name match	0	2.27715	2.91701	2.85053	2.7165
MARCKSL1	1	32333832	32336379	-	0.632889	MARCKSL1	ENSG00000175130	MARCKS-like 1 [Source:HGNC Symbol;Acc:HGNC:7142]	gene	Name match	0	7.38077	8.01366	7.77189	8.29537
CTSK	1	150796208	150808323	-	0.631817	CTSK	ENSG00000143387	cathepsin K [Source:HGNC Symbol;Acc:HGNC:2536]	gene	Name match	0	1.81229	2.44411	2.59295	2.53467
GBP2	1	89108000	89126114	-	0.612318	GBP2	ENSG00000162645	guanylate binding protein 2, interferon- inducible [Source:HGNC Symbol;Acc:HGNC:4183]	gene	Name match	0	3.15492	3.76724	3.44198	3.69586
ZBED8	5	160393148	160400097	-	0.610878	ZBED8	ENSG00000221886	zinc finger, BED-type containing 8 [Source:HGNC Symbol;Acc:HGNC:30804]	gene	Name match	0	2.0802	2.69108	2.64736	2.50093
RAPGEF5	7	22118238	22357144	-	0.604606	RAPGEF5	ENSG00000136237	Rap guanine nucleotide exchange factor (GEF) 5 [Source:HGNC Symbol;Acc:HGNC:16862]	gene	Name match	0	2.65461	3.25921	2.78813	3.19049
WASF3	13	26557703	26688948	+	0.601889	WASF3	ENSG00000132970	WAS protein family, member 3 [Source:HGNC Symbol;Acc:HGNC:12734]	gene	Name match	0	3.06844	3.67033	2.94713	3.33484
HECTD2	10	91410285	91514829	+	0.601716	HECTD2	ENSG00000165338	HECT domain containing E3 ubiquitin protein ligase 2 [Source:HGNC Symbol;Acc:HGNC:26736]	gene	Name match	0	4.14856	4.75028	4.51169	4.8032
PIK3R1	5	68215720	68301821	+	0.597687	PIK3R1	ENSG00000145675	phosphoinositide-3-kinase, regulatory subunit 1 (alpha) [Source:HGNC Symbol;Acc:HGNC:8979]	gene	Name match	0	6.9671	7.56478	7.17088	7.38988
ZBTB49	4	4290251	4321786	+	0.59482	ZBTB49	ENSG00000168826	zinc finger and BTB domain containing 49 [Source:HGNC Symbol;Acc:HGNC:19883]	gene	Name match	0	1.30856	1.90338	1.81576	1.69847
AJUBA	14	22971174	22982642	-	0.590014	AJUBA	ENSG00000129474	ajuba LIM protein [Source:HGNC Symbol;Acc:HGNC:20250]	gene	Name match	0	4.05557	4.64558	4.12348	4.19138
ENC1	5	74627406	74641424	-	0.576126	ENC1	ENSG00000171617	ectodermal-neural cortex 1 (with BTB domain) [Source:HGNC Symbol;Acc:HGNC:3345]	gene	Name match	0	7.39371	7.96983	7.4013	7.9121
STC1	8	23841915	23854807	-	0.57582	STC1	ENSG00000159167	stanniocalcin 1 [Source:HGNC Symbol;Acc:HGNC:11373]	gene	Name match	0	8.24686	8.82268	8.55566	9.12099
FAM171A1	10	15211643	15371062	-	0.575482	FAM171A1	ENSG00000148468	family with sequence similarity 171, member A1 [Source:HGNC Symbol;Acc:HGNC:23522]	gene	Name match	0	3.15685	3.73233	3.19053	3.15453
CLK1	2	200853009	200864744	-	0.570019	CLK1	ENSG00000013441	CDC-like kinase 1 [Source:HGNC Symbol;Acc:HGNC:2068]	gene	Name match	0	5.53831	6.10833	6.17179	5.84418
TP53INP1	8	94925972	94949411	-	0.554604	TP53INP1	ENSG00000164938	tumor protein p53 inducible nuclear protein 1 [Source:HGNC Symbol;Acc:HGNC:18022]	gene	Name match	0	4.68085	5.23546	4.50945	5.12868
DOK3	5	177501907	177511274	-	0.552596	DOK3	ENSG00000146094	docking protein 3 [Source:HGNC Symbol;Acc:HGNC:24583]	gene	Name match	0	1.79973	2.35233	2.13159	1.92052
RBM48	7	92528773	92538005	+	0.532526	RBM48	ENSG00000127993	RNA binding motif protein 48 [Source:HGNC Symbol;Acc:HGNC:21785]	gene	Name match	0	2.91479	3.44732	3.27018	3.2403
BTG2	1	203305536	203309602	+	0.513259	BTG2	ENSG00000159388	BTG family, member 2 [Source:HGNC Symbol;Acc:HGNC:1131]	gene	Name match	0	5.5596	6.07286	5.6473	6.35694
PPP1R3B	8	9136255	9151574	-	0.507718	PPP1R3B	ENSG00000173281	protein phosphatase 1, regulatory subunit 3B [Source:HGNC Symbol;Acc:HGNC:14942]	gene	Name match	0	5.9236	6.43131	5.98468	5.94396
2006-09-01	X	119615724	119693370	-	0.507397	2006-09-01	ENSG00000125354	septin 6 [Source:HGNC Symbol;Acc:HGNC:15848]	gene	Name match	0	3.40801	3.91541	3.55905	3.71541
SACS	13	23328823	23433728	-	0.500129	SACS	ENSG00000151835	sacsin molecular chaperone [Source:HGNC Symbol;Acc:HGNC:10519]	gene	Name match	0	4.28087	4.781	3.7966	4.06639
PLK2	5	58453982	58460260	-	0.498004	PLK2	ENSG00000145632	polo-like kinase 2 [Source:HGNC Symbol;Acc:HGNC:19699]	gene	Name match	0	5.11825	5.61625	5.398	5.40198
TSC22D2	3	150408335	150466431	+	0.49719	TSC22D2	ENSG00000196428	TSC22 domain family, member 2 [Source:HGNC Symbol;Acc:HGNC:29095]	gene	Name match	0	4.21536	4.71255	4.26265	4.29554
RGMB	5	98769295	98796494	+	0.496499	RGMB	ENSG00000174136	repulsive guidance molecule family member b [Source:HGNC Symbol;Acc:HGNC:26896]	gene	Name match	0	4.13725	4.63375	4.402	4.7645
TMEM150A	2	85598548	85602698	-	0.491369	TMEM150A	ENSG00000168890	transmembrane protein 150A [Source:HGNC Symbol;Acc:HGNC:24677]	gene	Name match	0	2.58932	3.08069	2.99811	3.21156
GATA3	10	8054693	8075198	+	0.488943	GATA3	ENSG00000107485	GATA binding protein 3 [Source:HGNC Symbol;Acc:HGNC:4172]	gene	Name match	0	4.5502	5.03914	4.90836	5.01742
GP1BB	22	19722945	19724771	+	0.487266	GP1BB	ENSG00000203618	glycoprotein Ib (platelet), beta polypeptide [Source:HGNC Symbol;Acc:HGNC:4440]	gene	Name match	0	2.26091	2.74818	3.03307	3.01557
TAF1A	1	222557902	222589933	-	0.484982	TAF1A	ENSG00000143498	TATA box binding protein (TBP)-associated factor, RNA polymerase I, A, 48kDa [Source:HGNC Symbol;Acc:HGNC:11532]	gene	Name match	0	1.82634	2.31132	1.63584	1.81
MXD4	4	2247432	2262294	-	0.483958	MXD4	ENSG00000123933	MAX dimerization protein 4 [Source:HGNC Symbol;Acc:HGNC:13906]	gene	Name match	0	5.03312	5.51708	5.30295	5.53381
ERCC4	16	13920157	13952345	+	0.471994	ERCC4	ENSG00000175595	excision repair cross-complementation group 4 [Source:HGNC Symbol;Acc:HGNC:3436]	gene	Name match	0	2.80167	3.27366	2.74314	2.79962
KCTD7	7	66628881	66643051	+	0.465244	KCTD7	ENSG00000243335	potassium channel tetramerization domain containing 7 [Source:HGNC Symbol;Acc:HGNC:21957]	gene	Name match	0	3.30363	3.76887	3.50319	3.68369
PPM1D	17	60600183	60666280	+	0.452597	PPM1D	ENSG00000170836	protein phosphatase, Mg2+/Mn2+ dependent, 1D [Source:HGNC Symbol;Acc:HGNC:9277]	gene	Name match	0	3.30481	3.75741	3.51582	3.49563
TMEM39A	3	119429500	119468830	-	0.450905	TMEM39A	ENSG00000176142	transmembrane protein 39A [Source:HGNC Symbol;Acc:HGNC:25600]	gene	Name match	0	4.80276	5.25366	5.10052	5.32981
SPOPL	2	138501801	138573547	+	0.445231	SPOPL	ENSG00000144228	speckle-type POZ protein-like [Source:HGNC Symbol;Acc:HGNC:27934]	gene	Name match	0	4.49434	4.93957	4.31128	4.64317
RNF2	1	185045364	185102608	+	0.44455	RNF2	ENSG00000121481	ring finger protein 2 [Source:HGNC Symbol;Acc:HGNC:10061]	gene	Name match	0	3.95425	4.3988	4.09456	4.13586
FBXO30	6	145793502	145814753	-	0.437562	FBXO30	ENSG00000118496	F-box protein 30 [Source:HGNC Symbol;Acc:HGNC:15600]	gene	Name match	0	3.88205	4.31961	3.76908	3.78022
HSPBAP1	3	122740003	122793824	-	0.436832	HSPBAP1	ENSG00000169087	HSPB (heat shock 27kDa) associated protein 1 [Source:HGNC Symbol;Acc:HGNC:16389]	gene	Name match	0	2.32371	2.76055	2.77184	2.66774
GOLPH3L	1	150646225	150697144	-	0.433289	GOLPH3L	ENSG00000143457	golgi phosphoprotein 3-like [Source:HGNC Symbol;Acc:HGNC:24882]	gene	Name match	0	5.47833	5.91162	5.71593	5.86964
DCUN1D3	16	20854925	20900384	-	0.429808	DCUN1D3	ENSG00000188215	DCN1, defective in cullin neddylation 1, domain containing 3 [Source:HGNC Symbol;Acc:HGNC:28734]	gene	Name match	0	2.85999	3.2898	3.18035	3.28075
NUPR1	16	28532708	28539174	-	0.427935	NUPR1	ENSG00000176046	nuclear protein, transcriptional regulator, 1 [Source:HGNC Symbol;Acc:HGNC:29990]	gene	Name match	0	5.05786	5.48579	5.48694	5.77898
ZNF668	16	31060843	31074320	-	0.422773	ZNF668	ENSG00000167394	zinc finger protein 668 [Source:HGNC Symbol;Acc:HGNC:25821]	gene	Name match	0	2.53389	2.95666	2.93286	2.83058
TNIK	3	171061339	171460408	-	0.420656	TNIK	ENSG00000154310	TRAF2 and NCK interacting kinase [Source:HGNC Symbol;Acc:HGNC:30765]	gene	Name match	0	3.24975	3.67041	3.11873	3.60078
DGKA	12	55927319	55954027	+	0.414227	DGKA	ENSG00000065357	diacylglycerol kinase, alpha 80kDa [Source:HGNC Symbol;Acc:HGNC:2849]	gene	Name match	0	5.55386	5.96808	5.79076	6.19734
SDC1	2	20200797	20225433	-	0.41029	SDC1	ENSG00000115884	syndecan 1 [Source:HGNC Symbol;Acc:HGNC:10658]	gene	Name match	0	9.3357	9.74599	9.4612	9.75425
ZNRF2	7	30284307	30367692	+	0.410179	ZNRF2	ENSG00000180233	zinc and ring finger 2 [Source:HGNC Symbol;Acc:HGNC:22316]	gene	Name match	0	2.86554	3.27572	2.91969	3.1557
MEX3A	1	156072013	156081998	-	0.409386	MEX3A	ENSG00000254726	mex-3 RNA binding family member A [Source:HGNC Symbol;Acc:HGNC:33482]	gene	Name match	0	5.12222	5.53161	5.00297	5.04126
CDR2	16	22345936	22433665	-	0.408023	CDR2	ENSG00000140743	cerebellar degeneration-related protein 2, 62kDa [Source:HGNC Symbol;Acc:HGNC:1799]	gene	Name match	0	3.41071	3.81874	3.5685	3.6413
STOM	9	121338988	121370304	-	0.405432	STOM	ENSG00000148175	stomatin [Source:HGNC Symbol;Acc:HGNC:3383]	gene	Name match	0	5.11026	5.51569	5.02722	5.3554
ZKSCAN5	7	99504651	99533822	+	0.405328	ZKSCAN5	ENSG00000196652	zinc finger with KRAB and SCAN domains 5 [Source:HGNC Symbol;Acc:HGNC:12867]	gene	Name match	0	2.97572	3.38105	3.23424	3.16817
ZSCAN9	6	28224886	28233482	+	0.405324	ZSCAN9	ENSG00000137185	zinc finger and SCAN domain containing 9 [Source:HGNC Symbol;Acc:HGNC:12984]	gene	Name match	0	3.54178	3.94711	3.87401	3.8485
HOXC13	12	53938765	53946544	+	0.403413	HOXC13	ENSG00000123364	homeobox C13 [Source:HGNC Symbol;Acc:HGNC:5125]	gene	Name match	0	3.75386	4.15727	3.84659	3.89758
ZNF202	11	123724177	123741673	-	0.403038	ZNF202	ENSG00000166261	zinc finger protein 202 [Source:HGNC Symbol;Acc:HGNC:12994]	gene	Name match	0	3.40132	3.80435	3.66787	3.52273
FBXO17	19	38941401	38975910	-	0.395982	FBXO17	ENSG00000269190	F-box protein 17 [Source:HGNC Symbol;Acc:HGNC:18754]	gene	Name match	0	2.67741	3.07339	2.98971	3.03465
RND3	2	150468195	150539011	-	0.395167	RND3	ENSG00000115963	Rho family GTPase 3 [Source:HGNC Symbol;Acc:HGNC:671]	gene	Name match	0	5.29522	5.69039	5.58536	4.98136
CRY2	11	45847118	45883248	+	0.394937	CRY2	ENSG00000121671	cryptochrome circadian clock 2 [Source:HGNC Symbol;Acc:HGNC:2385]	gene	Name match	0	2.96818	3.36312	3.37303	3.58951
DNAJB1	19	14514770	14529770	-	0.393484	DNAJB1	ENSG00000132002	DnaJ (Hsp40) homolog, subfamily B, member 1 [Source:HGNC Symbol;Acc:HGNC:5270]	gene	Name match	0	6.62578	7.01926	6.89172	6.76239
ZNF281	1	200404940	200410056	-	0.391775	ZNF281	ENSG00000162702	zinc finger protein 281 [Source:HGNC Symbol;Acc:HGNC:13075]	gene	Name match	0	4.17919	4.57097	3.73655	3.93199
FZD7	2	202034587	202038445	+	0.368419	FZD7	ENSG00000155760	frizzled class receptor 7 [Source:HGNC Symbol;Acc:HGNC:4045]	gene	Name match	0	6.59838	6.9668	6.69401	6.88208
PRICKLE1	12	42456754	42590355	-	0.366182	PRICKLE1	ENSG00000139174	prickle homolog 1 (Drosophila) [Source:HGNC Symbol;Acc:HGNC:17019]	gene	Name match	0	5.34172	5.7079	5.10534	5.2008
ASB7	15	100602534	100651705	+	0.363329	ASB7	ENSG00000183475	ankyrin repeat and SOCS box containing 7 [Source:HGNC Symbol;Acc:HGNC:17182]	gene	Name match	0	3.34529	3.70862	3.56114	3.50777
MSL2	3	136148922	136197241	-	0.363124	MSL2	ENSG00000174579	male-specific lethal 2 homolog (Drosophila) [Source:HGNC Symbol;Acc:HGNC:25544]	gene	Name match	0	4.31876	4.68189	4.56075	4.45891
MTF1	1	37809567	37859620	-	0.355352	MTF1	ENSG00000188786	metal-regulatory transcription factor 1 [Source:HGNC Symbol;Acc:HGNC:7428]	gene	Name match	0	3.82915	4.1845	3.80121	3.80743
BCL11A	2	60451167	60553567	-	0.354366	BCL11A	ENSG00000119866	B-cell CLL/lymphoma 11A (zinc finger protein) [Source:HGNC Symbol;Acc:HGNC:13221]	gene	Name match	0	3.29515	3.64951	3.68061	3.56937
NCOA5	20	46060985	46089952	-	0.354095	NCOA5	ENSG00000124160	nuclear receptor coactivator 5 [Source:HGNC Symbol;Acc:HGNC:15909]	gene	Name match	0	4.64216	4.99625	4.88265	4.76837
EDEM3	1	184690231	184754913	-	0.353807	EDEM3	ENSG00000116406	ER degradation enhancer, mannosidase alpha- like 3 [Source:HGNC Symbol;Acc:HGNC:16787]	gene	Name match	0	5.3777	5.73151	5.1315	5.48231
FBXO31	16	87326987	87392107	-	0.350489	FBXO31	ENSG00000103264	F-box protein 31 [Source:HGNC Symbol;Acc:HGNC:16510]	gene	Name match	0	4.10561	4.45609	4.41763	4.48172
TRIM35	8	27284887	27311319	-	0.339455	TRIM35	ENSG00000104228	tripartite motif containing 35 [Source:HGNC Symbol;Acc:HGNC:16285]	gene	Name match	0	3.28653	3.62599	3.22013	3.35575
STX6	1	180972712	181023121	-	0.337348	STX6	ENSG00000135823	syntaxin 6 [Source:HGNC Symbol;Acc:HGNC:11441]	gene	Name match	0	6.18092	6.51827	6.21837	6.28827
ZFX	X	24149629	24216255	+	0.333579	ZFX	ENSG00000005889	zinc finger protein, X-linked [Source:HGNC Symbol;Acc:HGNC:12869]	gene	Name match	0	4.58422	4.91779	4.67267	4.61552
USPL1	13	30617783	30660770	+	0.333112	USPL1	ENSG00000132952	ubiquitin specific peptidase like 1 [Source:HGNC Symbol;Acc:HGNC:20294]	gene	Name match	0	3.71004	4.04315	4.00973	3.90872
APTX	9	32972606	33001641	-	0.331991	APTX	ENSG00000137074	aprataxin [Source:HGNC Symbol;Acc:HGNC:15984]	gene	Name match	0	3.89006	4.22205	4.31166	4.29724
FBXO28	1	224114087	224162047	+	0.330362	FBXO28	ENSG00000143756	F-box protein 28 [Source:HGNC Symbol;Acc:HGNC:29046]	gene	Name match	0	5.47228	5.80264	5.51047	5.61856
ZNF219	14	21090046	21104722	-	0.329376	ZNF219	ENSG00000165804	zinc finger protein 219 [Source:HGNC Symbol;Acc:HGNC:13011]	gene	Name match	0	4.48564	4.81501	4.65513	4.72457
ANKRD50	4	124664052	124712732	-	0.328732	ANKRD50	ENSG00000151458	ankyrin repeat domain 50 [Source:HGNC Symbol;Acc:HGNC:29223]	gene	Name match	0	4.94037	5.2691	4.80366	4.82721
IRX5	16	54930862	54934485	+	0.328704	IRX5	ENSG00000176842	iroquois homeobox 5 [Source:HGNC Symbol;Acc:HGNC:14361]	gene	Name match	0	4.28102	4.60972	4.73721	4.61272
ALKBH1	14	77672404	77708020	-	0.32777	ALKBH1	ENSG00000100601	alkB, alkylation repair homolog 1 (E. coli) [Source:HGNC Symbol;Acc:HGNC:17911]	gene	Name match	0	2.3264	2.65417	2.60238	2.45623
NOP2	12	6556863	6568691	-	0.324798	NOP2	ENSG00000111641	NOP2 nucleolar protein [Source:HGNC Symbol;Acc:HGNC:7867]	gene	Name match	0	4.69835	5.02315	4.86968	4.79224
ZNF518A	10	96129715	96163752	+	0.320323	ZNF518A	ENSG00000177853	zinc finger protein 518A [Source:HGNC Symbol;Acc:HGNC:29009]	gene	Name match	0	4.39845	4.71878	4.34683	4.42005
EPC1	10	32267751	32378798	-	0.320276	EPC1	ENSG00000120616	enhancer of polycomb homolog 1 (Drosophila) [Source:HGNC Symbol;Acc:HGNC:19876]	gene	Name match	0	4.25262	4.5729	4.53858	4.29994
SOX4	6	21592769	21598619	+	0.309589	SOX4	ENSG00000124766	SRY (sex determining region Y)-box 4 [Source:HGNC Symbol;Acc:HGNC:11200]	gene	Name match	0	7.29625	7.60583	7.51635	7.26395
RRP8	11	6595075	6603620	-	0.302829	RRP8	ENSG00000132275	ribosomal RNA processing 8, methyltransferase, homolog (yeast) [Source:HGNC Symbol;Acc:HGNC:29030]	gene	Name match	0	3.32431	3.62713	3.54699	3.51505
TMOD2	15	51751561	51816368	+	0.301	TMOD2	ENSG00000128872	tropomodulin 2 (neuronal) [Source:HGNC Symbol;Acc:HGNC:11872]	gene	Name match	0	4.10644	4.40744	3.61758	3.89986
TBX18	6	84687373	84764519	-	0.292185	TBX18	ENSG00000112837	T-box 18 [Source:HGNC Symbol;Acc:HGNC:11595]	gene	Name match	0	3.22849	3.52068	3.36037	3.3636
EARS2	16	23522014	23557731	-	0.291321	EARS2	ENSG00000103356	glutamyl-tRNA synthetase 2, mitochondrial [Source:HGNC Symbol;Acc:HGNC:29419]	gene	Name match	0	4.36029	4.65161	4.36724	4.58112
CSRNP2	12	51061205	51083643	-	0.286878	CSRNP2	ENSG00000110925	cysteine-serine-rich nuclear protein 2 [Source:HGNC Symbol;Acc:HGNC:16006]	gene	Name match	0	5.02269	5.30957	5.31748	5.21861
SLC38A2	12	46358189	46372867	-	0.286863	SLC38A2	ENSG00000134294	solute carrier family 38, member 2 [Source:HGNC Symbol;Acc:HGNC:13448]	gene	Name match	0	7.14902	7.43589	6.97814	6.93191
DEDD2	19	42198598	42220123	-	0.283172	DEDD2	ENSG00000160570	death effector domain containing 2 [Source:HGNC Symbol;Acc:HGNC:24450]	gene	Name match	0	4.22354	4.50671	4.45499	4.41005
NUFIP2	17	29255836	29294118	-	0.27908	NUFIP2	ENSG00000108256	nuclear fragile X mental retardation protein interacting protein 2 [Source:HGNC Symbol;Acc:HGNC:17634]	gene	Name match	0	6.61753	6.89661	6.57462	6.61515
NFE2L2	2	177227595	177392697	-	0.270573	NFE2L2	ENSG00000116044	nuclear factor, erythroid 2-like 2 [Source:HGNC Symbol;Acc:HGNC:7782]	gene	Name match	0	5.76904	6.03961	5.68225	5.66769
DHX36	3	154272546	154324497	-	0.268859	DHX36	ENSG00000174953	DEAH (Asp-Glu-Ala-His) box polypeptide 36 [Source:HGNC Symbol;Acc:HGNC:14410]	gene	Name match	0	5.85509	6.12395	5.54147	5.92603
TOLLIP	11	1274371	1309654	-	0.266293	TOLLIP	ENSG00000078902	toll interacting protein [Source:HGNC Symbol;Acc:HGNC:16476]	gene	Name match	0	5.37953	5.64583	5.51338	5.63427
ZHX1	8	123248451	123275541	-	0.252532	ZHX1	ENSG00000165156	zinc fingers and homeoboxes 1 [Source:HGNC Symbol;Acc:HGNC:12871]	gene	Name match	0	4.71454	4.96707	4.50431	4.70507
ZFC3H1	12	71609472	71663969	-	0.252347	ZFC3H1	ENSG00000133858	zinc finger, C3H1-type containing [Source:HGNC Symbol;Acc:HGNC:28328]	gene	Name match	0	5.46785	5.7202	5.27393	5.33617
ZBTB1	14	64503725	64533690	+	0.249449	ZBTB1	ENSG00000126804	zinc finger and BTB domain containing 1 [Source:HGNC Symbol;Acc:HGNC:20259]	gene	Name match	0	5.32782	5.57727	5.27563	5.26469
CMTR2	16	71281389	71289715	-	0.236493	CMTR2	ENSG00000180917	cap methyltransferase 2 [Source:HGNC Symbol;Acc:HGNC:25635]	gene	Name match	0	4.9023	5.1388	4.81257	4.79957
INTS6	13	51361565	51454264	-	0.227521	INTS6	ENSG00000102786	integrator complex subunit 6 [Source:HGNC Symbol;Acc:HGNC:14879]	gene	Name match	0	4.65757	4.88509	4.5331	4.51773
TAF5L	1	229593111	229626047	-	0.22647	TAF5L	ENSG00000135801	TAF5-like RNA polymerase II, p300/CBP- associated factor (PCAF)-associated factor, 65kDa [Source:HGNC Symbol;Acc:HGNC:17304]	gene	Name match	0	4.57902	4.80549	4.50498	4.44958
GPATCH2L	14	76151919	76214343	+	0.217378	GPATCH2L	ENSG00000089916	G patch domain containing 2-like [Source:HGNC Symbol;Acc:HGNC:20210]	gene	Name match	0	4.61218	4.82956	4.41005	4.44286
ZNF131	5	43068057	43176324	+	0.197773	ZNF131	ENSG00000172262	zinc finger protein 131 [Source:HGNC Symbol;Acc:HGNC:12915]	gene	Name match	0	4.1436	4.34137	4.35022	4.23188
MAT2A	2	85539165	85545280	+	0.196776	MAT2A	ENSG00000168906	methionine adenosyltransferase II, alpha [Source:HGNC Symbol;Acc:HGNC:6904]	gene	Name match	0	7.94648	8.14325	7.95573	8.05224
CHD1L	1	147242641	147295766	+	0.196179	CHD1L	ENSG00000131778	chromodomain helicase DNA binding protein 1- like [Source:HGNC Symbol;Acc:HGNC:1916]	gene	Name match	0	5.34671	5.54289	5.51421	5.53936
ZBTB7A	19	4044364	4066945	-	0.195692	ZBTB7A	ENSG00000178951	zinc finger and BTB domain containing 7A [Source:HGNC Symbol;Acc:HGNC:18078]	gene	Name match	0	5.52614	5.72184	5.51683	5.49859
CSNK1D	17	82239727	82273731	-	0.182119	CSNK1D	ENSG00000141551	casein kinase 1, delta [Source:HGNC Symbol;Acc:HGNC:2452]	gene	Name match	0	6.81067	6.99278	7.0508	6.99479
SLTM	15	58879045	58933653	-	0.165048	SLTM	ENSG00000137776	SAFB-like, transcription modulator [Source:HGNC Symbol;Acc:HGNC:20709]	gene	Name match	0	6.12813	6.29318	6.17747	6.05513

## Sheet: FAC of upregulated genes
Table S4B. Functional annotation clustering of upregulated genes in lesions and tumours from DCIS-SOX11 cells compared to DCIS-lacZ cells injected into the mammary duct.
Annotation Cluster 1	Enrichment Score: 2.276104154631925
Category	Term	Count	%	PValue	Genes	List Total	Pop Hits	Pop Total	Fold Enrichment	Bonferroni	Benjamini	FDR
GOTERM_CC_FAT	GO:0044459~plasma membrane part	28	24.3478	0.000319116	S100A7, GNAI1, DUOX1, GJA5, RHOU, RIMS3, SLCO2A1, GPC4, COL17A1, MC1R, WNK4, FLRT3, KCND3, CLCA2, KCND1, SYT12, PTPRS, ARHGAP24, KCNJ5, CDH13, TNS1, ROR2, SYTL2, HLA-DPA1, PARD6G, IGSF9, HS3ST3B1, GBP2	82	2203	12782	1.9812	0.0424782	0.0424782	0.373969
GOTERM_CC_FAT	GO:0005886~plasma membrane	38	33.0435	0.00150124	GNAI1, S100A7, MARCKSL1, DUOX1, TNFSF14, GPR87, GJA5, RHOU, RIMS3, SLCO2A1, GPC4, SPRY1, COL17A1, MC1R, WNK4, MFAP3L, FLRT3, CLCA2, KCND3, VAV3, KCND1, SYT12, PTPRS, MCAM, ARHGAP24, KCNJ5, GNAL, CDH13, TNS1, F5, DEF6, ROR2, HLA-DPA1, SYTL2, PARD6G, IGSF9,	82	3777	12782	1.56827	0.1848	0.0658398	1.74817
SP_PIR_KEYWORDS	membrane	40	34.7826	0.309947	GAL3ST2, HSD17B2, S100A8, S100A9, DUOX1, TNFSF14, GPR87, GJA5, RHOU, SLCO2A1, GPC4, SPRY1, COL17A1, XG, SHISA2, MC1R, SLC4A8, SLC35F3, MFAP3L, FLRT3, CLCA2, KCND3, KCND1, SYT12, PTPRS, MCAM, FZD4, KCNJ5, CDH13, GYLTL1B, SEMA4G, DEF6, APCDD1L, ROR2, HLA-DP	112	6256	19235	1.09809	1	0.917024	99.0719
Annotation Cluster 2	Enrichment Score: 2.200847173304515
Category	Term	Count	%	PValue	Genes	List Total	Pop Hits	Pop Total	Fold Enrichment	Bonferroni	Benjamini	FDR
SP_PIR_KEYWORDS	Secreted	21	18.2609	0.00150382	FMOD, OLFM4, CLCA2, S100A8, S100A7, ELN, S100A9, APOC1, TNFSF14, CLEC11A, A1BG, GPC4, ZG16B, COL17A1, F5, FBLN5, PI3, PIP, CFI, LOXL1, OLFM2	112	1689	19235	2.13532	0.268772	0.144881	1.88051
GOTERM_CC_FAT	GO:0044421~extracellular region part	15	13.0435	0.00263335	FLRT3, FMOD, OLFM4, ELN, APOC1, TNFSF14, GPC4, CDH13, CTSK, COL17A1, F5, FBLN5, PI3, CFI, LOXL1	82	960	12782	2.43559	0.301352	0.0857506	3.04795
GOTERM_CC_FAT	GO:0005576~extracellular region	23	20	0.00584448	FLRT3, FMOD, OLFM4, CLCA2, S100A7, ELN, APOC1, TNFSF14, CLEC11A, A1BG, GPC4, ZG16B, CDH13, CTSK, COL17A1, F5, FBLN5, PI3, PIP, CFI, CASP1, LOXL1, OLFM2	82	2010	12782	1.78368	0.549403	0.107638	6.64956
GOTERM_CC_FAT	GO:0005615~extracellular space	9	7.82609	0.0679455	GPC4, CDH13, CTSK, OLFM4, F5, APOC1, TNFSF14, CFI, LOXL1	82	685	12782	2.04803	0.99993	0.549527	56.2204
Annotation Cluster 3	Enrichment Score: 2.150760645162709
Category	Term	Count	%	PValue	Genes	List Total	Pop Hits	Pop Total	Fold Enrichment	Bonferroni	Benjamini	FDR
GOTERM_BP_FAT	GO:0007155~cell adhesion	12	10.4348	0.00557551	FLRT3, CDH13, TNFAIP6, MTSS1, CLCA2, COL17A1, OLFM4, F5, FBLN5, PTPRS, ROR2, MCAM	89	700	13528	2.60571	0.990873	0.990873	8.27488
GOTERM_BP_FAT	GO:0022610~biological adhesion	12	10.4348	0.00563447	FLRT3, CDH13, TNFAIP6, MTSS1, CLCA2, COL17A1, OLFM4, F5, FBLN5, PTPRS, ROR2, MCAM	89	701	13528	2.602	0.991317	0.906815	8.35885
SP_PIR_KEYWORDS	cell adhesion	8	6.95652	0.0112352	FLRT3, CDH13, TNFAIP6, CLCA2, OLFM4, FBLN5, PTPRS, MCAM	112	422	19235	3.25575	0.904645	0.285187	13.2836
Annotation Cluster 4	Enrichment Score: 2.0539507427984467
Category	Term	Count	%	PValue	Genes	List Total	Pop Hits	Pop Total	Fold Enrichment	Bonferroni	Benjamini	FDR
SP_PIR_KEYWORDS	signal	32	27.8261	0.0024418	FMOD, OLFM4, ELN, APOC1, DUOX1, ZG16B, GPC4, XG, SHISA2, PIP, MFAP3L, CFI, OLFM2, LOXL1, FLRT3, CLCA2, PTPRS, MCAM, FZD4, CLEC11A, A1BG, CDH13, TNFAIP6, CTSK, SEMA4G, F5, APCDD1L, FBLN5, PI3, ROR2, HLA-DPA1, IGSF9	112	3250	19235	1.69099	0.398612	0.155917	3.03689
UP_SEQ_FEATURE	signal peptide	32	27.8261	0.00270072	FMOD, OLFM4, ELN, APOC1, DUOX1, ZG16B, GPC4, XG, SHISA2, PIP, MFAP3L, CFI, OLFM2, LOXL1, FLRT3, CLCA2, PTPRS, MCAM, FZD4, CLEC11A, A1BG, CDH13, TNFAIP6, CTSK, SEMA4G, F5, APCDD1L, FBLN5, PI3, ROR2, HLA-DPA1, IGSF9	112	3250	19113	1.68026	0.680579	0.434826	3.73011
SP_PIR_KEYWORDS	glycoprotein	37	32.1739	0.00982826	GAL3ST2, FMOD, OLFM4, DUOX1, TNFSF14, GPR87, SLCO2A1, ZG16B, GPC4, COL17A1, MC1R, XG, PIP, MFAP3L, CFI, OLFM2, MYC, FLRT3, CLCA2, KCND1, PTPRS, MCAM, FZD4, CLEC11A, A1BG, CDH13, TNFAIP6, CTSK, GYLTL1B, SEMA4G, F5, APCDD1L, FBLN5, ROR2, HLA-DPA1, IGSF9, HS	112	4318	19235	1.47161	0.871829	0.289935	11.7142
SP_PIR_KEYWORDS	disulfide bond	27	23.4783	0.0144707	FMOD, OLFM4, S100A7, ELN, TNFSF14, GPR87, COL17A1, PIP, COX6B2, CFI, MFAP3L, OLFM2, PTPRS, MCAM, FZD4, CLEC11A, A1BG, TNFAIP6, CTSK, SEMA4G, F5, FBLN5, PI3, ROR2, HLA-DPA1, IGSF9, HS3ST3B1	112	2924	19235	1.58584	0.951776	0.286004	16.7959
UP_SEQ_FEATURE	disulfide bond	26	22.6087	0.0183978	FMOD, OLFM4, S100A7, ELN, TNFSF14, GPR87, PIP, COX6B2, CFI, MFAP3L, OLFM2, PTPRS, MCAM, FZD4, CLEC11A, A1BG, TNFAIP6, CTSK, F5, SEMA4G, FBLN5, PI3, ROR2, HLA-DPA1, IGSF9, HS3ST3B1	112	2819	19113	1.57394	0.999605	0.859006	22.9735
UP_SEQ_FEATURE	glycosylation site:N-linked (GlcNAc...)	34	29.5652	0.0275026	GAL3ST2, FMOD, OLFM4, DUOX1, TNFSF14, GPR87, SLCO2A1, ZG16B, GPC4, COL17A1, MC1R, PIP, MFAP3L, CFI, OLFM2, FLRT3, CLCA2, KCND1, PTPRS, MCAM, FZD4, A1BG, TNFAIP6, CDH13, CTSK, GYLTL1B, SEMA4G, F5, APCDD1L, FBLN5, ROR2, HLA-DPA1, IGSF9, HS3ST3B1	112	4129	19113	1.40522	0.999992	0.904987	32.4304
Annotation Cluster 5	Enrichment Score: 1.891291598877015
Category	Term	Count	%	PValue	Genes	List Total	Pop Hits	Pop Total	Fold Enrichment	Bonferroni	Benjamini	FDR
GOTERM_CC_FAT	GO:0044421~extracellular region part	15	13.0435	0.00263335	FLRT3, FMOD, OLFM4, ELN, APOC1, TNFSF14, GPC4, CDH13, CTSK, COL17A1, F5, FBLN5, PI3, CFI, LOXL1	82	960	12782	2.43559	0.301352	0.0857506	3.04795
GOTERM_CC_FAT	GO:0005578~proteinaceous extracellular matrix	8	6.95652	0.00411845	FLRT3, GPC4, FMOD, COL17A1, FBLN5, ELN, PI3, LOXL1	82	320	12782	3.89695	0.429513	0.106182	4.72915
GOTERM_CC_FAT	GO:0031012~extracellular matrix	8	6.95652	0.00617804	FLRT3, GPC4, FMOD, COL17A1, FBLN5, ELN, PI3, LOXL1	82	345	12782	3.61456	0.569505	0.0999927	7.01657
SP_PIR_KEYWORDS	extracellular matrix	3	2.6087	0.406201	FMOD, COL17A1, ELN	112	241	19235	2.13786	1	0.93795	99.8605
Annotation Cluster 6	Enrichment Score: 1.6194682294865985
Category	Term	Count	%	PValue	Genes	List Total	Pop Hits	Pop Total	Fold Enrichment	Bonferroni	Benjamini	FDR
GOTERM_BP_FAT	GO:0006461~protein complex assembly	9	7.82609	0.0168555	FMOD, MC1R, WASF3, TRIM6, MED26, QPRT, TRIM22, MYC, TAF7L	89	505	13528	2.70891	0.999999	0.991433	23.0959
GOTERM_BP_FAT	GO:0070271~protein complex biogenesis	9	7.82609	0.0168555	FMOD, MC1R, WASF3, TRIM6, MED26, QPRT, TRIM22, MYC, TAF7L	89	505	13528	2.70891	0.999999	0.991433	23.0959
GOTERM_BP_FAT	GO:0065003~macromolecular complex assembly	10	8.69565	0.0286257	FMOD, MC1R, WASF3, TRIM6, MED26, APOC1, QPRT, TRIM22, MYC, TAF7L	89	665	13528	2.28571	1	0.997755	36.1526
GOTERM_BP_FAT	GO:0043933~macromolecular complex subunit organization	10	8.69565	0.0409153	FMOD, MC1R, WASF3, TRIM6, MED26, APOC1, QPRT, TRIM22, MYC, TAF7L	89	710	13528	2.14085	1	0.999105	47.5532
Annotation Cluster 7	Enrichment Score: 1.4575535436794433
Category	Term	Count	%	PValue	Genes	List Total	Pop Hits	Pop Total	Fold Enrichment	Bonferroni	Benjamini	FDR
GOTERM_CC_FAT	GO:0044459~plasma membrane part	28	24.3478	0.000319116	S100A7, GNAI1, DUOX1, GJA5, RHOU, RIMS3, SLCO2A1, GPC4, COL17A1, MC1R, WNK4, FLRT3, KCND3, CLCA2, KCND1, SYT12, PTPRS, ARHGAP24, KCNJ5, CDH13, TNS1, ROR2, SYTL2, HLA-DPA1, PARD6G, IGSF9, HS3ST3B1, GBP2	82	2203	12782	1.9812	0.0424782	0.0424782	0.373969
GOTERM_CC_FAT	GO:0005887~integral to plasma membrane	13	11.3043	0.0702985	FLRT3, CLCA2, KCND3, KCND1, PTPRS, SLCO2A1, GPC4, KCNJ5, COL17A1, MC1R, ROR2, HLA-DPA1, HS3ST3B1	82	1188	12782	1.70574	0.99995	0.533529	57.5004
GOTERM_CC_FAT	GO:0031226~intrinsic to plasma membrane	13	11.3043	0.080269	FLRT3, CLCA2, KCND3, KCND1, PTPRS, SLCO2A1, GPC4, KCNJ5, COL17A1, MC1R, ROR2, HLA-DPA1, HS3ST3B1	82	1215	12782	1.66783	0.999989	0.50896	62.5532
GOTERM_CC_FAT	GO:0016021~integral to membrane	31	26.9565	0.821	GAL3ST2, HSD17B2, DUOX1, TNFSF14, GPR87, GJA5, SLCO2A1, GPC4, COL17A1, XG, SHISA2, MC1R, SLC4A8, SLC35F3, MFAP3L, FLRT3, KCND3, CLCA2, KCND1, SYT12, PTPRS, MCAM, FZD4, KCNJ5, GYLTL1B, SEMA4G, APCDD1L, ROR2, HLA-DPA1, IGSF9, HS3ST3B1	82	5297	12782	0.912256	1	0.998973	100
Annotation Cluster 8	Enrichment Score: 1.2785333109067836
Category	Term	Count	%	PValue	Genes	List Total	Pop Hits	Pop Total	Fold Enrichment	Bonferroni	Benjamini	FDR
GOTERM_CC_FAT	GO:0030055~cell-substrate junction	5	4.34783	0.00553827	COL17A1, TNS1, S100A7, ARHGAP24, RHOU	82	112	12782	6.95884	0.53013	0.118282	6.31147
GOTERM_CC_FAT	GO:0005925~focal adhesion	4	3.47826	0.026884	TNS1, S100A7, ARHGAP24, RHOU	82	102	12782	6.11286	0.975431	0.337548	27.3786
GOTERM_CC_FAT	GO:0005924~cell-substrate adherens junction	4	3.47826	0.0296717	TNS1, S100A7, ARHGAP24, RHOU	82	106	12782	5.88219	0.983368	0.336112	29.7835
GOTERM_CC_FAT	GO:0016323~basolateral plasma membrane	5	4.34783	0.0398801	COL17A1, TNS1, S100A7, ARHGAP24, RHOU	82	203	12782	3.83936	0.996053	0.395385	37.9818
GOTERM_CC_FAT	GO:0005912~adherens junction	4	3.47826	0.0753481	TNS1, S100A7, ARHGAP24, RHOU	82	155	12782	4.02266	0.999976	0.508485	60.1325
GOTERM_CC_FAT	GO:0070161~anchoring junction	4	3.47826	0.0957478	TNS1, S100A7, ARHGAP24, RHOU	82	172	12782	3.62507	0.999999	0.552991	69.318
GOTERM_CC_FAT	GO:0005856~cytoskeleton	7	6.08696	0.883285	MTSS1, TNS1, MC1R, WASF3, ARHGAP24, RHOU, MYC	82	1381	12782	0.790113	1	0.999442	100
Annotation Cluster 9	Enrichment Score: 1.2249876679157494
Category	Term	Count	%	PValue	Genes	List Total	Pop Hits	Pop Total	Fold Enrichment	Bonferroni	Benjamini	FDR
UP_SEQ_FEATURE	calcium-binding region:2; high affinity	3	2.6087	0.00653115	S100A8, S100A7, S100A9	112	21	19113	24.3788	0.937036	0.602169	8.79929
SP_PIR_KEYWORDS	inflammation	3	2.6087	0.00907918	S100A8, S100A7, S100A9	112	25	19235	20.6089	0.849996	0.377663	10.868
PIR_SUPERFAMILY	PIRSF002353:S-100 protein	3	2.6087	0.00917436	S100A8, S100A7, S100A9	58	19	7396	20.1343	0.470569	0.470569	9.07217
INTERPRO	IPR013787:S100/CaBP-9k-type, calcium binding, subdomain	3	2.6087	0.0124642	S100A8, S100A7, S100A9	106	27	16659	17.4623	0.973345	0.836737	15.3505
INTERPRO	IPR001751:S100/CaBP-9k-type, calcium binding	3	2.6087	0.0133683	S100A8, S100A7, S100A9	106	28	16659	16.8386	0.979544	0.726512	16.3744
SP_PIR_KEYWORDS	calcium binding	4	3.47826	0.0218033	CDH13, S100A8, S100A7, S100A9	112	103	19235	6.66956	0.989799	0.367786	24.2763
SP_PIR_KEYWORDS	EF hand	3	2.6087	0.0470309	S100A8, S100A7, S100A9	112	60	19235	8.58705	0.999955	0.511156	45.5383
UP_SEQ_FEATURE	domain:EF-hand 2	4	3.47826	0.0896572	S100A8, S100A7, S100A9, DUOX1	112	182	19113	3.75059	1	0.987777	73.2972
UP_SEQ_FEATURE	domain:EF-hand 1	4	3.47826	0.0896572	S100A8, S100A7, S100A9, DUOX1	112	182	19113	3.75059	1	0.987777	73.2972
INTERPRO	IPR018249:EF-HAND 2	4	3.47826	0.15427	S100A8, S100A7, S100A9, DUOX1	106	215	16659	2.92391	1	0.992111	89.2071
INTERPRO	IPR018247:EF-HAND 1	4	3.47826	0.157275	S100A8, S100A7, S100A9, DUOX1	106	217	16659	2.89697	1	0.983772	89.7057
SP_PIR_KEYWORDS	calcium	8	6.95652	0.181982	CDH13, CLCA2, S100A8, F5, S100A7, FBLN5, S100A9, DUOX1	112	803	19235	1.71099	1	0.799505	92.0649
INTERPRO	IPR011992:EF-Hand type	4	3.47826	0.186676	S100A8, S100A7, S100A9, DUOX1	106	236	16659	2.66374	1	0.989882	93.5778
INTERPRO	IPR018248:EF hand	3	2.6087	0.197714	S100A8, S100A9, DUOX1	106	130	16659	3.62678	1	0.989405	94.644
GOTERM_MF_FAT	GO:0005509~calcium ion binding	8	6.95652	0.36092	CDH13, CLCA2, S100A8, F5, S100A7, FBLN5, S100A9, DUOX1	83	919	12983	1.36167	1	0.996607	99.7065
GOTERM_BP_FAT	GO:0006952~defense response	5	4.34783	0.571825	TNFAIP6, S100A8, S100A7, S100A9, CFI	89	615	13528	1.23577	1	0.99995	99.9998
Annotation Cluster 10	Enrichment Score: 1.170093458152275
Category	Term	Count	%	PValue	Genes	List Total	Pop Hits	Pop Total	Fold Enrichment	Bonferroni	Benjamini	FDR
INTERPRO	IPR003598:Immunoglobulin subtype 2	6	5.21739	0.00961782	A1BG, PTPRS, ROR2, MFAP3L, MCAM, IGSF9	106	205	16659	4.59982	0.938763	0.938763	12.0507
SMART	SM00408:IGc2	6	5.21739	0.0127657	A1BG, PTPRS, ROR2, MFAP3L, MCAM, IGSF9	63	205	9079	4.21789	0.593168	0.593168	12.4504
INTERPRO	IPR007110:Immunoglobulin-like	8	6.95652	0.0390633	A1BG, SEMA4G, PTPRS, ROR2, HLA-DPA1, MFAP3L, MCAM, IGSF9	106	501	16659	2.50955	0.99999	0.943805	41.1065
SP_PIR_KEYWORDS	Immunoglobulin domain	7	6.08696	0.054894	A1BG, SEMA4G, PTPRS, ROR2, MFAP3L, MCAM, IGSF9	112	470	19235	2.55785	0.999992	0.542915	50.943
INTERPRO	IPR013098:Immunoglobulin I-set	4	3.47826	0.0566622	PTPRS, ROR2, MFAP3L, IGSF9	106	138	16659	4.55537	1	0.965663	53.9312
INTERPRO	IPR013783:Immunoglobulin-like fold	8	6.95652	0.060344	A1BG, SEMA4G, PTPRS, ROR2, HLA-DPA1, MFAP3L, MCAM, IGSF9	106	553	16659	2.27357	1	0.950111	56.2638
UP_SEQ_FEATURE	domain:Ig-like C2-type	3	2.6087	0.120551	SEMA4G, ROR2, MFAP3L	112	103	19113	4.97044	1	0.99276	83.5644
INTERPRO	IPR013151:Immunoglobulin	4	3.47826	0.135213	A1BG, PTPRS, MCAM, IGSF9	106	202	16659	3.11209	1	0.994742	85.4883
INTERPRO	IPR003599:Immunoglobulin subtype	4	3.47826	0.345214	SEMA4G, PTPRS, MCAM, IGSF9	106	330	16659	1.90497	1	0.997054	99.6398
SMART	SM00409:IG	4	3.47826	0.393046	SEMA4G, PTPRS, MCAM, IGSF9	63	330	9079	1.7468	1	0.993215	99.43
Annotation Cluster 11	Enrichment Score: 0.8454072787236593
Category	Term	Count	%	PValue	Genes	List Total	Pop Hits	Pop Total	Fold Enrichment	Bonferroni	Benjamini	FDR
GOTERM_BP_FAT	GO:0030036~actin cytoskeleton organization	5	4.34783	0.059771	MTSS1, WASF3, ELN, S100A9, RHOU	89	226	13528	3.36283	1	0.998453	61.4075
GOTERM_BP_FAT	GO:0030029~actin filament-based process	5	4.34783	0.0720686	MTSS1, WASF3, ELN, S100A9, RHOU	89	241	13528	3.15353	1	0.996693	68.51
SP_PIR_KEYWORDS	cytoskeleton	6	5.21739	0.305729	MTSS1, TNS1, S100A8, WASF3, S100A9, ARHGAP24	112	636	19235	1.6202	1	0.920335	98.9977
GOTERM_BP_FAT	GO:0007010~cytoskeleton organization	5	4.34783	0.315354	MTSS1, WASF3, ELN, S100A9, RHOU	89	436	13528	1.74312	1	0.999574	99.7128
Annotation Cluster 12	Enrichment Score: 0.8121312997056731
Category	Term	Count	%	PValue	Genes	List Total	Pop Hits	Pop Total	Fold Enrichment	Bonferroni	Benjamini	FDR
SP_PIR_KEYWORDS	SH2 domain	3	2.6087	0.134714	TNS1, VAV3, PIK3R1	112	111	19235	4.64165	1	0.745392	83.8823
INTERPRO	IPR000980:SH2 motif	3	2.6087	0.154982	TNS1, VAV3, PIK3R1	106	111	16659	4.24758	1	0.988017	89.3273
SMART	SM00252:SH2	3	2.6087	0.175352	TNS1, VAV3, PIK3R1	63	111	9079	3.89489	0.999999	0.998827	86.4027
Annotation Cluster 13	Enrichment Score: 0.7444249869610265
Category	Term	Count	%	PValue	Genes	List Total	Pop Hits	Pop Total	Fold Enrichment	Bonferroni	Benjamini	FDR
GOTERM_BP_FAT	GO:0009611~response to wounding	7	6.08696	0.130829	TNFAIP6, S100A8, F5, FBLN5, S100A9, CFI, PAPSS2	89	530	13528	2.00755	1	0.999611	88.5377
GOTERM_BP_FAT	GO:0050817~coagulation	3	2.6087	0.142401	F5, FBLN5, PAPSS2	89	102	13528	4.47059	1	0.999495	90.6815
GOTERM_BP_FAT	GO:0007596~blood coagulation	3	2.6087	0.142401	F5, FBLN5, PAPSS2	89	102	13528	4.47059	1	0.999495	90.6815
GOTERM_BP_FAT	GO:0007599~hemostasis	3	2.6087	0.155921	F5, FBLN5, PAPSS2	89	108	13528	4.22222	1	0.999444	92.7099
GOTERM_BP_FAT	GO:0050878~regulation of body fluid levels	3	2.6087	0.233544	F5, FBLN5, PAPSS2	89	141	13528	3.23404	1	0.999071	98.3575
GOTERM_BP_FAT	GO:0042060~wound healing	3	2.6087	0.353546	F5, FBLN5, PAPSS2	89	191	13528	2.38743	1	0.999516	99.8817
Annotation Cluster 14	Enrichment Score: 0.7397981801859044
Category	Term	Count	%	PValue	Genes	List Total	Pop Hits	Pop Total	Fold Enrichment	Bonferroni	Benjamini	FDR
GOTERM_BP_FAT	GO:0001501~skeletal system development	6	5.21739	0.0568497	CTSK, ROR2, GJA5, PAPSS2, MYC, GLI3	89	319	13528	2.85893	1	0.999109	59.513
GOTERM_BP_FAT	GO:0048705~skeletal system morphogenesis	3	2.6087	0.165068	ROR2, MYC, GLI3	89	112	13528	4.07143	1	0.999488	93.8392
GOTERM_BP_FAT	GO:0048562~embryonic organ morphogenesis	3	2.6087	0.214379	ROR2, MYC, GLI3	89	133	13528	3.42857	1	0.999282	97.5945
GOTERM_BP_FAT	GO:0048568~embryonic organ development	3	2.6087	0.308273	ROR2, MYC, GLI3	89	172	13528	2.65116	1	0.999643	99.6633
GOTERM_BP_FAT	GO:0048598~embryonic morphogenesis	4	3.47826	0.322478	ROR2, GJA5, MYC, GLI3	89	307	13528	1.98046	1	0.999585	99.7556
Annotation Cluster 15	Enrichment Score: 0.7189980095131909
Category	Term	Count	%	PValue	Genes	List Total	Pop Hits	Pop Total	Fold Enrichment	Bonferroni	Benjamini	FDR
SP_PIR_KEYWORDS	glycoprotein	37	32.1739	0.00982826	GAL3ST2, FMOD, OLFM4, DUOX1, TNFSF14, GPR87, SLCO2A1, ZG16B, GPC4, COL17A1, MC1R, XG, PIP, MFAP3L, CFI, OLFM2, MYC, FLRT3, CLCA2, KCND1, PTPRS, MCAM, FZD4, CLEC11A, A1BG, CDH13, TNFAIP6, CTSK, GYLTL1B, SEMA4G, F5, APCDD1L, FBLN5, ROR2, HLA-DPA1, IGSF9, HS	112	4318	19235	1.47161	0.871829	0.289935	11.7142
UP_SEQ_FEATURE	glycosylation site:N-linked (GlcNAc...)	34	29.5652	0.0275026	GAL3ST2, FMOD, OLFM4, DUOX1, TNFSF14, GPR87, SLCO2A1, ZG16B, GPC4, COL17A1, MC1R, PIP, MFAP3L, CFI, OLFM2, FLRT3, CLCA2, KCND1, PTPRS, MCAM, FZD4, A1BG, TNFAIP6, CDH13, CTSK, GYLTL1B, SEMA4G, F5, APCDD1L, FBLN5, ROR2, HLA-DPA1, IGSF9, HS3ST3B1	112	4129	19113	1.40522	0.999992	0.904987	32.4304
UP_SEQ_FEATURE	topological domain:Cytoplasmic	26	22.6087	0.112375	GAL3ST2, DUOX1, TNFSF14, GPR87, GJA5, COL17A1, XG, SHISA2, MC1R, SLC4A8, MFAP3L, FLRT3, KCND3, CLCA2, KCND1, SYT12, PTPRS, MCAM, FZD4, KCNJ5, GYLTL1B, SEMA4G, ROR2, HLA-DPA1, IGSF9, HS3ST3B1	112	3374	19113	1.31504	1	0.993464	81.2811
UP_SEQ_FEATURE	topological domain:Extracellular	20	17.3913	0.225691	FLRT3, CLCA2, DUOX1, PTPRS, TNFSF14, GPR87, MCAM, FZD4, GJA5, KCNJ5, COL17A1, MC1R, SHISA2, XG, SEMA4G, SLC4A8, ROR2, HLA-DPA1, MFAP3L, IGSF9	112	2719	19113	1.25525	1	0.998252	97.2552
SP_PIR_KEYWORDS	membrane	40	34.7826	0.309947	GAL3ST2, HSD17B2, S100A8, S100A9, DUOX1, TNFSF14, GPR87, GJA5, RHOU, SLCO2A1, GPC4, SPRY1, COL17A1, XG, SHISA2, MC1R, SLC4A8, SLC35F3, MFAP3L, FLRT3, CLCA2, KCND3, KCND1, SYT12, PTPRS, MCAM, FZD4, KCNJ5, CDH13, GYLTL1B, SEMA4G, DEF6, APCDD1L, ROR2, HLA-DP	112	6256	19235	1.09809	1	0.917024	99.0719
UP_SEQ_FEATURE	transmembrane region	30	26.087	0.494823	GAL3ST2, HSD17B2, DUOX1, TNFSF14, GPR87, GJA5, SLCO2A1, COL17A1, XG, SHISA2, MC1R, SLC4A8, SLC35F3, MFAP3L, FLRT3, KCND3, CLCA2, KCND1, SYT12, PTPRS, MCAM, FZD4, KCNJ5, GYLTL1B, SEMA4G, APCDD1L, ROR2, HLA-DPA1, IGSF9, HS3ST3B1	112	4911	19113	1.04247	1	0.999666	99.9932
SP_PIR_KEYWORDS	transmembrane	30	26.087	0.510216	GAL3ST2, HSD17B2, DUOX1, TNFSF14, GPR87, GJA5, SLCO2A1, COL17A1, XG, SHISA2, MC1R, SLC4A8, SLC35F3, MFAP3L, FLRT3, KCND3, CLCA2, KCND1, SYT12, PTPRS, MCAM, FZD4, KCNJ5, GYLTL1B, SEMA4G, APCDD1L, ROR2, HLA-DPA1, IGSF9, HS3ST3B1	112	4973	19235	1.03604	1	0.965757	99.9877
GOTERM_CC_FAT	GO:0031224~intrinsic to membrane	33	28.6957	0.767627	GAL3ST2, HSD17B2, DUOX1, TNFSF14, GPR87, GJA5, RHOU, SLCO2A1, GPC4, COL17A1, XG, SHISA2, MC1R, SLC4A8, SLC35F3, MFAP3L, FLRT3, CLCA2, KCND3, KCND1, SYT12, PTPRS, MCAM, FZD4, KCNJ5, CDH13, GYLTL1B, SEMA4G, APCDD1L, ROR2, HLA-DPA1, IGSF9, HS3ST3B1	82	5485	12782	0.937826	1	0.998661	100
GOTERM_CC_FAT	GO:0016021~integral to membrane	31	26.9565	0.821	GAL3ST2, HSD17B2, DUOX1, TNFSF14, GPR87, GJA5, SLCO2A1, GPC4, COL17A1, XG, SHISA2, MC1R, SLC4A8, SLC35F3, MFAP3L, FLRT3, KCND3, CLCA2, KCND1, SYT12, PTPRS, MCAM, FZD4, KCNJ5, GYLTL1B, SEMA4G, APCDD1L, ROR2, HLA-DPA1, IGSF9, HS3ST3B1	82	5297	12782	0.912256	1	0.998973	100
Annotation Cluster 16	Enrichment Score: 0.7102397180101913
Category	Term	Count	%	PValue	Genes	List Total	Pop Hits	Pop Total	Fold Enrichment	Bonferroni	Benjamini	FDR
INTERPRO	IPR018029:C2 membrane targeting protein	3	2.6087	0.144064	SYT12, SYTL2, RIMS3	106	106	16659	4.44794	1	0.99323	87.3423
INTERPRO	IPR000008:C2 calcium-dependent membrane targeting	3	2.6087	0.213815	SYT12, SYTL2, RIMS3	106	137	16659	3.44147	1	0.990292	95.9088
SMART	SM00239:C2	3	2.6087	0.240263	SYT12, SYTL2, RIMS3	63	137	9079	3.15572	1	0.998358	94.1795
Annotation Cluster 17	Enrichment Score: 0.707301400421292
Category	Term	Count	%	PValue	Genes	List Total	Pop Hits	Pop Total	Fold Enrichment	Bonferroni	Benjamini	FDR
INTERPRO	IPR011993:Pleckstrin homology-type	5	4.34783	0.124639	TNS1, VAV3, DEF6, ADRBK2, ARHGAP24	106	303	16659	2.59341	1	0.995897	82.9452
UP_SEQ_FEATURE	domain:PH	4	3.47826	0.159444	VAV3, DEF6, ADRBK2, ARHGAP24	112	237	19113	2.8802	1	0.997775	91.2972
INTERPRO	IPR001849:Pleckstrin homology	4	3.47826	0.254134	VAV3, DEF6, ADRBK2, ARHGAP24	106	277	16659	2.26946	1	0.994989	97.9674
SMART	SM00233:PH	4	3.47826	0.293406	VAV3, DEF6, ADRBK2, ARHGAP24	63	277	9079	2.08103	1	0.997707	97.2519
Annotation Cluster 18	Enrichment Score: 0.688623308686788
Category	Term	Count	%	PValue	Genes	List Total	Pop Hits	Pop Total	Fold Enrichment	Bonferroni	Benjamini	FDR
GOTERM_BP_FAT	GO:0070201~regulation of establishment of protein localization	4	3.47826	0.04426	TNFSF14, CASP1, GLI3, PIK3R1	89	121	13528	5.02479	1	0.998232	50.3087
GOTERM_BP_FAT	GO:0032880~regulation of protein localization	4	3.47826	0.060954	TNFSF14, CASP1, GLI3, PIK3R1	89	138	13528	4.4058	1	0.997177	62.1509
GOTERM_BP_FAT	GO:0051222~positive regulation of protein transport	3	2.6087	0.0704896	TNFSF14, CASP1, GLI3	89	67	13528	6.80597	1	0.997845	67.672
GOTERM_BP_FAT	GO:0051223~regulation of protein transport	3	2.6087	0.169677	TNFSF14, CASP1, GLI3	89	114	13528	4	1	0.999411	94.3442
GOTERM_BP_FAT	GO:0051050~positive regulation of transport	4	3.47826	0.177267	TNFSF14, CASP1, GLI3, PIK3R1	89	223	13528	2.72646	1	0.998918	95.0922
GOTERM_BP_FAT	GO:0060341~regulation of cellular localization	3	2.6087	0.481791	TNFSF14, CASP1, GLI3	89	248	13528	1.83871	1	0.999821	99.9961
GOTERM_BP_FAT	GO:0042981~regulation of apoptosis	6	5.21739	0.60587	CDH13, VAV3, TNFSF14, CASP1, MYC, GLI3	89	804	13528	1.13433	1	0.999966	99.9999
GOTERM_BP_FAT	GO:0043067~regulation of programmed cell death	6	5.21739	0.614774	CDH13, VAV3, TNFSF14, CASP1, MYC, GLI3	89	812	13528	1.12315	1	0.99997	100
GOTERM_BP_FAT	GO:0010941~regulation of cell death	6	5.21739	0.618084	CDH13, VAV3, TNFSF14, CASP1, MYC, GLI3	89	815	13528	1.11902	1	0.999964	100
Annotation Cluster 19	Enrichment Score: 0.5957106316173822
Category	Term	Count	%	PValue	Genes	List Total	Pop Hits	Pop Total	Fold Enrichment	Bonferroni	Benjamini	FDR
GOTERM_BP_FAT	GO:0030031~cell projection assembly	3	2.6087	0.101613	CDH13, MTSS1, VAV3	89	83	13528	5.49398	1	0.999447	80.8976
GOTERM_BP_FAT	GO:0006928~cell motion	5	4.34783	0.373277	CDH13, MTSS1, TNS1, VAV3, S100A9	89	475	13528	1.6	1	0.99961	99.9267
GOTERM_BP_FAT	GO:0030030~cell projection organization	4	3.47826	0.430416	CDH13, MTSS1, VAV3, IGSF9	89	368	13528	1.65217	1	0.999669	99.9833
Annotation Cluster 20	Enrichment Score: 0.5798437829465366
Category	Term	Count	%	PValue	Genes	List Total	Pop Hits	Pop Total	Fold Enrichment	Bonferroni	Benjamini	FDR
GOTERM_BP_FAT	GO:0001568~blood vessel development	4	3.47826	0.213691	CDH13, S100A7, ARHGAP24, GJA5	89	245	13528	2.48163	1	0.999435	97.5617
GOTERM_BP_FAT	GO:0001944~vasculature development	4	3.47826	0.223901	CDH13, S100A7, ARHGAP24, GJA5	89	251	13528	2.42231	1	0.999173	98.0075
GOTERM_BP_FAT	GO:0001525~angiogenesis	3	2.6087	0.2504	CDH13, S100A7, ARHGAP24	89	148	13528	3.08108	1	0.999192	98.835
GOTERM_BP_FAT	GO:0048514~blood vessel morphogenesis	3	2.6087	0.400083	CDH13, S100A7, ARHGAP24	89	211	13528	2.16114	1	0.999647	99.9627
Annotation Cluster 21	Enrichment Score: 0.558487459547507
Category	Term	Count	%	PValue	Genes	List Total	Pop Hits	Pop Total	Fold Enrichment	Bonferroni	Benjamini	FDR
UP_SEQ_FEATURE	short sequence motif:Selectivity filter	3	2.6087	0.0433725	KCNJ5, KCND3, KCND1	112	57	19113	8.98167	1	0.930965	46.3823
GOTERM_CC_FAT	GO:0008076~voltage-gated potassium channel complex	3	2.6087	0.103185	KCNJ5, KCND3, KCND1	82	86	12782	5.43761	1	0.56082	72.1531
GOTERM_CC_FAT	GO:0034705~potassium channel complex	3	2.6087	0.103185	KCNJ5, KCND3, KCND1	82	86	12782	5.43761	1	0.56082	72.1531
GOTERM_MF_FAT	GO:0005249~voltage-gated potassium channel activity	3	2.6087	0.131526	KCNJ5, KCND3, KCND1	83	100	12983	4.69265	1	0.999226	84.0631
SP_PIR_KEYWORDS	potassium transport	3	2.6087	0.14258	KCNJ5, KCND3, KCND1	112	115	19235	4.4802	1	0.751207	85.636
SP_PIR_KEYWORDS	potassium	3	2.6087	0.164678	KCNJ5, KCND3, KCND1	112	126	19235	4.08907	1	0.789752	89.6669
GOTERM_MF_FAT	GO:0031420~alkali metal ion binding	4	3.47826	0.174574	KCNJ5, KCND3, KCND1, SLC4A8	83	228	12983	2.74424	1	0.999052	91.78
GOTERM_MF_FAT	GO:0030955~potassium ion binding	3	2.6087	0.193667	KCNJ5, KCND3, KCND1	83	128	12983	3.66613	1	0.998924	93.9396
GOTERM_CC_FAT	GO:0034703~cation channel complex	3	2.6087	0.203865	KCNJ5, KCND3, KCND1	82	132	12782	3.54268	1	0.787817	93.1185
GOTERM_MF_FAT	GO:0005267~potassium channel activity	3	2.6087	0.205159	KCNJ5, KCND3, KCND1	83	133	12983	3.52831	1	0.998466	94.973
SP_PIR_KEYWORDS	voltage-gated channel	3	2.6087	0.214615	KCNJ5, KCND3, KCND1	112	150	19235	3.43482	1	0.844494	95.2518
GOTERM_MF_FAT	GO:0022843~voltage-gated cation channel activity	3	2.6087	0.237688	KCNJ5, KCND3, KCND1	83	147	12983	3.19228	1	0.998986	97.0828
GOTERM_MF_FAT	GO:0015267~channel activity	5	4.34783	0.262741	KCNJ5, CLCA2, KCND3, KCND1, GJA5	83	412	12983	1.89832	1	0.998423	98.1122
GOTERM_MF_FAT	GO:0022803~passive transmembrane transporter activity	5	4.34783	0.264138	KCNJ5, CLCA2, KCND3, KCND1, GJA5	83	413	12983	1.89373	1	0.997503	98.1582
GOTERM_BP_FAT	GO:0006813~potassium ion transport	3	2.6087	0.279367	KCNJ5, KCND3, KCND1	89	160	13528	2.85	1	0.999521	99.3663
GOTERM_MF_FAT	GO:0022836~gated channel activity	4	3.47826	0.311732	KCNJ5, CLCA2, KCND3, KCND1	83	310	12983	2.01834	1	0.997343	99.229
GOTERM_BP_FAT	GO:0015672~monovalent inorganic cation transport	4	3.47826	0.342133	KCNJ5, KCND3, KCND1, SLC4A8	89	318	13528	1.91195	1	0.999597	99.8449
GOTERM_MF_FAT	GO:0005244~voltage-gated ion channel activity	3	2.6087	0.349641	KCNJ5, KCND3, KCND1	83	195	12983	2.40649	1	0.996822	99.6313
GOTERM_MF_FAT	GO:0022832~voltage-gated channel activity	3	2.6087	0.349641	KCNJ5, KCND3, KCND1	83	195	12983	2.40649	1	0.996822	99.6313
GOTERM_CC_FAT	GO:0034702~ion channel complex	3	2.6087	0.374031	KCNJ5, KCND3, KCND1	82	205	12782	2.28114	1	0.937337	99.591
SP_PIR_KEYWORDS	ion transport	5	4.34783	0.428804	KCNJ5, CLCA2, KCND3, KCND1, SLC4A8	112	578	19235	1.48565	1	0.94564	99.9145
GOTERM_MF_FAT	GO:0005216~ion channel activity	4	3.47826	0.442228	KCNJ5, CLCA2, KCND3, KCND1	83	386	12983	1.62095	1	0.998415	99.9501
GOTERM_MF_FAT	GO:0022838~substrate specific channel activity	4	3.47826	0.46215	KCNJ5, CLCA2, KCND3, KCND1	83	398	12983	1.57208	1	0.998589	99.9689
SP_PIR_KEYWORDS	transport	11	9.56522	0.499874	KCNJ5, CLCA2, RAB7B, KCND3, KCND1, SLC4A8, APOC1, SLC35F3, RIMS3, FABP6, SLCO2A1	112	1670	19235	1.13123	1	0.967661	99.984
GOTERM_MF_FAT	GO:0005261~cation channel activity	3	2.6087	0.521237	KCNJ5, KCND3, KCND1	83	275	12983	1.70642	1	0.998043	99.9932
SP_PIR_KEYWORDS	ionic channel	3	2.6087	0.550262	KCNJ5, KCND3, KCND1	112	318	19235	1.6202	1	0.973037	99.9958
GOTERM_BP_FAT	GO:0006811~ion transport	6	5.21739	0.56446	KCNJ5, CLCA2, KCND3, KCND1, WNK4, SLC4A8	89	768	13528	1.1875	1	0.999953	99.9997
GOTERM_BP_FAT	GO:0030001~metal ion transport	4	3.47826	0.587068	KCNJ5, KCND3, KCND1, SLC4A8	89	465	13528	1.30753	1	0.999956	99.9999
GOTERM_MF_FAT	GO:0046873~metal ion transmembrane transporter activity	3	2.6087	0.617489	KCNJ5, KCND3, KCND1	83	328	12983	1.43069	1	0.998864	99.9996
GOTERM_BP_FAT	GO:0006812~cation transport	4	3.47826	0.703588	KCNJ5, KCND3, KCND1, SLC4A8	89	553	13528	1.09946	1	0.999994	100
Annotation Cluster 22	Enrichment Score: 0.528996997282999
Category	Term	Count	%	PValue	Genes	List Total	Pop Hits	Pop Total	Fold Enrichment	Bonferroni	Benjamini	FDR
GOTERM_MF_FAT	GO:0008047~enzyme activator activity	5	4.34783	0.161585	VAV3, RINL, APOC1, ARHGAP24, CASP1	83	335	12983	2.33465	1	0.999425	89.9266
GOTERM_MF_FAT	GO:0030695~GTPase regulator activity	5	4.34783	0.251623	VAV3, RINL, RAPGEF5, SYTL2, ARHGAP24	83	404	12983	1.93591	1	0.99876	97.7058
GOTERM_MF_FAT	GO:0060589~nucleoside-triphosphatase regulator activity	5	4.34783	0.264138	VAV3, RINL, RAPGEF5, SYTL2, ARHGAP24	83	413	12983	1.89373	1	0.997503	98.1582
GOTERM_MF_FAT	GO:0005096~GTPase activator activity	3	2.6087	0.406103	VAV3, RINL, ARHGAP24	83	220	12983	2.13302	1	0.998168	99.887
GOTERM_MF_FAT	GO:0005083~small GTPase regulator activity	3	2.6087	0.519275	VAV3, RAPGEF5, SYTL2	83	274	12983	1.71265	1	0.998364	99.9928
Annotation Cluster 23	Enrichment Score: 0.5254204526484613
Category	Term	Count	%	PValue	Genes	List Total	Pop Hits	Pop Total	Fold Enrichment	Bonferroni	Benjamini	FDR
GOTERM_BP_FAT	GO:0009611~response to wounding	7	6.08696	0.130829	TNFAIP6, S100A8, F5, FBLN5, S100A9, CFI, PAPSS2	89	530	13528	2.00755	1	0.999611	88.5377
GOTERM_BP_FAT	GO:0006954~inflammatory response	4	3.47826	0.354627	TNFAIP6, S100A8, S100A9, CFI	89	325	13528	1.87077	1	0.999451	99.8847
GOTERM_BP_FAT	GO:0006952~defense response	5	4.34783	0.571825	TNFAIP6, S100A8, S100A7, S100A9, CFI	89	615	13528	1.23577	1	0.99995	99.9998
Annotation Cluster 24	Enrichment Score: 0.5080990671511021
Category	Term	Count	%	PValue	Genes	List Total	Pop Hits	Pop Total	Fold Enrichment	Bonferroni	Benjamini	FDR
SP_PIR_KEYWORDS	lipoprotein	10	8.69565	0.0120253	GPC4, GNAL, CDH13, RAB7B, MC1R, GNAI1, MARCKSL1, APOC1, RHOU, GBP2	112	642	19235	2.67509	0.919252	0.269885	14.1537
UP_SEQ_FEATURE	nucleotide phosphate-binding region:GTP	6	5.21739	0.0288951	GNAL, RAB7B, MC1R, GNAI1, RHOU, GBP2	112	295	19113	3.47088	0.999996	0.87283	33.7778
SP_PIR_KEYWORDS	gtp-binding	6	5.21739	0.0420112	GNAL, RAB7B, MC1R, GNAI1, RHOU, GBP2	112	329	19235	3.13206	0.999867	0.49677	41.8068
GOTERM_MF_FAT	GO:0003924~GTPase activity	5	4.34783	0.044458	GNAL, MC1R, GNAI1, RHOU, GBP2	83	211	12983	3.70668	0.99999	0.996897	44.6924
SP_PIR_KEYWORDS	transferase	14	12.1739	0.0581787	GAL3ST2, GSTA4, ADRBK2, GSTM1, GYLTL1B, WNK4, CLK4, ROR2, QPRT, GAMT, DYRK3, PAPSS2, HS3ST3B1, NNMT	112	1394	19235	1.7248	0.999996	0.541234	53.0508
GOTERM_MF_FAT	GO:0005525~GTP binding	6	5.21739	0.0860879	GNAL, RAB7B, MC1R, GNAI1, RHOU, GBP2	83	372	12983	2.52293	1	0.99951	69.037
UP_SEQ_FEATURE	lipid moiety-binding region:S-palmitoyl cysteine	4	3.47826	0.0885365	GNAL, MC1R, GNAI1, RHOU	112	181	19113	3.77131	1	0.992479	72.8314
GOTERM_MF_FAT	GO:0019001~guanyl nucleotide binding	6	5.21739	0.0938091	GNAL, RAB7B, MC1R, GNAI1, RHOU, GBP2	83	382	12983	2.45689	1	0.998079	72.2761
GOTERM_MF_FAT	GO:0032561~guanyl ribonucleotide binding	6	5.21739	0.0938091	GNAL, RAB7B, MC1R, GNAI1, RHOU, GBP2	83	382	12983	2.45689	1	0.998079	72.2761
SP_PIR_KEYWORDS	palmitate	4	3.47826	0.125443	GNAL, MC1R, GNAI1, RHOU	112	213	19235	3.22518	1	0.769467	81.563
SP_PIR_KEYWORDS	tyrosine-protein kinase	3	2.6087	0.134714	CLK4, ROR2, DYRK3	112	111	19235	4.64165	1	0.745392	83.8823
KEGG_PATHWAY	hsa04916:Melanogenesis	3	2.6087	0.147864	MC1R, GNAI1, FZD4	36	99	5085	4.2803	0.999999	0.942049	82.3942
GOTERM_BP_FAT	GO:0007187~G-protein signaling, coupled to cyclic nucleotide second messenger	3	2.6087	0.17199	GNAL, MC1R, GNAI1	89	115	13528	3.96522	1	0.999258	94.5827
GOTERM_BP_FAT	GO:0019935~cyclic-nucleotide-mediated signaling	3	2.6087	0.207233	GNAL, MC1R, GNAI1	89	130	13528	3.50769	1	0.999448	97.2333
GOTERM_BP_FAT	GO:0007243~protein kinase cascade	5	4.34783	0.220533	WNK4, TNFSF14, ROR2, PIK3R1, DUSP6	89	370	13528	2.05405	1	0.999266	97.8697
SP_PIR_KEYWORDS	nucleotide-binding	13	11.3043	0.265815	GNAL, RAB7B, MC1R, GNAI1, WNK4, CLK4, DQX1, ADRBK2, ROR2, DYRK3, RHOU, PAPSS2, GBP2	112	1686	19235	1.32422	1	0.899278	97.9713
GOTERM_MF_FAT	GO:0004713~protein tyrosine kinase activity	3	2.6087	0.282208	CLK4, ROR2, DYRK3	83	166	12983	2.8269	1	0.99756	98.6677
UP_SEQ_FEATURE	domain:Protein kinase	5	4.34783	0.290178	WNK4, CLK4, ADRBK2, ROR2, DYRK3	112	469	19113	1.81932	1	0.998604	99.1915
INTERPRO	IPR017441:Protein kinase, ATP binding site	5	4.34783	0.322642	WNK4, CLK4, ADRBK2, ROR2, DYRK3	106	455	16659	1.72704	1	0.997329	99.4349
SP_PIR_KEYWORDS	phosphotransferase	3	2.6087	0.3233	ADRBK2, ROR2, PIK3R1	112	201	19235	2.5633	1	0.92101	99.2747
INTERPRO	IPR000719:Protein kinase, core	5	4.34783	0.352772	WNK4, CLK4, ADRBK2, ROR2, DYRK3	106	476	16659	1.65084	1	0.996704	99.6913
SP_PIR_KEYWORDS	kinase	6	5.21739	0.365187	WNK4, CLK4, ADRBK2, ROR2, DYRK3, PAPSS2	112	688	19235	1.49774	1	0.932833	99.676
SP_PIR_KEYWORDS	serine/threonine-protein kinase	4	3.47826	0.377591	WNK4, CLK4, ADRBK2, DYRK3	112	381	19235	1.80306	1	0.930438	99.7474
UP_SEQ_FEATURE	binding site:ATP	5	4.34783	0.386361	WNK4, CLK4, ADRBK2, ROR2, DYRK3	112	542	19113	1.57428	1	0.999364	99.8956
INTERPRO	IPR008271:Serine/threonine protein kinase, active site	4	3.47826	0.386484	WNK4, CLK4, ADRBK2, DYRK3	106	354	16659	1.77582	1	0.996474	99.8483
INTERPRO	IPR017442:Serine/threonine protein kinase-related	4	3.47826	0.39502	WNK4, CLK4, ADRBK2, DYRK3	106	359	16659	1.75109	1	0.994412	99.8741
GOTERM_MF_FAT	GO:0017076~purine nucleotide binding	14	12.1739	0.437899	RAB7B, GNAI1, DQX1, DUOX1, ADRBK2, RHOU, GNAL, MC1R, WNK4, CLK4, ROR2, DYRK3, PAPSS2, GBP2	83	1918	12983	1.14176	1	0.998707	99.9448
GOTERM_BP_FAT	GO:0006793~phosphorus metabolic process	8	6.95652	0.448512	WNK4, CLK4, ADRBK2, PTPRS, ROR2, DYRK3, PIK3R1, DUSP6	89	973	13528	1.24974	1	0.999759	99.9898
GOTERM_BP_FAT	GO:0006796~phosphate metabolic process	8	6.95652	0.448512	WNK4, CLK4, ADRBK2, PTPRS, ROR2, DYRK3, PIK3R1, DUSP6	89	973	13528	1.24974	1	0.999759	99.9898
GOTERM_BP_FAT	GO:0019932~second-messenger-mediated signaling	3	2.6087	0.453821	GNAL, MC1R, GNAI1	89	235	13528	1.94043	1	0.999724	99.9912
INTERPRO	IPR002290:Serine/threonine protein kinase	3	2.6087	0.487696	CLK4, ADRBK2, DYRK3	106	259	16659	1.82039	1	0.998726	99.9862
UP_SEQ_FEATURE	nucleotide phosphate-binding region:ATP	7	6.08696	0.488755	WNK4, CLK4, DQX1, ADRBK2, ROR2, DYRK3, PAPSS2	112	962	19113	1.24175	1	0.999693	99.992
GOTERM_MF_FAT	GO:0032555~purine ribonucleotide binding	13	11.3043	0.497029	GNAL, RAB7B, MC1R, GNAI1, WNK4, CLK4, DQX1, ADRBK2, ROR2, DYRK3, RHOU, PAPSS2, GBP2	83	1836	12983	1.10756	1	0.998786	99.987
GOTERM_MF_FAT	GO:0032553~ribonucleotide binding	13	11.3043	0.497029	GNAL, RAB7B, MC1R, GNAI1, WNK4, CLK4, DQX1, ADRBK2, ROR2, DYRK3, RHOU, PAPSS2, GBP2	83	1836	12983	1.10756	1	0.998786	99.987
GOTERM_MF_FAT	GO:0004674~protein serine/threonine kinase activity	4	3.47826	0.513732	WNK4, CLK4, ADRBK2, DYRK3	83	430	12983	1.45509	1	0.998556	99.9916
SMART	SM00220:S_TKc	3	2.6087	0.531918	CLK4, ADRBK2, DYRK3	63	259	9079	1.66924	1	0.995077	99.9613
UP_SEQ_FEATURE	active site:Proton acceptor	5	4.34783	0.534288	WNK4, CLK4, ADRBK2, ROR2, DYRK3	112	658	19113	1.29675	1	0.999744	99.9978
GOTERM_MF_FAT	GO:0004672~protein kinase activity	5	4.34783	0.536662	WNK4, CLK4, ADRBK2, ROR2, DYRK3	83	606	12983	1.29061	1	0.997771	99.9955
GOTERM_BP_FAT	GO:0016310~phosphorylation	6	5.21739	0.601376	WNK4, CLK4, ADRBK2, ROR2, DYRK3, PIK3R1	89	800	13528	1.14	1	0.999966	99.9999
GOTERM_BP_FAT	GO:0006468~protein amino acid phosphorylation	5	4.34783	0.63658	WNK4, CLK4, ADRBK2, ROR2, DYRK3	89	667	13528	1.13943	1	0.999976	100
GOTERM_MF_FAT	GO:0000166~nucleotide binding	14	12.1739	0.679775	RAB7B, GNAI1, DQX1, DUOX1, ADRBK2, RHOU, GNAL, MC1R, WNK4, CLK4, ROR2, DYRK3, PAPSS2, GBP2	83	2245	12983	0.975458	1	0.999276	100
SP_PIR_KEYWORDS	transducer	5	4.34783	0.748393	GNAL, MC1R, GNAI1, GPR87, FZD4	112	874	19235	0.9825	1	0.994584	100
GOTERM_BP_FAT	GO:0007166~cell surface receptor linked signal transduction	11	9.56522	0.784212	FMOD, GNAL, MTSS1, VAV3, MC1R, GNAI1, ROR2, GPR87, FZD4, GLI3, PIK3R1	89	1856	13528	0.900862	1	0.999999	100
SP_PIR_KEYWORDS	atp-binding	7	6.08696	0.785355	WNK4, CLK4, DQX1, ADRBK2, ROR2, DYRK3, PAPSS2	112	1326	19235	0.906627	1	0.996358	100
GOTERM_MF_FAT	GO:0030554~adenyl nucleotide binding	8	6.95652	0.884078	WNK4, CLK4, DQX1, DUOX1, ADRBK2, ROR2, DYRK3, PAPSS2	83	1577	12983	0.793515	1	0.999986	100
GOTERM_MF_FAT	GO:0001883~purine nucleoside binding	8	6.95652	0.893304	WNK4, CLK4, DQX1, DUOX1, ADRBK2, ROR2, DYRK3, PAPSS2	83	1601	12983	0.78162	1	0.999988	100
GOTERM_MF_FAT	GO:0001882~nucleoside binding	8	6.95652	0.897327	WNK4, CLK4, DQX1, DUOX1, ADRBK2, ROR2, DYRK3, PAPSS2	83	1612	12983	0.776286	1	0.999988	100
GOTERM_MF_FAT	GO:0005524~ATP binding	7	6.08696	0.916679	WNK4, CLK4, DQX1, ADRBK2, ROR2, DYRK3, PAPSS2	83	1477	12983	0.741335	1	0.999995	100
GOTERM_MF_FAT	GO:0032559~adenyl ribonucleotide binding	7	6.08696	0.922819	WNK4, CLK4, DQX1, ADRBK2, ROR2, DYRK3, PAPSS2	83	1497	12983	0.731431	1	0.999995	100
GOTERM_BP_FAT	GO:0007186~G-protein coupled receptor protein signaling pathway	5	4.34783	0.941222	GNAL, MC1R, GNAI1, GPR87, FZD4	89	1123	13528	0.676759	1	1	100
SP_PIR_KEYWORDS	g-protein coupled receptor	3	2.6087	0.952305	MC1R, GPR87, FZD4	112	816	19235	0.631401	1	0.999932	100
SP_PIR_KEYWORDS	receptor	5	4.34783	0.984278	MC1R, PTPRS, ROR2, GPR87, FZD4	112	1583	19235	0.542454	1	0.999997	100
Annotation Cluster 25	Enrichment Score: 0.4959651442377764
Category	Term	Count	%	PValue	Genes	List Total	Pop Hits	Pop Total	Fold Enrichment	Bonferroni	Benjamini	FDR
GOTERM_BP_FAT	GO:0016477~cell migration	4	3.47826	0.267366	CDH13, TNS1, VAV3, S100A9	89	276	13528	2.2029	1	0.999428	99.1821
GOTERM_BP_FAT	GO:0048870~cell motility	4	3.47826	0.322478	CDH13, TNS1, VAV3, S100A9	89	307	13528	1.98046	1	0.999585	99.7556
GOTERM_BP_FAT	GO:0051674~localization of cell	4	3.47826	0.322478	CDH13, TNS1, VAV3, S100A9	89	307	13528	1.98046	1	0.999585	99.7556
GOTERM_BP_FAT	GO:0006928~cell motion	5	4.34783	0.373277	CDH13, MTSS1, TNS1, VAV3, S100A9	89	475	13528	1.6	1	0.99961	99.9267
Annotation Cluster 26	Enrichment Score: 0.4888290002273781
Category	Term	Count	%	PValue	Genes	List Total	Pop Hits	Pop Total	Fold Enrichment	Bonferroni	Benjamini	FDR
INTERPRO	IPR000210:BTB/POZ-like	3	2.6087	0.311675	ZBTB49, KCND3, KCND1	106	179	16659	2.63397	1	0.998252	99.3005
INTERPRO	IPR011333:BTB/POZ fold	3	2.6087	0.316316	ZBTB49, KCND3, KCND1	106	181	16659	2.60487	1	0.997769	99.3606
SMART	SM00225:BTB	3	2.6087	0.34649	ZBTB49, KCND3, KCND1	63	179	9079	2.41527	1	0.997409	98.7753
Annotation Cluster 27	Enrichment Score: 0.4019758865026175
Category	Term	Count	%	PValue	Genes	List Total	Pop Hits	Pop Total	Fold Enrichment	Bonferroni	Benjamini	FDR
SP_PIR_KEYWORDS	actin-binding	4	3.47826	0.171334	MTSS1, TNS1, WASF3, PIP	112	247	19235	2.78123	1	0.790629	90.6588
SP_PIR_KEYWORDS	cytoskeleton	6	5.21739	0.305729	MTSS1, TNS1, S100A8, WASF3, S100A9, ARHGAP24	112	636	19235	1.6202	1	0.920335	98.9977
GOTERM_MF_FAT	GO:0003779~actin binding	4	3.47826	0.339507	MTSS1, TNS1, WASF3, PIP	83	326	12983	1.91928	1	0.997128	99.5491
GOTERM_MF_FAT	GO:0008092~cytoskeletal protein binding	4	3.47826	0.622286	MTSS1, TNS1, WASF3, PIP	83	504	12983	1.24144	1	0.998749	99.9997
GOTERM_CC_FAT	GO:0005856~cytoskeleton	7	6.08696	0.883285	MTSS1, TNS1, MC1R, WASF3, ARHGAP24, RHOU, MYC	82	1381	12782	0.790113	1	0.999442	100
Annotation Cluster 28	Enrichment Score: 0.3543628688723408
Category	Term	Count	%	PValue	Genes	List Total	Pop Hits	Pop Total	Fold Enrichment	Bonferroni	Benjamini	FDR
SP_PIR_KEYWORDS	Signal-anchor	6	5.21739	0.0967833	GAL3ST2, COL17A1, GYLTL1B, HSD17B2, TNFSF14, HS3ST3B1	112	421	19235	2.44762	1	0.712193	72.3089
SP_PIR_KEYWORDS	golgi apparatus	4	3.47826	0.663901	GAL3ST2, GYLTL1B, RHOU, HS3ST3B1	112	588	19235	1.16831	1	0.988285	99.9999
UP_SEQ_FEATURE	topological domain:Lumenal	3	2.6087	0.732963	GAL3ST2, GYLTL1B, HS3ST3B1	112	444	19113	1.15305	1	0.999998	100
GOTERM_CC_FAT	GO:0005794~Golgi apparatus	5	4.34783	0.812013	GAL3ST2, GYLTL1B, RHOU, TRIM22, HS3ST3B1	82	872	12782	0.893796	1	0.99898	100
Annotation Cluster 29	Enrichment Score: 0.3405179279307354
Category	Term	Count	%	PValue	Genes	List Total	Pop Hits	Pop Total	Fold Enrichment	Bonferroni	Benjamini	FDR
GOTERM_BP_FAT	GO:0007050~cell cycle arrest	3	2.6087	0.144637	SESN2, SESN1, MYC	89	103	13528	4.42718	1	0.999318	91.0497
GOTERM_BP_FAT	GO:0022402~cell cycle process	6	5.21739	0.306408	MC1R, HORMAD1, SESN2, RHOU, SESN1, MYC	89	565	13528	1.61416	1	0.999693	99.649
GOTERM_BP_FAT	GO:0007049~cell cycle	7	6.08696	0.392639	MC1R, HORMAD1, PARD6G, SESN2, RHOU, SESN1, MYC	89	776	13528	1.37113	1	0.99963	99.9549
GOTERM_BP_FAT	GO:0000278~mitotic cell cycle	3	2.6087	0.69826	MC1R, HORMAD1, RHOU	89	370	13528	1.23243	1	0.999995	100
GOTERM_BP_FAT	GO:0022403~cell cycle phase	3	2.6087	0.755857	MC1R, HORMAD1, RHOU	89	414	13528	1.10145	1	0.999998	100
GOTERM_CC_FAT	GO:0044430~cytoskeletal part	3	2.6087	0.985971	MC1R, RHOU, MYC	82	952	12782	0.491212	1	0.999996	100
Annotation Cluster 30	Enrichment Score: 0.31924234326974626
Category	Term	Count	%	PValue	Genes	List Total	Pop Hits	Pop Total	Fold Enrichment	Bonferroni	Benjamini	FDR
UP_SEQ_FEATURE	zinc finger region:C2H2-type 15	3	2.6087	0.182877	ZNF229, ZNF404, ZNF425	112	134	19113	3.82056	1	0.99773	94.1514
UP_SEQ_FEATURE	zinc finger region:C2H2-type 5	6	5.21739	0.203393	ZNF229, ZBTB49, ZNF350, ZNF404, ZNF425, GLI3	112	538	19113	1.90318	1	0.998334	95.9091
UP_SEQ_FEATURE	zinc finger region:C2H2-type 14	3	2.6087	0.231593	ZNF229, ZNF404, ZNF425	112	157	19113	3.26086	1	0.997922	97.5352
UP_SEQ_FEATURE	zinc finger region:C2H2-type 4	6	5.21739	0.242352	ZNF229, ZBTB49, ZNF350, ZNF404, ZNF425, GLI3	112	575	19113	1.78071	1	0.997897	97.9783
UP_SEQ_FEATURE	zinc finger region:C2H2-type 7	5	4.34783	0.266914	ZNF229, ZBTB49, ZNF350, ZNF404, ZNF425	112	451	19113	1.89193	1	0.998572	98.7279
UP_SEQ_FEATURE	zinc finger region:C2H2-type 2	6	5.21739	0.278672	ZNF229, ZBTB49, ZNF350, ZNF404, ZNF425, GLI3	112	608	19113	1.68406	1	0.99859	98.9865
UP_SEQ_FEATURE	zinc finger region:C2H2-type 3	6	5.21739	0.29442	ZNF229, ZBTB49, ZNF350, ZNF404, ZNF425, GLI3	112	622	19113	1.64616	1	0.998336	99.2569
UP_SEQ_FEATURE	domain:KRAB	4	3.47826	0.303624	ZNF229, ZNF350, ZNF404, ZNF425	112	332	19113	2.05605	1	0.998275	99.3821
UP_SEQ_FEATURE	zinc finger region:C2H2-type 6	5	4.34783	0.315035	ZNF229, ZBTB49, ZNF350, ZNF404, ZNF425	112	488	19113	1.74848	1	0.998317	99.5102
UP_SEQ_FEATURE	zinc finger region:C2H2-type 13	3	2.6087	0.326016	ZNF229, ZNF404, ZNF425	112	201	19113	2.54704	1	0.998345	99.6097
INTERPRO	IPR013087:Zinc finger, C2H2-type/integrase, DNA-binding	6	5.21739	0.353963	ZNF229, ZBTB49, ZNF350, ZNF404, ZNF425, GLI3	106	621	16659	1.51846	1	0.995871	99.6988
INTERPRO	IPR007087:Zinc finger, C2H2-type	7	6.08696	0.373426	ZNF229, ZBTB49, ZNF350, ZNF404, ZNF425, ZNF503, GLI3	106	784	16659	1.40322	1	0.996409	99.7994
INTERPRO	IPR001909:Krueppel-associated box	4	3.47826	0.388193	ZNF229, ZNF350, ZNF404, ZNF425	106	355	16659	1.77082	1	0.995752	99.8539
INTERPRO	IPR015880:Zinc finger, C2H2-like	7	6.08696	0.3882	ZNF229, ZBTB49, ZNF350, ZNF404, ZNF425, ZNF503, GLI3	106	797	16659	1.38033	1	0.994801	99.8539
UP_SEQ_FEATURE	zinc finger region:C2H2-type 12	3	2.6087	0.431376	ZNF229, ZNF404, ZNF425	112	252	19113	2.03157	1	0.99954	99.9642
UP_SEQ_FEATURE	zinc finger region:C2H2-type 8	4	3.47826	0.437479	ZNF229, ZNF350, ZNF404, ZNF425	112	417	19113	1.63695	1	0.999493	99.9693
SMART	SM00349:KRAB	4	3.47826	0.439164	ZNF229, ZNF350, ZNF404, ZNF425	63	355	9079	1.62379	1	0.993657	99.7484
SMART	SM00355:ZnF_C2H2	7	6.08696	0.464918	ZNF229, ZBTB49, ZNF350, ZNF404, ZNF425, ZNF503, GLI3	63	797	9079	1.26572	1	0.992278	99.8453
GOTERM_MF_FAT	GO:0043169~cation binding	28	24.3478	0.484446	S100A8, S100A7, FHL1, S100A9, APOC1, DUOX1, GLI3, RHOU, ZNF229, ZNF350, TRIM6, ZNF404, SLC4A8, ZNF425, DYRK3, LOXL1, ZBTB49, KCND3, CLCA2, VAV3, KCND1, ZNF503, TRIM22, KCNJ5, CDH13, F5, FBLN5, SYTL2	83	4179	12983	1.04805	1	0.998807	99.9821
SP_PIR_KEYWORDS	zinc	14	12.1739	0.500414	ZBTB49, ZNF229, KCND3, ZNF350, VAV3, KCND1, S100A7, FHL1, TRIM6, ZNF404, ZNF425, ZNF503, GLI3, TRIM22	112	2189	19235	1.09839	1	0.965157	99.9842
UP_SEQ_FEATURE	zinc finger region:C2H2-type 11	3	2.6087	0.509564	ZNF229, ZNF404, ZNF425	112	293	19113	1.74729	1	0.999704	99.9955
GOTERM_MF_FAT	GO:0043167~ion binding	28	24.3478	0.521518	S100A8, S100A7, FHL1, S100A9, APOC1, DUOX1, GLI3, RHOU, ZNF229, ZNF350, TRIM6, ZNF404, SLC4A8, ZNF425, DYRK3, LOXL1, ZBTB49, KCND3, CLCA2, VAV3, KCND1, ZNF503, TRIM22, KCNJ5, CDH13, F5, FBLN5, SYTL2	83	4241	12983	1.03273	1	0.997618	99.9932
SP_PIR_KEYWORDS	zinc-finger	11	9.56522	0.53702	ZNF229, ZBTB49, ZNF350, VAV3, FHL1, TRIM6, ZNF404, ZNF425, ZNF503, TRIM22, GLI3	112	1718	19235	1.09962	1	0.971545	99.994
GOTERM_MF_FAT	GO:0046872~metal ion binding	27	23.4783	0.555644	S100A8, S100A7, FHL1, S100A9, DUOX1, GLI3, RHOU, ZNF229, ZNF350, TRIM6, ZNF404, SLC4A8, ZNF425, DYRK3, LOXL1, ZBTB49, KCND3, CLCA2, VAV3, KCND1, ZNF503, TRIM22, KCNJ5, CDH13, F5, FBLN5, SYTL2	83	4140	12983	1.02014	1	0.998056	99.9974
SP_PIR_KEYWORDS	metal-binding	18	15.6522	0.556352	ZBTB49, KCND3, VAV3, KCND1, S100A7, FHL1, ZNF503, GLI3, TRIM22, RHOU, ZNF229, ZNF350, F5, TRIM6, ZNF404, ZNF425, DYRK3, LOXL1	112	2972	19235	1.04015	1	0.970454	99.9965
UP_SEQ_FEATURE	zinc finger region:C2H2-type 10	3	2.6087	0.5805	ZNF229, ZNF404, ZNF425	112	334	19113	1.5328	1	0.999895	99.9995
GOTERM_MF_FAT	GO:0046914~transition metal ion binding	18	15.6522	0.606546	ZBTB49, KCND3, VAV3, KCND1, S100A7, FHL1, DUOX1, ZNF503, GLI3, TRIM22, ZNF229, ZNF350, F5, TRIM6, ZNF404, ZNF425, SYTL2, LOXL1	83	2785	12983	1.01098	1	0.999059	99.9995
UP_SEQ_FEATURE	zinc finger region:C2H2-type 1	4	3.47826	0.613293	ZBTB49, ZNF350, ZNF425, GLI3	112	542	19113	1.25942	1	0.999943	99.9998
GOTERM_MF_FAT	GO:0008270~zinc ion binding	15	13.0435	0.613714	ZBTB49, KCND3, VAV3, KCND1, S100A7, FHL1, ZNF503, TRIM22, GLI3, ZNF229, ZNF350, TRIM6, ZNF404, ZNF425, SYTL2	83	2311	12983	1.01529	1	0.998995	99.9996
SP_PIR_KEYWORDS	transcription regulation	12	10.4348	0.630613	ZNF229, ZBTB49, ZNF350, MED26, ZNF404, TFAP2B, ZNF425, ZNF503, TRIM22, MYC, GLI3, TAF7L	112	2026	19235	1.01722	1	0.985412	99.9997
UP_SEQ_FEATURE	zinc finger region:C2H2-type 9	3	2.6087	0.645157	ZNF229, ZNF404, ZNF425	112	376	19113	1.36158	1	0.99997	100
SP_PIR_KEYWORDS	Transcription	12	10.4348	0.660083	ZNF229, ZBTB49, ZNF350, MED26, ZNF404, TFAP2B, ZNF425, ZNF503, TRIM22, MYC, GLI3, TAF7L	112	2071	19235	0.99512	1	0.988767	99.9999
GOTERM_BP_FAT	GO:0006350~transcription	12	10.4348	0.824299	ZNF229, ZBTB49, ZNF350, MED26, ZNF404, TFAP2B, ZNF425, ZNF503, SPOCD1, MYC, GLI3, TAF7L	89	2101	13528	0.868158	1	1	100
GOTERM_MF_FAT	GO:0030528~transcription regulator activity	8	6.95652	0.855816	ZNF350, IRX6, MED26, TFAP2B, TRIM22, MYC, GLI3, TAF7L	83	1512	12983	0.827628	1	0.999986	100
SP_PIR_KEYWORDS	dna-binding	9	7.82609	0.856036	ZNF229, ZBTB49, ZNF350, IRX6, ZNF404, TFAP2B, ZNF425, MYC, GLI3	112	1868	19235	0.827446	1	0.998652	100
GOTERM_BP_FAT	GO:0006355~regulation of transcription, DNA-dependent	9	7.82609	0.904963	ZNF229, ZNF350, IRX6, MED26, ZNF404, TFAP2B, ZNF425, TRIM22, MYC	89	1773	13528	0.771574	1	1	100
GOTERM_BP_FAT	GO:0051252~regulation of RNA metabolic process	9	7.82609	0.917467	ZNF229, ZNF350, IRX6, MED26, ZNF404, TFAP2B, ZNF425, TRIM22, MYC	89	1813	13528	0.75455	1	1	100
SP_PIR_KEYWORDS	nucleus	20	17.3913	0.926154	ZBTB49, IRX6, FHL1, DQX1, ZNF503, TRIM22, SESN1, GLI3, TAF7L, ZNF229, ZNF350, DEF6, MED26, CLK4, ZNF404, TFAP2B, RAPGEF5, ZNF425, DYRK3, MYC	112	4283	19235	0.801966	1	0.99979	100
GOTERM_BP_FAT	GO:0045449~regulation of transcription	13	11.3043	0.934542	ZBTB49, ZNF229, ZNF350, IRX6, MED26, ZNF404, TFAP2B, ZNF425, ZNF503, GLI3, MYC, TRIM22, TAF7L	89	2601	13528	0.759708	1	1	100
GOTERM_MF_FAT	GO:0003677~DNA binding	11	9.56522	0.940206	ZNF229, ZBTB49, ZNF350, IRX6, MED26, ZNF404, TFAP2B, ZNF425, TRIM22, MYC, GLI3	83	2331	12983	0.738155	1	0.999998	100
Annotation Cluster 31	Enrichment Score: 0.3081489488282201
Category	Term	Count	%	PValue	Genes	List Total	Pop Hits	Pop Total	Fold Enrichment	Bonferroni	Benjamini	FDR
GOTERM_BP_FAT	GO:0043623~cellular protein complex assembly	3	2.6087	0.284194	FMOD, MC1R, WASF3	89	162	13528	2.81481	1	0.999495	99.4288
GOTERM_BP_FAT	GO:0034622~cellular macromolecular complex assembly	3	2.6087	0.616467	FMOD, MC1R, WASF3	89	318	13528	1.43396	1	0.999967	100
GOTERM_BP_FAT	GO:0034621~cellular macromolecular complex subunit organization	3	2.6087	0.679249	FMOD, MC1R, WASF3	89	357	13528	1.27731	1	0.999991	100
Annotation Cluster 32	Enrichment Score: 0.2492554046211798
Category	Term	Count	%	PValue	Genes	List Total	Pop Hits	Pop Total	Fold Enrichment	Bonferroni	Benjamini	FDR
GOTERM_BP_FAT	GO:0008283~cell proliferation	5	4.34783	0.315354	GPC4, CDH13, ELN, TNFSF14, MYC	89	436	13528	1.74312	1	0.999574	99.7128
GOTERM_BP_FAT	GO:0006917~induction of apoptosis	4	3.47826	0.345705	VAV3, TNFSF14, CASP1, MYC	89	320	13528	1.9	1	0.999568	99.8574
GOTERM_BP_FAT	GO:0012502~induction of programmed cell death	4	3.47826	0.34749	VAV3, TNFSF14, CASP1, MYC	89	321	13528	1.89408	1	0.999514	99.8633
GOTERM_BP_FAT	GO:0043065~positive regulation of apoptosis	4	3.47826	0.533549	VAV3, TNFSF14, CASP1, MYC	89	430	13528	1.41395	1	0.99993	99.9992
GOTERM_BP_FAT	GO:0043068~positive regulation of programmed cell death	4	3.47826	0.538284	VAV3, TNFSF14, CASP1, MYC	89	433	13528	1.40416	1	0.999929	99.9993
GOTERM_BP_FAT	GO:0010942~positive regulation of cell death	4	3.47826	0.541425	VAV3, TNFSF14, CASP1, MYC	89	435	13528	1.3977	1	0.999924	99.9994
GOTERM_BP_FAT	GO:0042981~regulation of apoptosis	6	5.21739	0.60587	CDH13, VAV3, TNFSF14, CASP1, MYC, GLI3	89	804	13528	1.13433	1	0.999966	99.9999
GOTERM_BP_FAT	GO:0043067~regulation of programmed cell death	6	5.21739	0.614774	CDH13, VAV3, TNFSF14, CASP1, MYC, GLI3	89	812	13528	1.12315	1	0.99997	100
GOTERM_BP_FAT	GO:0010941~regulation of cell death	6	5.21739	0.618084	CDH13, VAV3, TNFSF14, CASP1, MYC, GLI3	89	815	13528	1.11902	1	0.999964	100
GOTERM_BP_FAT	GO:0006915~apoptosis	4	3.47826	0.756916	VAV3, CASP1, MYC, TP53AIP1	89	602	13528	1.00997	1	0.999998	100
GOTERM_BP_FAT	GO:0012501~programmed cell death	4	3.47826	0.765838	VAV3, CASP1, MYC, TP53AIP1	89	611	13528	0.99509	1	0.999998	100
GOTERM_BP_FAT	GO:0008219~cell death	4	3.47826	0.853612	VAV3, CASP1, MYC, TP53AIP1	89	719	13528	0.845619	1	1	100
GOTERM_BP_FAT	GO:0016265~death	4	3.47826	0.856886	VAV3, CASP1, MYC, TP53AIP1	89	724	13528	0.839779	1	1	100
Annotation Cluster 33	Enrichment Score: 0.16860366137863061
Category	Term	Count	%	PValue	Genes	List Total	Pop Hits	Pop Total	Fold Enrichment	Bonferroni	Benjamini	FDR
GOTERM_BP_FAT	GO:0006352~transcription initiation	3	2.6087	0.101613	MED26, MYC, TAF7L	89	83	13528	5.49398	1	0.999447	80.8976
GOTERM_BP_FAT	GO:0006366~transcription from RNA polymerase II promoter	3	2.6087	0.451635	MED26, MYC, TAF7L	89	234	13528	1.94872	1	0.999745	99.9907
GOTERM_CC_FAT	GO:0044451~nucleoplasm part	5	4.34783	0.469839	ZNF350, MED26, MYC, GLI3, TAF7L	82	555	12782	1.40431	1	0.968321	99.9418
GOTERM_BP_FAT	GO:0006351~transcription, DNA-dependent	3	2.6087	0.569713	MED26, MYC, TAF7L	89	292	13528	1.56164	1	0.999954	99.9998
GOTERM_BP_FAT	GO:0032774~RNA biosynthetic process	3	2.6087	0.577162	MED26, MYC, TAF7L	89	296	13528	1.54054	1	0.99995	99.9998
GOTERM_CC_FAT	GO:0005654~nucleoplasm	6	5.21739	0.665637	ZNF350, MED26, MYC, GLI3, TAF7L, DUSP6	82	882	12782	1.06039	1	0.995113	99.9997
GOTERM_CC_FAT	GO:0005730~nucleolus	4	3.47826	0.826403	ZNF350, S100A9, GLI3, TAF7L	82	698	12782	0.893284	1	0.99866	100
GOTERM_BP_FAT	GO:0010629~negative regulation of gene expression	3	2.6087	0.844972	ZNF350, MYC, GLI3	89	504	13528	0.904762	1	1	100
GOTERM_MF_FAT	GO:0030528~transcription regulator activity	8	6.95652	0.855816	ZNF350, IRX6, MED26, TFAP2B, TRIM22, MYC, GLI3, TAF7L	83	1512	12983	0.827628	1	0.999986	100
GOTERM_CC_FAT	GO:0031981~nuclear lumen	7	6.08696	0.909566	ZNF350, MED26, S100A9, MYC, GLI3, TAF7L, DUSP6	82	1450	12782	0.752515	1	0.999717	100
GOTERM_CC_FAT	GO:0031974~membrane-enclosed lumen	9	7.82609	0.917382	ZNF350, F5, MED26, S100A9, COX6B2, MYC, GLI3, TAF7L, DUSP6	82	1856	12782	0.755874	1	0.999744	100
GOTERM_CC_FAT	GO:0043233~organelle lumen	8	6.95652	0.953934	ZNF350, F5, MED26, S100A9, MYC, GLI3, TAF7L, DUSP6	82	1820	12782	0.685178	1	0.999941	100
GOTERM_BP_FAT	GO:0010605~negative regulation of macromolecule metabolic process	3	2.6087	0.955838	ZNF350, MYC, GLI3	89	734	13528	0.621253	1	1	100
GOTERM_CC_FAT	GO:0070013~intracellular organelle lumen	7	6.08696	0.976659	ZNF350, MED26, S100A9, MYC, GLI3, TAF7L, DUSP6	82	1779	12782	0.613348	1	0.999988	100
GOTERM_CC_FAT	GO:0043232~intracellular non-membrane-bounded organelle	11	9.56522	0.978387	MTSS1, ZNF350, TNS1, MC1R, WASF3, S100A9, ARHGAP24, RHOU, MYC, GLI3, TAF7L	82	2596	12782	0.6605	1	0.999988	100
GOTERM_CC_FAT	GO:0043228~non-membrane-bounded organelle	11	9.56522	0.978387	MTSS1, ZNF350, TNS1, MC1R, WASF3, S100A9, ARHGAP24, RHOU, MYC, GLI3, TAF7L	82	2596	12782	0.6605	1	0.999988	100
Annotation Cluster 34	Enrichment Score: 0.11514283530264263
Category	Term	Count	%	PValue	Genes	List Total	Pop Hits	Pop Total	Fold Enrichment	Bonferroni	Benjamini	FDR
GOTERM_BP_FAT	GO:0043549~regulation of kinase activity	3	2.6087	0.679249	SPRY1, VAV3, DUSP6	89	357	13528	1.27731	1	0.999991	100
GOTERM_BP_FAT	GO:0051338~regulation of transferase activity	3	2.6087	0.701101	SPRY1, VAV3, DUSP6	89	372	13528	1.22581	1	0.999994	100
GOTERM_BP_FAT	GO:0042325~regulation of phosphorylation	3	2.6087	0.811617	SPRY1, VAV3, DUSP6	89	466	13528	0.978541	1	0.999999	100
GOTERM_BP_FAT	GO:0019220~regulation of phosphate metabolic process	3	2.6087	0.829015	SPRY1, VAV3, DUSP6	89	485	13528	0.940206	1	1	100
GOTERM_BP_FAT	GO:0051174~regulation of phosphorus metabolic process	3	2.6087	0.829015	SPRY1, VAV3, DUSP6	89	485	13528	0.940206	1	1	100
Annotation Cluster 35	Enrichment Score: 0.10509732228181311
Category	Term	Count	%	PValue	Genes	List Total	Pop Hits	Pop Total	Fold Enrichment	Bonferroni	Benjamini	FDR
GOTERM_MF_FAT	GO:0003712~transcription cofactor activity	3	2.6087	0.672635	MED26, TFAP2B, TRIM22	83	363	12983	1.29274	1	0.999306	100
GOTERM_MF_FAT	GO:0008134~transcription factor binding	3	2.6087	0.84052	MED26, TFAP2B, TRIM22	83	513	12983	0.914747	1	0.99998	100
GOTERM_MF_FAT	GO:0030528~transcription regulator activity	8	6.95652	0.855816	ZNF350, IRX6, MED26, TFAP2B, TRIM22, MYC, GLI3, TAF7L	83	1512	12983	0.827628	1	0.999986	100
Annotation Cluster 36	Enrichment Score: 0.07959233331371082
Category	Term	Count	%	PValue	Genes	List Total	Pop Hits	Pop Total	Fold Enrichment	Bonferroni	Benjamini	FDR
GOTERM_CC_FAT	GO:0031410~cytoplasmic vesicle	4	3.47826	0.78017	MTSS1, F5, SYT12, SYTL2	82	642	12782	0.971203	1	0.998701	100
GOTERM_CC_FAT	GO:0031982~vesicle	4	3.47826	0.804408	MTSS1, F5, SYT12, SYTL2	82	670	12782	0.930615	1	0.999027	100
GOTERM_CC_FAT	GO:0016023~cytoplasmic membrane-bounded vesicle	3	2.6087	0.869151	MTSS1, F5, SYTL2	82	550	12782	0.850244	1	0.999433	100
GOTERM_CC_FAT	GO:0031988~membrane-bounded vesicle	3	2.6087	0.880785	MTSS1, F5, SYTL2	82	568	12782	0.8233	1	0.999505	100
Annotation Cluster 37	Enrichment Score: 0.0705041097926874
Category	Term	Count	%	PValue	Genes	List Total	Pop Hits	Pop Total	Fold Enrichment	Bonferroni	Benjamini	FDR
GOTERM_MF_FAT	GO:0004175~endopeptidase activity	3	2.6087	0.690026	CTSK, CFI, CASP1	83	375	12983	1.25137	1	0.999294	100
SP_PIR_KEYWORDS	Protease	3	2.6087	0.772508	CTSK, CFI, CASP1	112	484	19235	1.06451	1	0.995911	100
GOTERM_MF_FAT	GO:0070011~peptidase activity, acting on L-amino acid peptides	3	2.6087	0.86716	CTSK, CFI, CASP1	83	549	12983	0.854763	1	0.999986	100
GOTERM_MF_FAT	GO:0008233~peptidase activity	3	2.6087	0.883221	CTSK, CFI, CASP1	83	574	12983	0.817535	1	0.999988	100
SP_PIR_KEYWORDS	hydrolase	6	5.21739	0.951469	CTSK, DQX1, PTPRS, CFI, CASP1, DUSP6	112	1555	19235	0.662667	1	0.999938	100
GOTERM_BP_FAT	GO:0006508~proteolysis	4	3.47826	0.971951	CTSK, HECTD2, CFI, CASP1	89	1054	13528	0.57685	1	1	100
Annotation Cluster 38	Enrichment Score: 0.06059054021672356
Category	Term	Count	%	PValue	Genes	List Total	Pop Hits	Pop Total	Fold Enrichment	Bonferroni	Benjamini	FDR
SP_PIR_KEYWORDS	activator	3	2.6087	0.805898	MED26, TFAP2B, MYC	112	520	19235	0.990814	1	0.997203	100
GOTERM_MF_FAT	GO:0030528~transcription regulator activity	8	6.95652	0.855816	ZNF350, IRX6, MED26, TFAP2B, TRIM22, MYC, GLI3, TAF7L	83	1512	12983	0.827628	1	0.999986	100
GOTERM_BP_FAT	GO:0006357~regulation of transcription from RNA polymerase II promoter	3	2.6087	0.954043	MED26, TFAP2B, MYC	89	727	13528	0.627235	1	1	100
Annotation Cluster 39	Enrichment Score: 0.05699378354938989
Category	Term	Count	%	PValue	Genes	List Total	Pop Hits	Pop Total	Fold Enrichment	Bonferroni	Benjamini	FDR
GOTERM_BP_FAT	GO:0010628~positive regulation of gene expression	4	3.47826	0.735056	CDH13, TFAP2B, MYC, GLI3	89	581	13528	1.04647	1	0.999997	100
GOTERM_MF_FAT	GO:0043565~sequence-specific DNA binding	4	3.47826	0.744387	IRX6, TFAP2B, MYC, GLI3	83	607	12983	1.03079	1	0.999739	100
GOTERM_MF_FAT	GO:0030528~transcription regulator activity	8	6.95652	0.855816	ZNF350, IRX6, MED26, TFAP2B, TRIM22, MYC, GLI3, TAF7L	83	1512	12983	0.827628	1	0.999986	100
GOTERM_MF_FAT	GO:0003700~transcription factor activity	5	4.34783	0.873125	IRX6, TFAP2B, TRIM22, MYC, GLI3	83	975	12983	0.802162	1	0.999986	100
GOTERM_BP_FAT	GO:0045941~positive regulation of transcription	3	2.6087	0.886959	TFAP2B, MYC, GLI3	89	564	13528	0.808511	1	1	100
GOTERM_BP_FAT	GO:0045935~positive regulation of nucleobase, nucleoside, nucleotide and nucleic acid metabolic process	3	2.6087	0.918303	TFAP2B, MYC, GLI3	89	624	13528	0.730769	1	1	100
GOTERM_BP_FAT	GO:0010604~positive regulation of macromolecule metabolic process	4	3.47826	0.923513	CDH13, TFAP2B, MYC, GLI3	89	857	13528	0.709452	1	1	100
GOTERM_BP_FAT	GO:0051173~positive regulation of nitrogen compound metabolic process	3	2.6087	0.926815	TFAP2B, MYC, GLI3	89	644	13528	0.708075	1	1	100
GOTERM_BP_FAT	GO:0010557~positive regulation of macromolecule biosynthetic process	3	2.6087	0.930755	TFAP2B, MYC, GLI3	89	654	13528	0.697248	1	1	100
GOTERM_BP_FAT	GO:0031328~positive regulation of cellular biosynthetic process	3	2.6087	0.941745	TFAP2B, MYC, GLI3	89	685	13528	0.665693	1	1	100
GOTERM_BP_FAT	GO:0009891~positive regulation of biosynthetic process	3	2.6087	0.944926	TFAP2B, MYC, GLI3	89	695	13528	0.656115	1	1	100
Annotation Cluster 40	Enrichment Score: 0.05656889494505134
Category	Term	Count	%	PValue	Genes	List Total	Pop Hits	Pop Total	Fold Enrichment	Bonferroni	Benjamini	FDR
GOTERM_BP_FAT	GO:0051172~negative regulation of nitrogen compound metabolic process	3	2.6087	0.856614	ZNF350, APOC1, GLI3	89	519	13528	0.878613	1	1	100
GOTERM_BP_FAT	GO:0031327~negative regulation of cellular biosynthetic process	3	2.6087	0.885134	ZNF350, APOC1, GLI3	89	561	13528	0.812834	1	1	100
GOTERM_BP_FAT	GO:0009890~negative regulation of biosynthetic process	3	2.6087	0.892275	ZNF350, APOC1, GLI3	89	573	13528	0.795812	1	1	100
Annotation Cluster 41	Enrichment Score: 0.02102153864187085
Category	Term	Count	%	PValue	Genes	List Total	Pop Hits	Pop Total	Fold Enrichment	Bonferroni	Benjamini	FDR
GOTERM_BP_FAT	GO:0008104~protein localization	4	3.47826	0.932344	RAB7B, WNK4, SYTL2, GLI3	89	882	13528	0.689342	1	1	100
GOTERM_BP_FAT	GO:0015031~protein transport	3	2.6087	0.962376	RAB7B, SYTL2, GLI3	89	762	13528	0.598425	1	1	100
GOTERM_BP_FAT	GO:0045184~establishment of protein localization	3	2.6087	0.963861	RAB7B, SYTL2, GLI3	89	769	13528	0.592978	1	1	100

## Sheet: human_down_in_ductal_SOX11
Table S4C. Downregulated genes in lesions and tumours from DCIS-SOX11 cells compared to DCIS-lacZ cells injected into the mammary duct.
Probe	Chromosome	Start	End	Strand	Difference	Feature	ID	Description	Type	Orientation	Distance	Ductal_Control	Ductal_SOX11	Fat_Control	Fat_SOX11
RGS11	16	268301	275929	-	5.24715	RGS11	ENSG00000076344	regulator of G-protein signaling 11 [Source:HGNC Symbol;Acc:HGNC:9993]	gene	Name match	0	0.821288	-4.42586	0.548215	-4.43059
FAM221A	7	23680130	23702650	+	4.68324	FAM221A	ENSG00000188732	family with sequence similarity 221, member A [Source:HGNC Symbol;Acc:HGNC:27977]	gene	Name match	0	1.38319	-3.30005	1.30881	-2.23739
ZNF28	19	52797409	52857600	-	4.53076	ZNF28	ENSG00000198538	zinc finger protein 28 [Source:HGNC Symbol;Acc:HGNC:13073]	gene	Name match	0	1.67076	-2.86	1.08925	-2.4601
CST5	20	23875935	23879750	-	3.57124	CST5	ENSG00000170367	cystatin D [Source:HGNC Symbol;Acc:HGNC:2477]	gene	Name match	0	0.887984	-2.68325	0.106624	-1.29265
NCMAP	1	24556111	24609325	+	3.53448	NCMAP	ENSG00000184454	noncompact myelin associated protein [Source:HGNC Symbol;Acc:HGNC:29332]	gene	Name match	0	3.64767	0.113194	3.75611	0.660085
CD14	5	140631728	140633701	-	3.28966	CD14	ENSG00000170458	CD14 molecule [Source:HGNC Symbol;Acc:HGNC:1628]	gene	Name match	0	2.94335	-0.346306	3.04859	-0.0292924
CCDC68	18	54901509	54959508	-	2.9318	CCDC68	ENSG00000166510	coiled-coil domain containing 68 [Source:HGNC Symbol;Acc:HGNC:24350]	gene	Name match	0	1.88563	-1.04617	1.24137	-3.07961
CD4	12	6789472	6820808	+	2.64127	CD4	ENSG00000010610	CD4 molecule [Source:HGNC Symbol;Acc:HGNC:1678]	gene	Name match	0	-0.111897	-2.75317	0.0637426	-1.24566
MGAT3	22	39457344	39492194	+	2.39388	MGAT3	ENSG00000128268	mannosyl (beta-1,4-)-glycoprotein beta-1,4-N- acetylglucosaminyltransferase [Source:HGNC Symbol;Acc:HGNC:7046]	gene	Name match	0	-2.82831	-5.22218	-4.43655	-4.95517
MUC16	19	8848844	8981342	-	2.37288	MUC16	ENSG00000181143	mucin 16, cell surface associated [Source:HGNC Symbol;Acc:HGNC:15582]	gene	Name match	0	5.5006	3.12772	4.03911	2.70174
MT1F	16	56657694	56659305	+	2.26358	MT1F	ENSG00000198417	metallothionein 1F [Source:HGNC Symbol;Acc:HGNC:7398]	gene	Name match	0	0.13398	-2.1296	0.505771	-1.55391
AQP1	7	30921300	30925516	+	2.09989	AQP1	ENSG00000250424	Uncharacterized protein {ECO:0000313|Ensembl:ENSP00000421315} [Source:UniProtKB/TrEMBL;Acc:K7N7A8]	gene	Name match	0	5.09985	2.99996	4.59061	3.61424
FUT2	19	48695971	48705950	+	2.01589	FUT2	ENSG00000176920	fucosyltransferase 2 (secretor status included) [Source:HGNC Symbol;Acc:HGNC:4013]	gene	Name match	0	0.864718	-1.15117	0.880829	-1.47736
SYNGR3	16	1989660	1994275	+	1.93531	SYNGR3	ENSG00000127561	synaptogyrin 3 [Source:HGNC Symbol;Acc:HGNC:11501]	gene	Name match	0	-0.0191832	-1.95449	0.19708	-2.08603
CST6	11	66011841	66013505	+	1.86662	CST6	ENSG00000175315	cystatin E/M [Source:HGNC Symbol;Acc:HGNC:2478]	gene	Name match	0	2.27934	0.412719	1.74829	-0.699616
SLC44A4	6	31863192	31879046	-	1.83768	SLC44A4	ENSG00000204385	solute carrier family 44, member 4 [Source:HGNC Symbol;Acc:HGNC:13941]	gene	Name match	0	1.59483	-0.24285	2.11816	0.538666
FES	15	90883695	90895776	+	1.81478	FES	ENSG00000182511	FES proto-oncogene, tyrosine kinase [Source:HGNC Symbol;Acc:HGNC:3657]	gene	Name match	0	1.65268	-0.162098	1.51672	-0.708776
KLK1	19	50819153	50823784	-	1.77725	KLK1	ENSG00000167748	kallikrein 1 [Source:HGNC Symbol;Acc:HGNC:6357]	gene	Name match	0	2.26871	0.491459	1.69613	-0.0283154
HES7	17	8120590	8124092	-	1.69154	HES7	ENSG00000179111	hes family bHLH transcription factor 7 [Source:HGNC Symbol;Acc:HGNC:15977]	gene	Name match	0	-0.734743	-2.42628	-0.952324	-1.21688
COL4A4	2	227002711	227164113	-	1.67496	COL4A4	ENSG00000081052	collagen, type IV, alpha 4 [Source:HGNC Symbol;Acc:HGNC:2206]	gene	Name match	0	2.3592	0.684246	1.57716	0.0517175
GPR98	5	90529344	91164221	+	1.6189	GPR98	ENSG00000164199	G protein-coupled receptor 98 [Source:HGNC Symbol;Acc:HGNC:17416]	gene	Name match	0	0.988266	-0.63063	0.255216	-1.02458
NKD1	16	50548330	50640739	+	1.54885	NKD1	ENSG00000140807	naked cuticle homolog 1 (Drosophila) [Source:HGNC Symbol;Acc:HGNC:17045]	gene	Name match	0	2.52991	0.981069	1.63254	1.21866
ENTPD8	9	137434364	137441449	-	1.51792	ENTPD8	ENSG00000188833	ectonucleoside triphosphate diphosphohydrolase 8 [Source:HGNC Symbol;Acc:HGNC:24860]	gene	Name match	0	0.708596	-0.809325	0.0076763	-0.521795
MYBPC1	12	101568353	101686018	+	1.48172	MYBPC1	ENSG00000196091	myosin binding protein C, slow type [Source:HGNC Symbol;Acc:HGNC:7549]	gene	Name match	0	8.40075	6.91903	7.78432	5.95162
CP	3	149162417	149222055	-	1.46666	CP	ENSG00000047457	ceruloplasmin (ferroxidase) [Source:HGNC Symbol;Acc:HGNC:2295]	gene	Name match	0	4.15275	2.68609	4.19888	3.07817
NR4A1	12	52022832	52059507	+	1.45375	NR4A1	ENSG00000123358	nuclear receptor subfamily 4, group A, member 1 [Source:HGNC Symbol;Acc:HGNC:7980]	gene	Name match	0	6.24286	4.78911	5.41095	5.08815
ITGA1	5	52787896	52959210	+	1.40545	ITGA1	ENSG00000213949	integrin, alpha 1 [Source:HGNC Symbol;Acc:HGNC:6134]	gene	Name match	0	1.83046	0.425011	0.35743	-0.288909
GNG4	1	235547687	235650754	-	1.35225	GNG4	ENSG00000168243	guanine nucleotide binding protein (G protein), gamma 4 [Source:HGNC Symbol;Acc:HGNC:4407]	gene	Name match	0	1.93049	0.57824	1.4971	0.696905
ARL10	5	176365468	176401865	+	1.31844	ARL10	ENSG00000175414	ADP-ribosylation factor-like 10 [Source:HGNC Symbol;Acc:HGNC:22042]	gene	Name match	0	3.37166	2.05322	2.79569	1.04644
NEGR1	1	71395940	72282734	-	1.29162	NEGR1	ENSG00000172260	neuronal growth regulator 1 [Source:HGNC Symbol;Acc:HGNC:17302]	gene	Name match	0	1.51152	0.219898	0.161547	-0.347285
CPAMD8	19	16892947	17026815	-	1.27351	CPAMD8	ENSG00000160111	C3 and PZP-like, alpha-2-macroglobulin domain containing 8 [Source:HGNC Symbol;Acc:HGNC:23228]	gene	Name match	0	3.35571	2.0822	3.78725	2.45986
COL4A3	2	227164565	227314792	+	1.24874	COL4A3	ENSG00000169031	collagen, type IV, alpha 3 (Goodpasture antigen) [Source:HGNC Symbol;Acc:HGNC:2204]	gene	Name match	0	2.474	1.22525	1.86348	0.796669
CXCR4	2	136114349	136118165	-	1.23836	CXCR4	ENSG00000121966	chemokine (C-X-C motif) receptor 4 [Source:HGNC Symbol;Acc:HGNC:2561]	gene	Name match	0	1.73542	0.497064	1.57496	0.0721445
TAGAP	6	159034468	159045152	-	1.22001	TAGAP	ENSG00000164691	T-cell activation RhoGTPase activating protein [Source:HGNC Symbol;Acc:HGNC:15669]	gene	Name match	0	2.22519	1.00518	1.1209	0.49683
A4GALT	22	42692121	42695633	-	1.19764	A4GALT	ENSG00000128274	alpha 1,4-galactosyltransferase [Source:HGNC Symbol;Acc:HGNC:18149]	gene	Name match	0	2.97	1.77235	1.83459	1.29707
A2ML1	12	8822472	8876785	+	1.18773	A2ML1	ENSG00000166535	alpha-2-macroglobulin-like 1 [Source:HGNC Symbol;Acc:HGNC:23336]	gene	Name match	0	6.47626	5.28853	5.17423	4.46006
PER1	17	8140472	8156405	-	1.15463	PER1	ENSG00000179094	period circadian clock 1 [Source:HGNC Symbol;Acc:HGNC:8845]	gene	Name match	0	4.6641	3.50947	4.34038	4.76007
SECTM1	17	82321024	82334074	-	1.09474	SECTM1	ENSG00000141574	secreted and transmembrane 1 [Source:HGNC Symbol;Acc:HGNC:10707]	gene	Name match	0	2.02498	0.930243	1.55787	0.482044
GAB2	11	78215297	78418348	-	1.07593	GAB2	ENSG00000033327	GRB2-associated binding protein 2 [Source:HGNC Symbol;Acc:HGNC:14458]	gene	Name match	0	4.23517	3.15924	3.88474	2.94618
EDAR	2	108894471	108989372	-	1.06312	EDAR	ENSG00000135960	ectodysplasin A receptor [Source:HGNC Symbol;Acc:HGNC:2895]	gene	Name match	0	2.39843	1.33531	0.82698	0.718206
HS6ST3	13	96090839	96839562	+	1.03923	HS6ST3	ENSG00000185352	heparan sulfate 6-O-sulfotransferase 3 [Source:HGNC Symbol;Acc:HGNC:19134]	gene	Name match	0	1.47225	0.433019	0.965282	0.314857
MYH14	19	50188186	50310545	+	1.03036	MYH14	ENSG00000105357	myosin, heavy chain 14, non-muscle [Source:HGNC Symbol;Acc:HGNC:23212]	gene	Name match	0	7.83946	6.8091	7.33239	6.27133
DNM3	1	171841498	172418466	+	1.02923	DNM3	ENSG00000197959	dynamin 3 [Source:HGNC Symbol;Acc:HGNC:29125]	gene	Name match	0	3.26128	2.23205	1.85388	1.63677
GADD45B	19	2476127	2478259	+	1.01967	GADD45B	ENSG00000099860	growth arrest and DNA-damage-inducible, beta [Source:HGNC Symbol;Acc:HGNC:4096]	gene	Name match	0	4.22984	3.21017	4.11717	3.67772
ITGB2	21	44885953	44931989	-	1.01156	ITGB2	ENSG00000160255	integrin, beta 2 (complement component 3 receptor 3 and 4 subunit) [Source:HGNC Symbol;Acc:HGNC:6155]	gene	Name match	0	3.07256	2.061	2.48143	1.34508
FBN3	19	8065402	8149846	-	1.0114	FBN3	ENSG00000142449	fibrillin 3 [Source:HGNC Symbol;Acc:HGNC:18794]	gene	Name match	0	4.97793	3.96652	5.22226	4.68957
BIK	22	43110748	43129712	+	0.986596	BIK	ENSG00000100290	BCL2-interacting killer (apoptosis-inducing) [Source:HGNC Symbol;Acc:HGNC:1051]	gene	Name match	0	2.97713	1.99053	2.67254	1.82557
CTSF	11	66563463	66568841	-	0.978162	CTSF	ENSG00000174080	cathepsin F [Source:HGNC Symbol;Acc:HGNC:2531]	gene	Name match	0	4.55097	3.57281	4.74896	4.07544
RARRES3	11	63536816	63546462	+	0.970651	RARRES3	ENSG00000133321	retinoic acid receptor responder (tazarotene induced) 3 [Source:HGNC Symbol;Acc:HGNC:9869]	gene	Name match	0	2.21249	1.24184	3.04031	1.84079
EXOC4	7	133253073	134065759	+	0.963591	EXOC4	ENSG00000131558	exocyst complex component 4 [Source:HGNC Symbol;Acc:HGNC:30389]	gene	Name match	0	5.58631	4.62272	5.28539	4.40005
DLL1	6	170282206	170290473	-	0.955659	DLL1	ENSG00000198719	delta-like 1 (Drosophila) [Source:HGNC Symbol;Acc:HGNC:2908]	gene	Name match	0	2.07414	1.11848	1.67031	1.55492
ITGB3	17	47253846	47344292	+	0.940159	ITGB3	ENSG00000259207	integrin, beta 3 (platelet glycoprotein IIIa, antigen CD61) [Source:HGNC Symbol;Acc:HGNC:6156]	gene	Name match	0	6.50716	5.567	5.67222	5.21274
ZNF550	19	57535257	57559863	-	0.938355	ZNF550	ENSG00000251369	zinc finger protein 550 [Source:HGNC Symbol;Acc:HGNC:28643]	gene	Name match	0	2.44708	1.50872	2.60041	1.6694
TSPAN2	1	115048011	115089500	-	0.935122	TSPAN2	ENSG00000134198	tetraspanin 2 [Source:HGNC Symbol;Acc:HGNC:20659]	gene	Name match	0	6.18044	5.24532	5.28894	4.32681
TGM2	20	38127387	38166578	-	0.914805	TGM2	ENSG00000198959	transglutaminase 2 [Source:HGNC Symbol;Acc:HGNC:11778]	gene	Name match	0	6.3394	5.4246	5.66412	4.74412
APOBEC3A	22	38952751	38992778	+	0.912205	APOBEC3A	ENSG00000128383	apolipoprotein B mRNA editing enzyme, catalytic polypeptide-like 3A [Source:HGNC Symbol;Acc:HGNC:17343]	gene	Name match	0	1.46407	0.551868	1.49079	0.54009
NOV	8	119416306	119424353	+	0.901689	NOV	ENSG00000136999	nephroblastoma overexpressed [Source:HGNC Symbol;Acc:HGNC:7885]	gene	Name match	0	4.29801	3.39632	3.6127	2.60101
SEMA6B	19	4542593	4559808	-	0.883587	SEMA6B	ENSG00000167680	sema domain, transmembrane domain (TM), and cytoplasmic domain, (semaphorin) 6B [Source:HGNC Symbol;Acc:HGNC:10739]	gene	Name match	0	3.06483	2.18124	2.84961	2.35343
ARRDC2	19	18001132	18014102	+	0.866893	ARRDC2	ENSG00000105643	arrestin domain containing 2 [Source:HGNC Symbol;Acc:HGNC:25225]	gene	Name match	0	4.83746	3.97057	4.71033	3.89848
ROS1	6	117288300	117425855	-	0.865658	ROS1	ENSG00000047936	ROS proto-oncogene 1 , receptor tyrosine kinase [Source:HGNC Symbol;Acc:HGNC:10261]	gene	Name match	0	5.92689	5.06123	4.28277	4.0016
ITPKA	15	41493393	41503551	+	0.862823	ITPKA	ENSG00000137825	inositol-trisphosphate 3-kinase A [Source:HGNC Symbol;Acc:HGNC:6178]	gene	Name match	0	0.153431	-0.709392	0.406467	-0.471396
CAPN8	1	223538008	223665734	-	0.858927	CAPN8	ENSG00000203697	calpain 8 [Source:HGNC Symbol;Acc:HGNC:1485]	gene	Name match	0	5.11232	4.2534	4.20686	4.12831
NPFFR1	10	70247329	70283676	-	0.85284	NPFFR1	ENSG00000148734	neuropeptide FF receptor 1 [Source:HGNC Symbol;Acc:HGNC:17425]	gene	Name match	0	0.422856	-0.429984	-0.235619	-1.42984
SLC1A1	9	4490444	4587469	+	0.842809	SLC1A1	ENSG00000106688	solute carrier family 1 (neuronal/epithelial high affinity glutamate transporter, system Xag), member 1 [Source:HGNC Symbol;Acc:HGNC:10939]	gene	Name match	0	5.01621	4.1734	4.31852	3.7533
ZNF750	17	82829435	82840578	-	0.837248	ZNF750	ENSG00000141579	zinc finger protein 750 [Source:HGNC Symbol;Acc:HGNC:25843]	gene	Name match	0	4.93605	4.0988	4.06183	4.29521
RIMKLA	1	42380795	42422578	+	0.835123	RIMKLA	ENSG00000177181	ribosomal modification protein rimK-like family member A [Source:HGNC Symbol;Acc:HGNC:28725]	gene	Name match	0	2.92228	2.08716	2.76979	2.03076
IL34	16	70579895	70660682	+	0.829245	IL34	ENSG00000157368	interleukin 34 [Source:HGNC Symbol;Acc:HGNC:28529]	gene	Name match	0	4.04829	3.21904	3.11734	2.59553
PLA2G16	11	63573195	63614469	-	0.814645	PLA2G16	ENSG00000176485	phospholipase A2, group XVI [Source:HGNC Symbol;Acc:HGNC:17825]	gene	Name match	0	6.0883	5.27366	6.0174	5.36174
CTSS	1	150730196	150765957	-	0.806236	CTSS	ENSG00000163131	cathepsin S [Source:HGNC Symbol;Acc:HGNC:2545]	gene	Name match	0	3.90302	3.09678	3.99436	3.38936
SPATA6L	9	4600520	4666666	-	0.797082	SPATA6L	ENSG00000106686	spermatogenesis associated 6-like [Source:HGNC Symbol;Acc:HGNC:25472]	gene	Name match	0	1.94784	1.15076	1.66464	1.18185
ZNF430	19	21020620	21060050	+	0.793305	ZNF430	ENSG00000118620	zinc finger protein 430 [Source:HGNC Symbol;Acc:HGNC:20808]	gene	Name match	0	2.56711	1.77381	1.90493	1.54108
STRA6	15	74179466	74212267	-	0.791181	STRA6	ENSG00000137868	stimulated by retinoic acid 6 [Source:HGNC Symbol;Acc:HGNC:30650]	gene	Name match	0	7.25205	6.46087	6.81419	6.22109
NET1	10	5412551	5458463	+	0.782163	NET1	ENSG00000173848	neuroepithelial cell transforming 1 [Source:HGNC Symbol;Acc:HGNC:14592]	gene	Name match	0	7.4327	6.65054	7.10693	7.03176
SLC16A5	17	75087727	75106162	+	0.778903	SLC16A5	ENSG00000170190	solute carrier family 16 (monocarboxylate transporter), member 5 [Source:HGNC Symbol;Acc:HGNC:10926]	gene	Name match	0	3.6188	2.8399	3.91881	2.96718
INHA	2	219572195	219575713	+	0.777315	INHA	ENSG00000123999	inhibin, alpha [Source:HGNC Symbol;Acc:HGNC:6065]	gene	Name match	0	1.53702	0.759707	1.55483	1.48652
GPRC5A	12	12890782	12917937	+	0.759668	GPRC5A	ENSG00000013588	G protein-coupled receptor, class C, group 5, member A [Source:HGNC Symbol;Acc:HGNC:9836]	gene	Name match	0	8.38503	7.62536	8.1816	7.58702
RFTN1	3	16315845	16514026	-	0.755646	RFTN1	ENSG00000131378	raftlin, lipid raft linker 1 [Source:HGNC Symbol;Acc:HGNC:30278]	gene	Name match	0	4.68114	3.9255	4.526	4.31338
ELF3	1	202007945	202017188	+	0.752453	ELF3	ENSG00000163435	E74-like factor 3 (ets domain transcription factor, epithelial-specific ) [Source:HGNC Symbol;Acc:HGNC:3318]	gene	Name match	0	8.08366	7.33121	8.27942	7.81236
MAFF	22	38201882	38216511	+	0.747012	MAFF	ENSG00000185022	v-maf avian musculoaponeurotic fibrosarcoma oncogene homolog F [Source:HGNC Symbol;Acc:HGNC:6780]	gene	Name match	0	4.99603	4.24902	5.06597	4.32176
ARRB2	17	4710489	4721499	+	0.74385	ARRB2	ENSG00000141480	arrestin, beta 2 [Source:HGNC Symbol;Acc:HGNC:712]	gene	Name match	0	5.939	5.19515	5.96442	5.19569
ZNF296	19	45071500	45076588	-	0.717285	ZNF296	ENSG00000170684	zinc finger protein 296 [Source:HGNC Symbol;Acc:HGNC:15981]	gene	Name match	0	2.55473	1.83745	2.47562	2.49013
MITF	3	69739435	69968337	+	0.707138	MITF	ENSG00000187098	microphthalmia-associated transcription factor [Source:HGNC Symbol;Acc:HGNC:7105]	gene	Name match	0	1.99575	1.28861	1.5217	1.13606
NMU	4	55595229	55636298	-	0.70698	NMU	ENSG00000109255	neuromedin U [Source:HGNC Symbol;Acc:HGNC:7859]	gene	Name match	0	1.96287	1.25589	2.21472	1.3715
ABHD2	15	89087459	89202360	+	0.70694	ABHD2	ENSG00000140526	abhydrolase domain containing 2 [Source:HGNC Symbol;Acc:HGNC:18717]	gene	Name match	0	8.1968	7.48986	7.18481	7.24926
PTPRJ	11	47980558	48170841	+	0.706206	PTPRJ	ENSG00000149177	protein tyrosine phosphatase, receptor type, J [Source:HGNC Symbol;Acc:HGNC:9673]	gene	Name match	0	4.77425	4.06804	4.70146	4.34555
TMPRSS3	21	42371890	42396846	-	0.69925	TMPRSS3	ENSG00000160183	transmembrane protease, serine 3 [Source:HGNC Symbol;Acc:HGNC:11877]	gene	Name match	0	5.0859	4.38665	5.01693	4.33192
HCG11	6	26523450	26526579	+	0.691273	HCG11	ENSG00000228223	HLA complex group 11 (non-protein coding) [Source:HGNC Symbol;Acc:HGNC:17707]	gene	Name match	0	3.01422	2.32294	2.68306	2.1613
SCEL	13	77535674	77645263	+	0.690294	SCEL	ENSG00000136155	sciellin [Source:HGNC Symbol;Acc:HGNC:10573]	gene	Name match	0	3.93149	3.24119	2.71046	2.88413
UNC13D	17	75827225	75844717	-	0.681046	UNC13D	ENSG00000092929	unc-13 homolog D (C. elegans) [Source:HGNC Symbol;Acc:HGNC:23147]	gene	Name match	0	7.45886	6.77781	7.06443	6.45961
TFCP2L1	2	121216587	121285207	-	0.676407	TFCP2L1	ENSG00000115112	transcription factor CP2-like 1 [Source:HGNC Symbol;Acc:HGNC:17925]	gene	Name match	0	9.56729	8.89089	9.49129	9.33427
PCDHB2	5	141094578	141098703	+	0.669703	PCDHB2	ENSG00000112852	protocadherin beta 2 [Source:HGNC Symbol;Acc:HGNC:8687]	gene	Name match	0	4.8682	4.1985	4.72184	4.15677
MBOAT1	6	20102145	20212399	-	0.664873	MBOAT1	ENSG00000172197	membrane bound O-acyltransferase domain containing 1 [Source:HGNC Symbol;Acc:HGNC:21579]	gene	Name match	0	3.45278	2.7879	3.20981	2.48349
ZBTB7C	18	48026673	48410752	-	0.649662	ZBTB7C	ENSG00000184828	zinc finger and BTB domain containing 7C [Source:HGNC Symbol;Acc:HGNC:31700]	gene	Name match	0	4.40847	3.7588	4.58645	4.1753
ST3GAL4	11	126355660	126414641	+	0.648614	ST3GAL4	ENSG00000110080	ST3 beta-galactoside alpha-2,3- sialyltransferase 4 [Source:HGNC Symbol;Acc:HGNC:10864]	gene	Name match	0	7.64758	6.99897	7.5648	7.35004
PMP22	17	15229777	15265326	-	0.645661	PMP22	ENSG00000109099	peripheral myelin protein 22 [Source:HGNC Symbol;Acc:HGNC:9118]	gene	Name match	0	5.51623	4.87057	4.98765	4.72289
TMC8	17	78130770	78142968	+	0.640756	TMC8	ENSG00000167895	transmembrane channel-like 8 [Source:HGNC Symbol;Acc:HGNC:20474]	gene	Name match	0	1.84096	1.2002	1.45215	1.22601
GLIPR1	12	75480680	75503853	+	0.637056	GLIPR1	ENSG00000139278	GLI pathogenesis-related 1 [Source:HGNC Symbol;Acc:HGNC:17001]	gene	Name match	0	6.50914	5.87209	5.42948	4.75859
EMP1	12	13196716	13219939	+	0.636985	EMP1	ENSG00000134531	epithelial membrane protein 1 [Source:HGNC Symbol;Acc:HGNC:3333]	gene	Name match	0	7.74455	7.10757	7.11907	6.85714
GRB10	7	50590063	50793462	-	0.633412	GRB10	ENSG00000106070	growth factor receptor-bound protein 10 [Source:HGNC Symbol;Acc:HGNC:4564]	gene	Name match	0	6.55288	5.91947	5.65212	5.20496
GMDS	6	1623806	2245692	-	0.616315	GMDS	ENSG00000112699	GDP-mannose 4,6-dehydratase [Source:HGNC Symbol;Acc:HGNC:4369]	gene	Name match	0	5.90356	5.28724	5.79002	5.30405
B3GALT4	6	33277132	33278825	+	0.614719	B3GALT4	ENSG00000235863	UDP-Gal:betaGlcNAc beta 1,3- galactosyltransferase, polypeptide 4 [Source:HGNC Symbol;Acc:HGNC:919]	gene	Name match	0	3.21622	2.6015	3.095	2.99571
PFKP	10	3066333	3137712	+	0.609252	PFKP	ENSG00000067057	phosphofructokinase, platelet [Source:HGNC Symbol;Acc:HGNC:8878]	gene	Name match	0	7.22545	6.61619	7.0538	6.48407
SERPINB1	6	2832332	2842006	-	0.605072	SERPINB1	ENSG00000021355	serpin peptidase inhibitor, clade B (ovalbumin), member 1 [Source:HGNC Symbol;Acc:HGNC:3311]	gene	Name match	0	7.04246	6.43739	6.96255	6.60317
PMAIP1	18	59899948	59904306	+	0.59445	PMAIP1	ENSG00000141682	phorbol-12-myristate-13-acetate-induced protein 1 [Source:HGNC Symbol;Acc:HGNC:9108]	gene	Name match	0	3.4135	2.81905	2.24581	1.7324
FRMD4B	3	69169990	69542583	-	0.593514	FRMD4B	ENSG00000114541	FERM domain containing 4B [Source:HGNC Symbol;Acc:HGNC:24886]	gene	Name match	0	6.09197	5.49846	5.55009	5.41248
LRRC8A	9	128882112	128918039	+	0.592006	LRRC8A	ENSG00000136802	leucine rich repeat containing 8 family, member A [Source:HGNC Symbol;Acc:HGNC:19027]	gene	Name match	0	7.24676	6.65476	6.80117	6.65184
NCOA7	6	125781161	125932030	+	0.590084	NCOA7	ENSG00000111912	nuclear receptor coactivator 7 [Source:HGNC Symbol;Acc:HGNC:21081]	gene	Name match	0	5.7359	5.14581	5.24227	4.69095
BHLHE40	3	4979116	4985323	+	0.585339	BHLHE40	ENSG00000134107	basic helix-loop-helix family, member e40 [Source:HGNC Symbol;Acc:HGNC:1046]	gene	Name match	0	7.66135	7.07601	7.40717	7.28907
CYP27C1	2	127184120	127220078	-	0.584919	CYP27C1	ENSG00000186684	cytochrome P450, family 27, subfamily C, polypeptide 1 [Source:HGNC Symbol;Acc:HGNC:33480]	gene	Name match	0	3.32938	2.74446	2.36831	1.86907
SLC43A3	11	57406954	57427580	-	0.582918	SLC43A3	ENSG00000134802	solute carrier family 43, member 3 [Source:HGNC Symbol;Acc:HGNC:17466]	gene	Name match	0	5.48657	4.90366	5.07754	4.41477
WEE1	11	9573681	9593457	+	0.56293	WEE1	ENSG00000166483	WEE1 G2 checkpoint kinase [Source:HGNC Symbol;Acc:HGNC:12761]	gene	Name match	0	5.42971	4.86678	5.15708	4.84595
KRT18	12	52948871	52952901	+	0.553983	KRT18	ENSG00000111057	keratin 18 [Source:HGNC Symbol;Acc:HGNC:6430]	gene	Name match	0	8.87516	8.32118	9.06708	8.64365
H1F0	22	37805093	37807436	+	0.545339	H1F0	ENSG00000189060	H1 histone family, member 0 [Source:HGNC Symbol;Acc:HGNC:4714]	gene	Name match	0	8.10919	7.56385	8.08258	7.65759
GDPD3	16	30104810	30113856	-	0.540303	GDPD3	ENSG00000102886	glycerophosphodiester phosphodiesterase domain containing 3 [Source:HGNC Symbol;Acc:HGNC:28638]	gene	Name match	0	2.58813	2.04783	2.63784	2.09127
SYNJ2	6	157981887	158099176	+	0.537382	SYNJ2	ENSG00000078269	synaptojanin 2 [Source:HGNC Symbol;Acc:HGNC:11504]	gene	Name match	0	5.7923	5.25492	5.65405	4.95662
PSIP1	9	15464066	15511019	-	0.535702	PSIP1	ENSG00000164985	PC4 and SFRS1 interacting protein 1 [Source:HGNC Symbol;Acc:HGNC:9527]	gene	Name match	0	5.61472	5.07902	5.39241	4.94659
KRT8	12	52897187	52949882	-	0.532501	KRT8	ENSG00000170421	keratin 8 [Source:HGNC Symbol;Acc:HGNC:6446]	gene	Name match	0	10.2039	9.67143	10.2041	9.79591
TMEM133	11	100991989	100993941	+	0.532184	TMEM133	ENSG00000170647	transmembrane protein 133 [Source:HGNC Symbol;Acc:HGNC:24033]	gene	Name match	0	2.78688	2.2547	2.55267	1.94914
PRRT3	3	9945542	9952394	-	0.525131	PRRT3	ENSG00000163704	proline-rich transmembrane protein 3 [Source:HGNC Symbol;Acc:HGNC:26591]	gene	Name match	0	2.49765	1.97252	2.58612	2.34417
ZFP36	19	39406813	39409412	+	0.524102	ZFP36	ENSG00000128016	ZFP36 ring finger protein [Source:HGNC Symbol;Acc:HGNC:12862]	gene	Name match	0	5.86795	5.34385	5.62486	5.52778
ZNF431	19	21142024	21196053	+	0.523253	ZNF431	ENSG00000196705	zinc finger protein 431 [Source:HGNC Symbol;Acc:HGNC:20809]	gene	Name match	0	5.08435	4.56109	4.79097	4.37859
CTSD	11	1752752	1763992	-	0.519637	CTSD	ENSG00000117984	cathepsin D [Source:HGNC Symbol;Acc:HGNC:2529]	gene	Name match	0	11.2134	10.6938	11.1353	11.0818
OBFC1	10	103882542	103918205	-	0.514052	OBFC1	ENSG00000107960	oligonucleotide/oligosaccharide-binding fold containing 1 [Source:HGNC Symbol;Acc:HGNC:26200]	gene	Name match	0	4.75363	4.23958	4.66486	4.27767
ERMP1	9	5784573	5833117	-	0.506187	ERMP1	ENSG00000099219	endoplasmic reticulum metallopeptidase 1 [Source:HGNC Symbol;Acc:HGNC:23703]	gene	Name match	0	6.48081	5.97462	6.1384	6.11885
SBK1	16	28292519	28323849	+	0.505394	SBK1	ENSG00000188322	SH3 domain binding kinase 1 [Source:HGNC Symbol;Acc:HGNC:17699]	gene	Name match	0	3.08962	2.58422	3.01769	2.36655
CD97	19	14381156	14408725	+	0.500384	CD97	ENSG00000123146	CD97 molecule [Source:HGNC Symbol;Acc:HGNC:1711]	gene	Name match	0	5.70637	5.20598	5.33685	5.04008
MISP	19	751126	764319	+	0.498606	MISP	ENSG00000099812	mitotic spindle positioning [Source:HGNC Symbol;Acc:HGNC:27000]	gene	Name match	0	4.83778	4.33917	4.29083	3.78272
ZNF714	19	21082159	21125270	+	0.495404	ZNF714	ENSG00000160352	zinc finger protein 714 [Source:HGNC Symbol;Acc:HGNC:27124]	gene	Name match	0	3.06979	2.57439	2.33781	2.21403
USP13	3	179652755	179789401	+	0.484143	USP13	ENSG00000058056	ubiquitin specific peptidase 13 (isopeptidase T-3) [Source:HGNC Symbol;Acc:HGNC:12611]	gene	Name match	0	4.85412	4.36997	4.46131	4.19378
FUT3	19	5842888	5851474	-	0.480623	FUT3	ENSG00000171124	fucosyltransferase 3 (galactoside 3(4)-L- fucosyltransferase, Lewis blood group) [Source:HGNC Symbol;Acc:HGNC:4014]	gene	Name match	0	4.43048	3.94986	4.62318	4.36274
SLC25A25	9	128068201	128109245	+	0.480332	SLC25A25	ENSG00000148339	solute carrier family 25 (mitochondrial carrier; phosphate carrier), member 25 [Source:HGNC Symbol;Acc:HGNC:20663]	gene	Name match	0	3.83482	3.35449	3.63885	3.5308
PIM3	22	49960513	49964080	+	0.478257	PIM3	ENSG00000198355	Pim-3 proto-oncogene, serine/threonine kinase [Source:HGNC Symbol;Acc:HGNC:19310]	gene	Name match	0	5.48416	5.00591	5.58163	5.4426
SH3BP2	4	2793023	2841098	+	0.475019	SH3BP2	ENSG00000087266	SH3-domain binding protein 2 [Source:HGNC Symbol;Acc:HGNC:10825]	gene	Name match	0	6.89181	6.41679	6.62056	6.14054
TACC1	8	38728186	38853028	+	0.474881	TACC1	ENSG00000147526	transforming, acidic coiled-coil containing protein 1 [Source:HGNC Symbol;Acc:HGNC:11522]	gene	Name match	0	4.57491	4.10003	4.41061	4.03786
DOK7	4	3463311	3494483	+	0.470956	DOK7	ENSG00000175920	docking protein 7 [Source:HGNC Symbol;Acc:HGNC:26594]	gene	Name match	0	6.08067	5.60971	6.09529	5.81904
INTS4	11	77878720	77994678	-	0.468822	INTS4	ENSG00000149262	integrator complex subunit 4 [Source:HGNC Symbol;Acc:HGNC:25048]	gene	Name match	0	4.30007	3.83125	4.24815	3.84463
GGH	8	63015085	63039171	-	0.467153	GGH	ENSG00000137563	gamma-glutamyl hydrolase (conjugase, folylpolygammaglutamyl hydrolase) [Source:HGNC Symbol;Acc:HGNC:4248]	gene	Name match	0	4.48891	4.02175	4.31039	3.71198
LIMS1	2	108534355	108687246	+	0.467079	LIMS1	ENSG00000169756	LIM and senescent cell antigen-like domains 1 [Source:HGNC Symbol;Acc:HGNC:6616]	gene	Name match	0	6.23674	5.76966	5.4606	4.9406
TIAM2	6	154832697	155257723	+	0.465432	TIAM2	ENSG00000146426	T-cell lymphoma invasion and metastasis 2 [Source:HGNC Symbol;Acc:HGNC:11806]	gene	Name match	0	3.56597	3.10053	3.12783	2.98608
SPSB1	1	9292880	9369532	+	0.456192	SPSB1	ENSG00000171621	splA/ryanodine receptor domain and SOCS box containing 1 [Source:HGNC Symbol;Acc:HGNC:30628]	gene	Name match	0	4.7291	4.27291	4.70516	4.39188
FBXL16	16	692500	705829	-	0.456027	FBXL16	ENSG00000127585	F-box and leucine-rich repeat protein 16 [Source:HGNC Symbol;Acc:HGNC:14150]	gene	Name match	0	4.79642	4.3404	4.90275	4.63421
LMO7	13	75620434	75859870	+	0.453308	LMO7	ENSG00000136153	LIM domain 7 [Source:HGNC Symbol;Acc:HGNC:6646]	gene	Name match	0	5.88192	5.42861	5.42642	5.17605
PLOD1	1	11934694	11975537	+	0.451471	PLOD1	ENSG00000083444	procollagen-lysine, 2-oxoglutarate 5- dioxygenase 1 [Source:HGNC Symbol;Acc:HGNC:9081]	gene	Name match	0	7.85432	7.40285	7.54	7.35999
VTCN1	1	117143587	117210960	-	0.444025	VTCN1	ENSG00000134258	V-set domain containing T cell activation inhibitor 1 [Source:HGNC Symbol;Acc:HGNC:28873]	gene	Name match	0	6.54568	6.10166	6.35571	5.87055
PIGA	X	15319451	15335554	-	0.440216	PIGA	ENSG00000165195	phosphatidylinositol glycan anchor biosynthesis, class A [Source:HGNC Symbol;Acc:HGNC:8957]	gene	Name match	0	3.60843	3.16822	3.2931	3.00515
ZNF827	4	145757627	145938635	-	0.439099	ZNF827	ENSG00000151612	zinc finger protein 827 [Source:HGNC Symbol;Acc:HGNC:27193]	gene	Name match	0	5.42158	4.98248	5.22332	5.00993
ERRFI1	1	8004404	8026308	-	0.437168	ERRFI1	ENSG00000116285	ERBB receptor feedback inhibitor 1 [Source:HGNC Symbol;Acc:HGNC:18185]	gene	Name match	0	8.86499	8.42783	8.7646	8.38873
SAMD9	7	93099513	93118023	-	0.43443	SAMD9	ENSG00000205413	sterile alpha motif domain containing 9 [Source:HGNC Symbol;Acc:HGNC:1348]	gene	Name match	0	3.79101	3.35658	3.10985	2.76316
PRKCH	14	61187559	61550976	+	0.43233	PRKCH	ENSG00000027075	protein kinase C, eta [Source:HGNC Symbol;Acc:HGNC:9403]	gene	Name match	0	4.16518	3.73285	3.68679	3.47245
KANK1	9	470291	746106	+	0.425227	KANK1	ENSG00000107104	KN motif and ankyrin repeat domains 1 [Source:HGNC Symbol;Acc:HGNC:19309]	gene	Name match	0	7.22385	6.79862	6.78159	6.7773
KDM4C	9	6757654	7175648	+	0.424452	KDM4C	ENSG00000107077	lysine (K)-specific demethylase 4C [Source:HGNC Symbol;Acc:HGNC:17071]	gene	Name match	0	5.04119	4.61674	4.73615	4.56931
AHR	7	17298622	17346150	+	0.415119	AHR	ENSG00000106546	aryl hydrocarbon receptor [Source:HGNC Symbol;Acc:HGNC:348]	gene	Name match	0	7.50553	7.09041	6.71175	6.36634
ATAD2	8	123319850	123416350	-	0.397775	ATAD2	ENSG00000156802	ATPase family, AAA domain containing 2 [Source:HGNC Symbol;Acc:HGNC:30123]	gene	Name match	0	5.40405	5.00627	5.01077	4.60154
FUT1	19	48748011	48755390	-	0.392386	FUT1	ENSG00000174951	fucosyltransferase 1 (galactoside 2-alpha-L- fucosyltransferase, H blood group) [Source:HGNC Symbol;Acc:HGNC:4012]	gene	Name match	0	3.41201	3.01963	3.14465	2.92558
ATP9A	20	51596514	51768634	-	0.392222	ATP9A	ENSG00000054793	ATPase, class II, type 9A [Source:HGNC Symbol;Acc:HGNC:13540]	gene	Name match	0	6.7043	6.31208	6.32419	6.06077
CDC42EP4	17	73283624	73312175	-	0.386932	CDC42EP4	ENSG00000179604	CDC42 effector protein (Rho GTPase binding) 4 [Source:HGNC Symbol;Acc:HGNC:17147]	gene	Name match	0	7.05211	6.66518	6.73567	6.36567
LY6E	8	143017982	143023832	+	0.382752	LY6E	ENSG00000160932	lymphocyte antigen 6 complex, locus E [Source:HGNC Symbol;Acc:HGNC:6727]	gene	Name match	0	7.96349	7.58074	8.25416	8.01207
OTUD6B	8	91070196	91087095	+	0.379325	OTUD6B	ENSG00000155100	OTU domain containing 6B [Source:HGNC Symbol;Acc:HGNC:24281]	gene	Name match	0	3.71228	3.33296	3.24758	3.16902
TINAGL1	1	31576485	31587686	+	0.377937	TINAGL1	ENSG00000142910	tubulointerstitial nephritis antigen-like 1 [Source:HGNC Symbol;Acc:HGNC:19168]	gene	Name match	0	7.87854	7.5006	7.79399	7.57856
MEF2A	15	99565417	99716466	+	0.375458	MEF2A	ENSG00000068305	myocyte enhancer factor 2A [Source:HGNC Symbol;Acc:HGNC:6993]	gene	Name match	0	6.43939	6.06393	6.00741	6.02731
H1FX	3	129314771	129316277	-	0.368267	H1FX	ENSG00000184897	H1 histone family, member X [Source:HGNC Symbol;Acc:HGNC:4722]	gene	Name match	0	6.11176	5.74349	6.20391	5.86084
DSG2	18	31498043	31549008	+	0.36313	DSG2	ENSG00000046604	desmoglein 2 [Source:HGNC Symbol;Acc:HGNC:3049]	gene	Name match	0	8.14089	7.77776	7.59036	7.49409
ZDHHC21	9	14611071	14693471	-	0.362543	ZDHHC21	ENSG00000175893	zinc finger, DHHC-type containing 21 [Source:HGNC Symbol;Acc:HGNC:20750]	gene	Name match	0	5.81122	5.44868	5.43193	5.24541
UBA3	3	69054730	69080408	-	0.361645	UBA3	ENSG00000144744	ubiquitin-like modifier activating enzyme 3 [Source:HGNC Symbol;Acc:HGNC:12470]	gene	Name match	0	6.73059	6.36895	6.52795	6.34421
PTTG1IP	21	44849585	44873903	-	0.35514	PTTG1IP	ENSG00000183255	pituitary tumor-transforming 1 interacting protein [Source:HGNC Symbol;Acc:HGNC:13524]	gene	Name match	0	8.39139	8.03625	8.17505	7.89503
TMF1	3	69019827	69052303	-	0.348245	TMF1	ENSG00000144747	TATA element modulatory factor 1 [Source:HGNC Symbol;Acc:HGNC:11870]	gene	Name match	0	6.06485	5.71661	5.65349	5.6026
CFL2	14	34706769	34714690	-	0.347659	CFL2	ENSG00000165410	cofilin 2 (muscle) [Source:HGNC Symbol;Acc:HGNC:1875]	gene	Name match	0	4.22691	3.87925	3.95286	3.65402
SMAD3	15	67063763	67195195	+	0.346002	SMAD3	ENSG00000166949	SMAD family member 3 [Source:HGNC Symbol;Acc:HGNC:6769]	gene	Name match	0	6.35963	6.01363	6.20719	5.69457
MANBA	4	102631893	102760994	-	0.345158	MANBA	ENSG00000109323	mannosidase, beta A, lysosomal [Source:HGNC Symbol;Acc:HGNC:6831]	gene	Name match	0	4.18116	3.836	3.93351	3.97321
NDUFC2-KCTD14	11	78016971	78079865	-	0.343517	NDUFC2-KCTD14	ENSG00000259112	NDUFC2-KCTD14 readthrough [Source:HGNC Symbol;Acc:HGNC:42956]	gene	Name match	0	5.38945	5.04594	5.72267	5.32165
KCTD14	11	78015715	78080219	-	0.341028	KCTD14	ENSG00000151364	potassium channel tetramerization domain containing 14 [Source:HGNC Symbol;Acc:HGNC:23295]	gene	Name match	0	6.07658	5.73555	6.43332	6.0767
OAS3	12	112938352	112973249	+	0.338875	OAS3	ENSG00000111331	2'-5'-oligoadenylate synthetase 3, 100kDa [Source:HGNC Symbol;Acc:HGNC:8088]	gene	Name match	0	5.16436	4.82549	4.65114	4.30243
CTSZ	20	58995185	59007247	-	0.319181	CTSZ	ENSG00000101160	cathepsin Z [Source:HGNC Symbol;Acc:HGNC:2547]	gene	Name match	0	6.95154	6.63236	6.76679	6.7005
MYO10	5	16661914	16936276	-	0.312632	MYO10	ENSG00000145555	myosin X [Source:HGNC Symbol;Acc:HGNC:7593]	gene	Name match	0	6.79502	6.48239	6.03463	5.90184
CHMP4A	14	24209583	24213869	-	0.312609	CHMP4A	ENSG00000254505	charged multivesicular body protein 4A [Source:HGNC Symbol;Acc:HGNC:20274]	gene	Name match	0	4.30804	3.99543	4.52871	4.15934
NDUFC2	11	78068304	78080219	-	0.30976	NDUFC2	ENSG00000151366	NADH dehydrogenase (ubiquinone) 1, subcomplex unknown, 2, 14.5kDa [Source:HGNC Symbol;Acc:HGNC:7706]	gene	Name match	0	5.87192	5.56216	6.25192	5.85419
MKNK2	19	2037465	2051244	-	0.307179	MKNK2	ENSG00000099875	MAP kinase interacting serine/threonine kinase 2 [Source:HGNC Symbol;Acc:HGNC:7111]	gene	Name match	0	7.78856	7.48138	7.62944	7.69719
RBPJ	4	26163455	26435131	+	0.305718	RBPJ	ENSG00000168214	recombination signal binding protein for immunoglobulin kappa J region [Source:HGNC Symbol;Acc:HGNC:5724]	gene	Name match	0	5.85268	5.54696	5.58717	5.41488
PLEKHA5	12	19129752	19376400	+	0.295212	PLEKHA5	ENSG00000052126	pleckstrin homology domain containing, family A member 5 [Source:HGNC Symbol;Acc:HGNC:30036]	gene	Name match	0	4.49104	4.19583	4.16579	4.03212
TCTN2	12	123671113	123708403	+	0.28172	TCTN2	ENSG00000168778	tectonic family member 2 [Source:HGNC Symbol;Acc:HGNC:25774]	gene	Name match	0	3.75357	3.47185	3.69731	3.56838
CHD3	17	7884806	7912760	+	0.278251	CHD3	ENSG00000170004	chromodomain helicase DNA binding protein 3 [Source:HGNC Symbol;Acc:HGNC:1918]	gene	Name match	0	7.19751	6.91926	7.12212	6.83434
RAPGEF2	4	159104178	159360169	+	0.273613	RAPGEF2	ENSG00000109756	Rap guanine nucleotide exchange factor (GEF) 2 [Source:HGNC Symbol;Acc:HGNC:16854]	gene	Name match	0	5.22587	4.95226	4.82955	4.71762
MBOAT2	2	8852690	9003813	-	0.273399	MBOAT2	ENSG00000143797	membrane bound O-acyltransferase domain containing 2 [Source:HGNC Symbol;Acc:HGNC:25193]	gene	Name match	0	6.53055	6.25715	6.39058	6.03937
HNRNPDL	4	82422564	82430225	-	0.27105	HNRNPDL	ENSG00000152795	heterogeneous nuclear ribonucleoprotein D- like [Source:HGNC Symbol;Acc:HGNC:5037]	gene	Name match	0	7.68979	7.41874	7.57285	7.50309
TSPAN6	X	100627109	100637104	-	0.270807	TSPAN6	ENSG00000000003	tetraspanin 6 [Source:HGNC Symbol;Acc:HGNC:11858]	gene	Name match	0	5.37081	5.1	5.36883	5.34507
STK26	X	132023265	132075943	+	0.267207	STK26	ENSG00000134602	serine/threonine protein kinase 26 [Source:HGNC Symbol;Acc:HGNC:18174]	gene	Name match	0	4.73281	4.4656	4.23205	4.11308
FURIN	15	90868592	90883458	+	0.266728	FURIN	ENSG00000140564	furin (paired basic amino acid cleaving enzyme) [Source:HGNC Symbol;Acc:HGNC:8568]	gene	Name match	0	7.602	7.33527	7.20685	7.12779
LSR	19	35248392	35267964	+	0.25969	LSR	ENSG00000105699	lipolysis stimulated lipoprotein receptor [Source:HGNC Symbol;Acc:HGNC:29572]	gene	Name match	0	7.47643	7.21674	7.39509	7.17696
PTMA	2	231707684	231713541	+	0.256683	PTMA	ENSG00000187514	prothymosin, alpha [Source:HGNC Symbol;Acc:HGNC:9623]	gene	Name match	0	9.76216	9.50548	9.87462	9.48102
SNX14	6	85505496	85594156	-	0.256491	SNX14	ENSG00000135317	sorting nexin 14 [Source:HGNC Symbol;Acc:HGNC:14977]	gene	Name match	0	5.40715	5.15066	5.10474	5.08626
CHCHD3	7	132784868	133082082	-	0.24262	CHCHD3	ENSG00000106554	coiled-coil-helix-coiled-coil-helix domain containing 3 [Source:HGNC Symbol;Acc:HGNC:21906]	gene	Name match	0	4.46978	4.22716	4.32208	4.08142
ACTN4	19	38647670	38731583	+	0.228808	ACTN4	ENSG00000130402	actinin, alpha 4 [Source:HGNC Symbol;Acc:HGNC:166]	gene	Name match	0	10.0067	9.77793	9.60246	9.58826
EPS15L1	19	16355239	16472085	-	0.225656	EPS15L1	ENSG00000127527	epidermal growth factor receptor pathway substrate 15-like 1 [Source:HGNC Symbol;Acc:HGNC:24634]	gene	Name match	0	4.38836	4.1627	4.25646	4.17547
ATP2C1	3	130850595	131016712	+	0.209486	ATP2C1	ENSG00000017260	ATPase, Ca++ transporting, type 2C, member 1 [Source:HGNC Symbol;Acc:HGNC:13211]	gene	Name match	0	6.91621	6.70673	6.53206	6.40994
SRRM1	1	24641231	24673267	+	0.209364	SRRM1	ENSG00000133226	serine/arginine repetitive matrix 1 [Source:HGNC Symbol;Acc:HGNC:16638]	gene	Name match	0	6.48405	6.27469	6.36568	6.21486
SYPL1	7	106090503	106112576	-	0.201404	SYPL1	ENSG00000008282	synaptophysin-like 1 [Source:HGNC Symbol;Acc:HGNC:11507]	gene	Name match	0	6.93218	6.73077	6.70554	6.64445
H3F3B	17	75776434	75785486	-	0.194026	H3F3B	ENSG00000132475	H3 histone, family 3B (H3.3B) [Source:HGNC Symbol;Acc:HGNC:4765]	gene	Name match	0	9.40715	9.21312	9.55257	9.35843
EIF2AK1	7	6022244	6059230	-	0.163589	EIF2AK1	ENSG00000086232	eukaryotic translation initiation factor 2- alpha kinase 1 [Source:HGNC Symbol;Acc:HGNC:24921]	gene	Name match	0	6.42234	6.25875	6.44929	6.24789
PTPRA	20	2864184	3039076	+	0.150638	PTPRA	ENSG00000132670	protein tyrosine phosphatase, receptor type, A [Source:HGNC Symbol;Acc:HGNC:9664]	gene	Name match	0	5.84774	5.6971	5.74749	5.68084

## Sheet: FAC of downregulated genes
Table S4D. Functional annotation clustering of downregulated genes in lesions and tumours from DCIS-SOX11 cells compared to DCIS-lacZ cells injected into the mammary duct.
Annotation Cluster 1	Enrichment Score: 3.2772809402522736
Category	Term	Count	%	PValue	Genes	List Total	Pop Hits	Pop Total	Fold Enrichment	Bonferroni	Benjamini	FDR
UP_SEQ_FEATURE	glycosylation site:N-linked (GlcNAc...)	46	4.38931	2.93604e-07	LRRC8A, TSPAN2, SLC44A4, B3GALT4, ITGB2, ITGB3, IL34, AQP1, GPRC5A, NOV, CXCR4, ST3GAL4, ENTPD8, HS6ST3, CD4, STRA6, FBN3, FUT2, NPFFR1, SLC1A1, ROS1, NEGR1, PTPRJ, COL4A4, SECTM1, COL4A3, TMC8, A4GALT, ITGA1, PCDHB2, DLL1, EDAR, INHA, KLK1, CTSS, TMPRSS3	103	4129	19113	2.06731	0.000155011	0.000155011	0.000426039
SP_PIR_KEYWORDS	glycoprotein	46	4.38931	1.2819e-06	LRRC8A, TSPAN2, SLC44A4, B3GALT4, ITGB2, ITGB3, IL34, AQP1, GPRC5A, NOV, CXCR4, ST3GAL4, ENTPD8, HS6ST3, CD4, STRA6, FBN3, FUT2, NPFFR1, SLC1A1, ROS1, NEGR1, PTPRJ, COL4A4, SECTM1, COL4A3, TMC8, A4GALT, ITGA1, PCDHB2, DLL1, EDAR, INHA, KLK1, CTSS, TMPRSS3	104	4318	19235	1.97031	0.000257629	0.000257629	0.00160803
SP_PIR_KEYWORDS	membrane	51	4.86641	0.000513476	NKD1, TSPAN2, LRRC8A, SLC44A4, B3GALT4, ITGB2, ABHD2, ITGB3, AQP1, GPRC5A, GAB2, CXCR4, ST3GAL4, GLIPR1, ENTPD8, HS6ST3, STRA6, CD4, NPFFR1, FUT2, GNG4, ROS1, NEGR1, SLC1A1, PTPRJ, SECTM1, PLA2G16, TMC8, A4GALT, ITGA1, PCDHB2, DLL1, EDAR, RFTN1, GPR98, SC	104	6256	19235	1.50776	0.0980851	0.050308	0.642209
UP_SEQ_FEATURE	topological domain:Cytoplasmic	32	3.05344	0.00113391	LRRC8A, TSPAN2, SLC44A4, B3GALT4, ITGB2, ITGB3, AQP1, GPRC5A, CXCR4, ST3GAL4, ENTPD8, HS6ST3, STRA6, CD4, NPFFR1, FUT2, ROS1, SLC1A1, PTPRJ, SECTM1, A4GALT, TMC8, ITGA1, PCDHB2, DLL1, EDAR, GPR98, TMPRSS3, SEMA6B, MGAT3, SLC16A5, MUC16	103	3374	19113	1.75993	0.450663	0.258827	1.63284
UP_SEQ_FEATURE	transmembrane region	40	3.81679	0.00351594	LRRC8A, TSPAN2, SLC44A4, B3GALT4, ABHD2, ITGB2, ITGB3, AQP1, GPRC5A, CXCR4, ST3GAL4, GLIPR1, ENTPD8, HS6ST3, CD4, STRA6, FUT2, NPFFR1, ROS1, SLC1A1, PTPRJ, SECTM1, PLA2G16, TMC8, A4GALT, ITGA1, PCDHB2, DLL1, EDAR, GPR98, SYNGR3, TMPRSS3, SEMA6B, MGAT3, SL	103	4911	19113	1.51141	0.844279	0.461999	4.98246
SP_PIR_KEYWORDS	transmembrane	40	3.81679	0.00479181	LRRC8A, TSPAN2, SLC44A4, B3GALT4, ABHD2, ITGB2, ITGB3, AQP1, GPRC5A, CXCR4, ST3GAL4, GLIPR1, ENTPD8, HS6ST3, CD4, STRA6, FUT2, NPFFR1, ROS1, SLC1A1, PTPRJ, SECTM1, PLA2G16, TMC8, A4GALT, ITGA1, PCDHB2, DLL1, EDAR, GPR98, SYNGR3, TMPRSS3, SEMA6B, MGAT3, SL	104	4973	19235	1.48765	0.619196	0.175595	5.84746
GOTERM_CC_FAT	GO:0031224~intrinsic to membrane	45	4.29389	0.00592907	LRRC8A, TSPAN2, SLC44A4, B3GALT4, ABHD2, ITGB2, ITGB3, AQP1, GPRC5A, CXCR4, ST3GAL4, GLIPR1, ENTPD8, HS6ST3, CD4, STRA6, FUT2, NPFFR1, SLC1A1, ROS1, NEGR1, PTPRJ, SECTM1, PLA2G16, TMC8, A4GALT, ITGA1, PCDHB2, DLL1, EDAR, RFTN1, GPR98, SYNGR3, TMPRSS3, CYP	77	5485	12782	1.3619	0.577799	0.158404	6.81627
UP_SEQ_FEATURE	topological domain:Extracellular	25	2.3855	0.00794528	PTPRJ, SECTM1, TSPAN2, LRRC8A, SLC44A4, ITGA1, PCDHB2, DLL1, ITGB2, ITGB3, EDAR, AQP1, GPRC5A, GPR98, TMPRSS3, SLC16A5, SEMA6B, CXCR4, ENTPD8, CD4, STRA6, NPFFR1, SLC1A1, ROS1, MUC16	103	2719	19113	1.70617	0.985181	0.504395	10.9304
GOTERM_CC_FAT	GO:0016021~integral to membrane	42	4.00763	0.0183705	LRRC8A, TSPAN2, SLC44A4, B3GALT4, ABHD2, ITGB2, ITGB3, AQP1, GPRC5A, CXCR4, ST3GAL4, GLIPR1, ENTPD8, HS6ST3, CD4, STRA6, FUT2, NPFFR1, SLC1A1, ROS1, PTPRJ, SECTM1, PLA2G16, TMC8, A4GALT, ITGA1, PCDHB2, DLL1, EDAR, GPR98, SYNGR3, TMPRSS3, CYP27C1, SEMA6B,	77	5297	12782	1.31622	0.932017	0.318916	19.7573
Annotation Cluster 2	Enrichment Score: 3.2079466522282507
Category	Term	Count	%	PValue	Genes	List Total	Pop Hits	Pop Total	Fold Enrichment	Bonferroni	Benjamini	FDR
UP_SEQ_FEATURE	glycosylation site:N-linked (GlcNAc...)	46	4.38931	2.93604e-07	LRRC8A, TSPAN2, SLC44A4, B3GALT4, ITGB2, ITGB3, IL34, AQP1, GPRC5A, NOV, CXCR4, ST3GAL4, ENTPD8, HS6ST3, CD4, STRA6, FBN3, FUT2, NPFFR1, SLC1A1, ROS1, NEGR1, PTPRJ, COL4A4, SECTM1, COL4A3, TMC8, A4GALT, ITGA1, PCDHB2, DLL1, EDAR, INHA, KLK1, CTSS, TMPRSS3	103	4129	19113	2.06731	0.000155011	0.000155011	0.000426039
SP_PIR_KEYWORDS	glycoprotein	46	4.38931	1.2819e-06	LRRC8A, TSPAN2, SLC44A4, B3GALT4, ITGB2, ITGB3, IL34, AQP1, GPRC5A, NOV, CXCR4, ST3GAL4, ENTPD8, HS6ST3, CD4, STRA6, FBN3, FUT2, NPFFR1, SLC1A1, ROS1, NEGR1, PTPRJ, COL4A4, SECTM1, COL4A3, TMC8, A4GALT, ITGA1, PCDHB2, DLL1, EDAR, INHA, KLK1, CTSS, TMPRSS3	104	4318	19235	1.97031	0.000257629	0.000257629	0.00160803
UP_SEQ_FEATURE	signal peptide	29	2.76718	0.00546797	ITGB2, ITGB3, IL34, NOV, GLIPR1, FBN3, CD4, ROS1, NEGR1, NMU, PTPRJ, COL4A4, SECTM1, COL4A3, ITGA1, PCDHB2, DLL1, EDAR, INHA, KLK1, CTSS, GPR98, SEMA6B, CST6, CPAMD8, CST5, CP, CD14, CTSF	103	3250	19113	1.65579	0.944701	0.515071	7.6479
SP_PIR_KEYWORDS	signal	29	2.76718	0.00578235	ITGB2, ITGB3, IL34, NOV, GLIPR1, FBN3, CD4, ROS1, NEGR1, NMU, PTPRJ, COL4A4, SECTM1, COL4A3, ITGA1, PCDHB2, DLL1, EDAR, INHA, KLK1, CTSS, GPR98, SEMA6B, CST6, CPAMD8, CST5, CP, CD14, CTSF	104	3250	19235	1.65034	0.688273	0.176565	7.01626
UP_SEQ_FEATURE	disulfide bond	26	2.48092	0.00627279	ITGB2, ITGB3, NOV, CXCR4, ST3GAL4, FBN3, CD4, NPFFR1, NEGR1, COL4A4, COL4A3, SECTM1, ITGA1, DLL1, EDAR, INHA, KLK1, CTSS, TMPRSS3, SEMA6B, CST6, CST5, CP, CD14, CTSF, MUC16	103	2819	19113	1.71147	0.963936	0.485466	8.72647
SP_PIR_KEYWORDS	disulfide bond	26	2.48092	0.0104143	ITGB2, ITGB3, NOV, CXCR4, ST3GAL4, FBN3, CD4, NPFFR1, NEGR1, COL4A4, COL4A3, SECTM1, ITGA1, DLL1, EDAR, INHA, KLK1, CTSS, TMPRSS3, SEMA6B, CST6, CST5, CP, CD14, CTSF, MUC16	104	2924	19235	1.64458	0.878063	0.231282	12.3066
GOTERM_CC_FAT	GO:0005576~extracellular region	19	1.81298	0.0450542	COL4A4, SECTM1, COL4A3, DLL1, CTSS, INHA, IL34, A2ML1, NOV, CST6, CPAMD8, ST3GAL4, GLIPR1, CST5, FBN3, CP, CD14, NMU, MUC16	77	2010	12782	1.56915	0.99875	0.37965	42.1484
Annotation Cluster 3	Enrichment Score: 1.974978106211693
Category	Term	Count	%	PValue	Genes	List Total	Pop Hits	Pop Total	Fold Enrichment	Bonferroni	Benjamini	FDR
GOTERM_MF_FAT	GO:0004866~endopeptidase inhibitor activity	6	0.572519	0.00158558	COL4A3, CST6, CPAMD8, CST5, SERPINB1, A2ML1	77	145	12983	6.97698	0.29468	0.29468	1.99968
GOTERM_MF_FAT	GO:0030414~peptidase inhibitor activity	6	0.572519	0.00200772	COL4A3, CST6, CPAMD8, CST5, SERPINB1, A2ML1	77	153	12983	6.61217	0.357341	0.19834	2.52582
SP_PIR_KEYWORDS	protease inhibitor	4	0.381679	0.0198098	CST6, CPAMD8, CST5, SERPINB1	104	107	19235	6.91409	0.982078	0.360366	22.1972
GOTERM_MF_FAT	GO:0004857~enzyme inhibitor activity	6	0.572519	0.0209092	COL4A3, CST6, CPAMD8, CST5, SERPINB1, A2ML1	77	270	12983	3.7469	0.990427	0.687202	23.5844
GOTERM_MF_FAT	GO:0004867~serine-type endopeptidase inhibitor activity	3	0.28626	0.101159	CPAMD8, SERPINB1, A2ML1	77	92	12983	5.49816	1	0.96498	74.2716
Annotation Cluster 4	Enrichment Score: 1.7109375139936056
Category	Term	Count	%	PValue	Genes	List Total	Pop Hits	Pop Total	Fold Enrichment	Bonferroni	Benjamini	FDR
GOTERM_CC_FAT	GO:0043005~neuron projection	9	0.858779	0.000936601	NOV, DNM3, CXCR4, EXOC4, ITGA1, MYH14, AQP1, NEGR1, NMU	77	342	12782	4.36842	0.127045	0.127045	1.10625
GOTERM_CC_FAT	GO:0043025~cell soma	6	0.572519	0.00321972	NOV, EXOC4, ITGA1, INHA, AQP1, NEGR1	77	168	12782	5.92857	0.373504	0.208485	3.75612
GOTERM_CC_FAT	GO:0042995~cell projection	10	0.954198	0.0220228	NOV, DNM3, CXCR4, EXOC4, ITGA1, MYH14, INHA, AQP1, NEGR1, NMU	77	697	12782	2.38164	0.960403	0.332105	23.2309
GOTERM_CC_FAT	GO:0030424~axon	4	0.381679	0.0688355	NOV, MYH14, AQP1, NMU	77	159	12782	4.1761	0.999968	0.455731	57.1161
GOTERM_CC_FAT	GO:0030425~dendrite	4	0.381679	0.0729837	NOV, DNM3, EXOC4, NEGR1	77	163	12782	4.07362	0.999983	0.456911	59.3299
GOTERM_CC_FAT	GO:0044463~cell projection part	4	0.381679	0.162589	DNM3, EXOC4, AQP1, NMU	77	234	12782	2.83761	1	0.706297	87.8337
Annotation Cluster 5	Enrichment Score: 1.6440528659569473
Category	Term	Count	%	PValue	Genes	List Total	Pop Hits	Pop Total	Fold Enrichment	Bonferroni	Benjamini	FDR
SP_PIR_KEYWORDS	transmembrane protein	11	1.04962	0.0023248	PTPRJ, MGAT3, CXCR4, ITGB2, CD4, ITGB3, FUT2, AQP1, PMP22, ROS1, SLC1A1	104	642	19235	3.16896	0.373639	0.110377	2.87746
GOTERM_CC_FAT	GO:0031226~intrinsic to plasma membrane	14	1.33588	0.0260109	PTPRJ, SLC16A5, CXCR4, ITGA1, PCDHB2, ITGB2, DLL1, ITGB3, CP, AQP1, GPRC5A, ROS1, SLC1A1, SYNGR3	77	1215	12782	1.91276	0.978105	0.345976	26.8661
GOTERM_CC_FAT	GO:0005887~integral to plasma membrane	13	1.24046	0.0469605	PTPRJ, SLC16A5, CXCR4, ITGA1, PCDHB2, ITGB2, DLL1, ITGB3, AQP1, GPRC5A, ROS1, SLC1A1, SYNGR3	77	1188	12782	1.8165	0.999064	0.371838	43.5046
GOTERM_CC_FAT	GO:0044459~plasma membrane part	19	1.81298	0.0934363	PTPRJ, ITGA1, PCDHB2, DLL1, ITGB2, ITGB3, INHA, AQP1, GPRC5A, SYNGR3, SLC16A5, RGS11, CXCR4, CD4, CP, PMP22, GNG4, SLC1A1, ROS1	77	2203	12782	1.43168	0.999999	0.526977	68.7931
Annotation Cluster 6	Enrichment Score: 1.5403401656585556
Category	Term	Count	%	PValue	Genes	List Total	Pop Hits	Pop Total	Fold Enrichment	Bonferroni	Benjamini	FDR
GOTERM_BP_FAT	GO:0006917~induction of apoptosis	8	0.763359	0.00346575	COL4A3, UNC13D, TGM2, NR4A1, BIK, INHA, PMAIP1, NET1	84	320	13528	4.02619	0.934019	0.743133	5.1754
GOTERM_BP_FAT	GO:0012502~induction of programmed cell death	8	0.763359	0.00352574	COL4A3, UNC13D, TGM2, NR4A1, BIK, INHA, PMAIP1, NET1	84	321	13528	4.01365	0.937057	0.602215	5.26274
GOTERM_BP_FAT	GO:0043065~positive regulation of apoptosis	9	0.858779	0.00480181	COL4A3, UNC13D, ITGA1, TGM2, NR4A1, BIK, INHA, PMAIP1, NET1	84	430	13528	3.37076	0.976922	0.610238	7.10283
GOTERM_BP_FAT	GO:0043068~positive regulation of programmed cell death	9	0.858779	0.00500437	COL4A3, UNC13D, ITGA1, TGM2, NR4A1, BIK, INHA, PMAIP1, NET1	84	433	13528	3.34741	0.980322	0.544177	7.39182
GOTERM_BP_FAT	GO:0010942~positive regulation of cell death	9	0.858779	0.00514302	COL4A3, UNC13D, ITGA1, TGM2, NR4A1, BIK, INHA, PMAIP1, NET1	84	435	13528	3.33202	0.982356	0.489771	7.58916
GOTERM_BP_FAT	GO:0052548~regulation of endopeptidase activity	4	0.381679	0.0139298	COL4A3, NR4A1, PMAIP1, A2ML1	84	82	13528	7.85598	0.999983	0.599607	19.3231
GOTERM_BP_FAT	GO:0052547~regulation of peptidase activity	4	0.381679	0.0158193	COL4A3, NR4A1, PMAIP1, A2ML1	84	86	13528	7.49059	0.999996	0.617269	21.6572
GOTERM_BP_FAT	GO:0042981~regulation of apoptosis	10	0.954198	0.0573764	COL4A3, UNC13D, MITF, ITGA1, TGM2, NR4A1, BIK, INHA, PMAIP1, NET1	84	804	13528	2.00308	1	0.854525	59.5234
GOTERM_BP_FAT	GO:0043067~regulation of programmed cell death	10	0.954198	0.0603387	COL4A3, UNC13D, MITF, ITGA1, TGM2, NR4A1, BIK, INHA, PMAIP1, NET1	84	812	13528	1.98335	1	0.857616	61.4273
GOTERM_BP_FAT	GO:0010941~regulation of cell death	10	0.954198	0.0614748	COL4A3, UNC13D, MITF, ITGA1, TGM2, NR4A1, BIK, INHA, PMAIP1, NET1	84	815	13528	1.97604	1	0.852021	62.135
GOTERM_BP_FAT	GO:0043281~regulation of caspase activity	3	0.28626	0.0846665	COL4A3, NR4A1, PMAIP1	84	79	13528	6.11573	1	0.892954	74.183
GOTERM_BP_FAT	GO:0051336~regulation of hydrolase activity	5	0.477099	0.152516	COL4A3, TGM2, NR4A1, PMAIP1, A2ML1	84	337	13528	2.38943	1	0.950873	92.0581
GOTERM_BP_FAT	GO:0051345~positive regulation of hydrolase activity	3	0.28626	0.300658	COL4A3, TGM2, PMAIP1	84	179	13528	2.69912	1	0.965735	99.5805
GOTERM_CC_FAT	GO:0005739~mitochondrion	3	0.28626	0.990743	TGM2, BIK, PMAIP1	77	1087	12782	0.458142	1	0.999999	100
Annotation Cluster 7	Enrichment Score: 1.5287267362879138
Category	Term	Count	%	PValue	Genes	List Total	Pop Hits	Pop Total	Fold Enrichment	Bonferroni	Benjamini	FDR
GOTERM_BP_FAT	GO:0007155~cell adhesion	11	1.04962	0.0103476	COL4A3, GMDS, MYBPC1, ITGA1, PCDHB2, ITGB2, CD4, ITGB3, NEGR1, GPR98, MUC16	84	700	13528	2.53075	0.99971	0.595431	14.7185
GOTERM_BP_FAT	GO:0022610~biological adhesion	11	1.04962	0.0104455	COL4A3, GMDS, MYBPC1, ITGA1, PCDHB2, ITGB2, CD4, ITGB3, NEGR1, GPR98, MUC16	84	701	13528	2.52714	0.999731	0.560528	14.8475
GOTERM_BP_FAT	GO:0016337~cell-cell adhesion	4	0.381679	0.239912	GMDS, PCDHB2, ITGB2, GPR98	84	276	13528	2.33402	1	0.965131	98.4989
Annotation Cluster 8	Enrichment Score: 1.4503270670653603
Category	Term	Count	%	PValue	Genes	List Total	Pop Hits	Pop Total	Fold Enrichment	Bonferroni	Benjamini	FDR
GOTERM_CC_FAT	GO:0043235~receptor complex	5	0.477099	0.00500067	ITGA1, ITGB2, CD4, ITGB3, CD14	77	116	12782	7.15517	0.516603	0.166173	5.77785
GOTERM_BP_FAT	GO:0007229~integrin-mediated signaling pathway	4	0.381679	0.00907317	GAB2, ITGA1, ITGB2, ITGB3	84	70	13528	9.20272	0.999205	0.590202	13.0219
GOTERM_CC_FAT	GO:0008305~integrin complex	3	0.28626	0.0127685	ITGA1, ITGB2, ITGB3	77	29	12782	17.1724	0.844848	0.266963	14.1491
SP_PIR_KEYWORDS	integrin	3	0.28626	0.0203304	ITGA1, ITGB2, ITGB3	104	41	19235	13.5331	0.983893	0.33824	22.714
SP_PIR_KEYWORDS	cell adhesion	7	0.667939	0.0259515	COL4A3, MYBPC1, ITGA1, PCDHB2, ITGB2, ITGB3, NEGR1	104	422	19235	3.06792	0.994934	0.381505	28.0961
UP_SEQ_FEATURE	domain:VWFA	3	0.28626	0.0433522	ITGA1, ITGB2, ITGB3	103	62	19113	8.97886	1	0.946342	47.4348
INTERPRO	IPR002035:von Willebrand factor, type A	3	0.28626	0.0802512	ITGA1, ITGB2, ITGB3	100	79	16659	6.3262	1	0.999533	66.8138
KEGG_PATHWAY	hsa04810:Regulation of actin cytoskeleton	5	0.477099	0.0868535	ITGA1, ITGB2, MYH14, ITGB3, CD14	41	215	5085	2.88429	0.99383	0.921452	59.228
SMART	SM00327:VWA	3	0.28626	0.09582	ITGA1, ITGB2, ITGB3	61	79	9079	5.652	0.999476	0.977115	65.2549
GOTERM_BP_FAT	GO:0007160~cell-matrix adhesion	3	0.28626	0.10355	ITGA1, ITGB2, ITGB3	84	89	13528	5.42857	1	0.925257	81.2359
GOTERM_BP_FAT	GO:0031589~cell-substrate adhesion	3	0.28626	0.121425	ITGA1, ITGB2, ITGB3	84	98	13528	4.93003	1	0.935399	86.214
Annotation Cluster 9	Enrichment Score: 1.3746038097831221
Category	Term	Count	%	PValue	Genes	List Total	Pop Hits	Pop Total	Fold Enrichment	Bonferroni	Benjamini	FDR
GOTERM_BP_FAT	GO:0012501~programmed cell death	10	0.954198	0.0123611	COL4A3, CXCR4, TGM2, BIK, ITGB2, EDAR, PMAIP1, GADD45B, CD14, NET1	84	611	13528	2.6358	0.999941	0.587438	17.3361
GOTERM_BP_FAT	GO:0006915~apoptosis	9	0.858779	0.0310639	COL4A3, CXCR4, BIK, ITGB2, EDAR, PMAIP1, GADD45B, CD14, NET1	84	602	13528	2.40769	1	0.786539	38.3087
GOTERM_BP_FAT	GO:0008219~cell death	10	0.954198	0.0316941	COL4A3, CXCR4, TGM2, BIK, ITGB2, EDAR, PMAIP1, GADD45B, CD14, NET1	84	719	13528	2.23988	1	0.773141	38.9201
GOTERM_BP_FAT	GO:0016265~death	10	0.954198	0.0329257	COL4A3, CXCR4, TGM2, BIK, ITGB2, EDAR, PMAIP1, GADD45B, CD14, NET1	84	724	13528	2.22441	1	0.766921	40.0985
SP_PIR_KEYWORDS	Apoptosis	4	0.381679	0.334314	BIK, EDAR, PMAIP1, GADD45B	104	381	19235	1.94175	1	0.9098	99.3932
Annotation Cluster 10	Enrichment Score: 1.2951804904443684
Category	Term	Count	%	PValue	Genes	List Total	Pop Hits	Pop Total	Fold Enrichment	Bonferroni	Benjamini	FDR
SP_PIR_KEYWORDS	cell adhesion	7	0.667939	0.0259515	COL4A3, MYBPC1, ITGA1, PCDHB2, ITGB2, ITGB3, NEGR1	104	422	19235	3.06792	0.994934	0.381505	28.0961
GOTERM_MF_FAT	GO:0005178~integrin binding	3	0.28626	0.0466963	COL4A3, ITGA1, ITGB3	77	59	12983	8.57341	0.999973	0.878051	45.5965
GOTERM_MF_FAT	GO:0032403~protein complex binding	4	0.381679	0.107402	COL4A3, GRB10, ITGA1, ITGB3	77	196	12983	3.44103	1	0.956043	76.4562
Annotation Cluster 11	Enrichment Score: 1.2794232879544034
Category	Term	Count	%	PValue	Genes	List Total	Pop Hits	Pop Total	Fold Enrichment	Bonferroni	Benjamini	FDR
GOTERM_BP_FAT	GO:0008544~epidermis development	5	0.477099	0.0265017	ELF3, CST6, EDAR, SCEL, EMP1	84	184	13528	4.37629	1	0.753908	33.7097
GOTERM_BP_FAT	GO:0007398~ectoderm development	5	0.477099	0.0339539	ELF3, CST6, EDAR, SCEL, EMP1	84	199	13528	4.04642	1	0.759146	41.0659
GOTERM_BP_FAT	GO:0030855~epithelial cell differentiation	4	0.381679	0.0519833	ELF3, TFCP2L1, SCEL, EMP1	84	137	13528	4.70212	1	0.837544	55.8298
GOTERM_BP_FAT	GO:0060429~epithelium development	4	0.381679	0.163035	ELF3, TFCP2L1, SCEL, EMP1	84	227	13528	2.83784	1	0.941803	93.44
Annotation Cluster 12	Enrichment Score: 1.1764543414754383
Category	Term	Count	%	PValue	Genes	List Total	Pop Hits	Pop Total	Fold Enrichment	Bonferroni	Benjamini	FDR
SP_PIR_KEYWORDS	Signal-anchor	8	0.763359	0.00750328	MGAT3, A4GALT, ST3GAL4, B3GALT4, HS6ST3, ABHD2, FUT2, TMPRSS3	104	421	19235	3.51453	0.779938	0.194477	9.01519
GOTERM_BP_FAT	GO:0006486~protein amino acid glycosylation	5	0.477099	0.00790322	MGAT3, ST3GAL4, B3GALT4, CD4, FUT2	84	128	13528	6.29092	0.997996	0.588334	11.4367
GOTERM_BP_FAT	GO:0070085~glycosylation	5	0.477099	0.00790322	MGAT3, ST3GAL4, B3GALT4, CD4, FUT2	84	128	13528	6.29092	0.997996	0.588334	11.4367
GOTERM_BP_FAT	GO:0043413~biopolymer glycosylation	5	0.477099	0.00790322	MGAT3, ST3GAL4, B3GALT4, CD4, FUT2	84	128	13528	6.29092	0.997996	0.588334	11.4367
GOTERM_BP_FAT	GO:0009101~glycoprotein biosynthetic process	5	0.477099	0.0161355	MGAT3, ST3GAL4, B3GALT4, CD4, FUT2	84	158	13528	5.09644	0.999997	0.597394	22.0417
GOTERM_CC_FAT	GO:0030173~integral to Golgi membrane	3	0.28626	0.0269233	A4GALT, ST3GAL4, FUT2	77	43	12782	11.5814	0.980887	0.326817	27.6752
SP_PIR_KEYWORDS	glycosyltransferase	5	0.477099	0.0280521	MGAT3, A4GALT, ST3GAL4, B3GALT4, FUT2	104	214	19235	4.32131	0.996717	0.379102	30.0172
GOTERM_CC_FAT	GO:0031228~intrinsic to Golgi membrane	3	0.28626	0.0305094	A4GALT, ST3GAL4, FUT2	77	46	12782	10.8261	0.98881	0.335308	30.7769
UP_SEQ_FEATURE	topological domain:Lumenal	7	0.667939	0.0316796	MGAT3, TMC8, A4GALT, ST3GAL4, B3GALT4, HS6ST3, FUT2	103	444	19113	2.92554	1	0.911806	37.3203
GOTERM_BP_FAT	GO:0009100~glycoprotein metabolic process	5	0.477099	0.0355769	MGAT3, ST3GAL4, B3GALT4, CD4, FUT2	84	202	13528	3.98633	1	0.757854	42.5634
SP_PIR_KEYWORDS	transferase	12	1.14504	0.125978	MGAT3, A4GALT, ST3GAL4, B3GALT4, MBOAT1, PFKP, HS6ST3, TGM2, FUT2, FES, ROS1, ITPKA	104	1394	19235	1.59213	1	0.741597	81.531
GOTERM_CC_FAT	GO:0031301~integral to organelle membrane	3	0.28626	0.166013	A4GALT, ST3GAL4, FUT2	77	123	12782	4.04878	1	0.697748	88.4112
GOTERM_CC_FAT	GO:0031300~intrinsic to organelle membrane	3	0.28626	0.215427	A4GALT, ST3GAL4, FUT2	77	146	12782	3.41096	1	0.741549	94.3879
GOTERM_CC_FAT	GO:0005794~Golgi apparatus	8	0.763359	0.260399	SECTM1, MGAT3, A4GALT, ST3GAL4, CAPN8, B3GALT4, FUT2, GPRC5A	77	872	12782	1.52294	1	0.790303	97.2152
GOTERM_CC_FAT	GO:0000139~Golgi membrane	3	0.28626	0.30352	A4GALT, ST3GAL4, FUT2	77	186	12782	2.67742	1	0.82593	98.6352
SP_PIR_KEYWORDS	golgi apparatus	5	0.477099	0.386602	MGAT3, A4GALT, ST3GAL4, B3GALT4, FUT2	104	588	19235	1.57272	1	0.924618	99.7825
GOTERM_CC_FAT	GO:0012505~endomembrane system	6	0.572519	0.500206	A4GALT, ST3GAL4, CD4, ITGB3, FUT2, TMPRSS3	77	782	12782	1.27366	1	0.924121	99.9734
GOTERM_CC_FAT	GO:0044431~Golgi apparatus part	3	0.28626	0.524855	A4GALT, ST3GAL4, FUT2	77	294	12782	1.69388	1	0.932625	99.9854
GOTERM_CC_FAT	GO:0031090~organelle membrane	6	0.572519	0.791459	A4GALT, ST3GAL4, CD4, ITGB3, FUT2, TMPRSS3	77	1096	12782	0.908759	1	0.992856	100
Annotation Cluster 13	Enrichment Score: 1.1098623787480475
Category	Term	Count	%	PValue	Genes	List Total	Pop Hits	Pop Total	Fold Enrichment	Bonferroni	Benjamini	FDR
GOTERM_CC_FAT	GO:0043235~receptor complex	5	0.477099	0.00500067	ITGA1, ITGB2, CD4, ITGB3, CD14	77	116	12782	7.15517	0.516603	0.166173	5.77785
KEGG_PATHWAY	hsa04640:Hematopoietic cell lineage	4	0.381679	0.0294317	ITGA1, CD4, ITGB3, CD14	41	86	5085	5.76858	0.812301	0.812301	25.5455
GOTERM_CC_FAT	GO:0045121~membrane raft	3	0.28626	0.208888	ITGA1, CD4, CD14	77	143	12782	3.48252	1	0.743091	93.8067
GOTERM_CC_FAT	GO:0009897~external side of plasma membrane	3	0.28626	0.26823	ITGA1, CD4, ITGB3	77	170	12782	2.92941	1	0.790168	97.5458
GOTERM_CC_FAT	GO:0009986~cell surface	4	0.381679	0.342313	ITGA1, CD4, ITGB3, GPR98	77	348	12782	1.90805	1	0.850238	99.3088
Annotation Cluster 14	Enrichment Score: 1.0438596476559538
Category	Term	Count	%	PValue	Genes	List Total	Pop Hits	Pop Total	Fold Enrichment	Bonferroni	Benjamini	FDR
GOTERM_CC_FAT	GO:0005576~extracellular region	19	1.81298	0.0450542	COL4A4, SECTM1, COL4A3, DLL1, CTSS, INHA, IL34, A2ML1, NOV, CST6, CPAMD8, ST3GAL4, GLIPR1, CST5, FBN3, CP, CD14, NMU, MUC16	77	2010	12782	1.56915	0.99875	0.37965	42.1484
GOTERM_CC_FAT	GO:0044421~extracellular region part	11	1.04962	0.0572405	NOV, COL4A4, SECTM1, COL4A3, CPAMD8, FBN3, INHA, CP, IL34, A2ML1, MUC16	77	960	12782	1.90208	0.999806	0.41385	50.3295
SP_PIR_KEYWORDS	Secreted	14	1.33588	0.116758	COL4A4, COL4A3, SECTM1, INHA, IL34, NOV, CST6, CPAMD8, ST3GAL4, CST5, FBN3, CP, NMU, MUC16	104	1689	19235	1.53305	1	0.75003	78.9326
GOTERM_CC_FAT	GO:0005615~extracellular space	7	0.667939	0.221735	SECTM1, CPAMD8, INHA, CP, IL34, A2ML1, MUC16	77	685	12782	1.69635	1	0.739796	94.9007
Annotation Cluster 15	Enrichment Score: 0.8302092621074846
Category	Term	Count	%	PValue	Genes	List Total	Pop Hits	Pop Total	Fold Enrichment	Bonferroni	Benjamini	FDR
GOTERM_BP_FAT	GO:0051050~positive regulation of transport	5	0.477099	0.0481871	UNC13D, EDAR, INHA, SYNGR3, NMU	84	223	13528	3.61093	1	0.827562	53.0435
GOTERM_BP_FAT	GO:0051047~positive regulation of secretion	3	0.28626	0.144199	UNC13D, INHA, NMU	84	109	13528	4.4325	1	0.948892	90.7775
GOTERM_BP_FAT	GO:0060341~regulation of cellular localization	4	0.381679	0.195068	UNC13D, EDAR, INHA, NMU	84	248	13528	2.59754	1	0.954464	96.3902
GOTERM_BP_FAT	GO:0051046~regulation of secretion	3	0.28626	0.35244	UNC13D, INHA, NMU	84	202	13528	2.3918	1	0.976222	99.8708
Annotation Cluster 16	Enrichment Score: 0.7883234667038367
Category	Term	Count	%	PValue	Genes	List Total	Pop Hits	Pop Total	Fold Enrichment	Bonferroni	Benjamini	FDR
UP_SEQ_FEATURE	domain:Fibronectin type-III 3	3	0.28626	0.0726492	PTPRJ, MYBPC1, ROS1	103	83	19113	6.7071	1	0.973226	66.5275
INTERPRO	IPR008957:Fibronectin, type III-like fold	4	0.381679	0.0967098	PTPRJ, MYBPC1, TGM2, ROS1	100	184	16659	3.62152	1	0.999081	73.8449
UP_SEQ_FEATURE	domain:Fibronectin type-III 2	3	0.28626	0.152985	PTPRJ, MYBPC1, ROS1	103	130	19113	4.28223	1	0.987517	91.0122
UP_SEQ_FEATURE	domain:Fibronectin type-III 1	3	0.28626	0.154844	PTPRJ, MYBPC1, ROS1	103	131	19113	4.24954	1	0.985446	91.2943
INTERPRO	IPR003961:Fibronectin, type III	3	0.28626	0.312013	PTPRJ, MYBPC1, ROS1	100	190	16659	2.63037	1	0.999989	99.2782
SMART	SM00060:FN3	3	0.28626	0.358627	PTPRJ, MYBPC1, ROS1	61	190	9079	2.35004	1	0.998722	99.0546
Annotation Cluster 17	Enrichment Score: 0.7752164745307089
Category	Term	Count	%	PValue	Genes	List Total	Pop Hits	Pop Total	Fold Enrichment	Bonferroni	Benjamini	FDR
INTERPRO	IPR000169:Peptidase, cysteine peptidase active site	3	0.28626	0.019316	CAPN8, CTSS, CTSF	100	36	16659	13.8825	0.995317	0.995317	22.6775
UP_SEQ_FEATURE	propeptide:Activation peptide	3	0.28626	0.058036	CTSS, KLK1, CTSF	103	73	19113	7.62588	1	0.957439	58.0029
GOTERM_MF_FAT	GO:0004197~cysteine-type endopeptidase activity	3	0.28626	0.066479	CAPN8, CTSS, CTSF	77	72	12983	7.02543	1	0.919731	58.3421
SP_PIR_KEYWORDS	zymogen	4	0.381679	0.098736	CTSS, KLK1, TMPRSS3, CTSF	104	206	19235	3.5913	1	0.729088	72.8572
SP_PIR_KEYWORDS	thiol protease	3	0.28626	0.146385	CAPN8, CTSS, CTSF	104	126	19235	4.40362	1	0.719877	86.2678
GOTERM_MF_FAT	GO:0004175~endopeptidase activity	5	0.477099	0.176868	CAPN8, CTSS, KLK1, TMPRSS3, CTSF	77	375	12983	2.24814	1	0.986186	91.6058
GOTERM_MF_FAT	GO:0008234~cysteine-type peptidase activity	3	0.28626	0.199812	CAPN8, CTSS, CTSF	77	141	12983	3.58746	1	0.988416	94.1427
SP_PIR_KEYWORDS	Protease	5	0.477099	0.260794	CAPN8, CTSS, KLK1, TMPRSS3, CTSF	104	484	19235	1.91066	1	0.859041	97.7418
SP_PIR_KEYWORDS	hydrolase	11	1.04962	0.320586	PTPRJ, DNM3, APOBEC3A, PLA2G16, CAPN8, ENTPD8, ABHD2, CTSS, KLK1, TMPRSS3, CTSF	104	1555	19235	1.30834	1	0.905039	99.2161
GOTERM_MF_FAT	GO:0070011~peptidase activity, acting on L-amino acid peptides	5	0.477099	0.401658	CAPN8, CTSS, KLK1, TMPRSS3, CTSF	77	549	12983	1.53561	1	0.998701	99.8552
GOTERM_MF_FAT	GO:0008233~peptidase activity	5	0.477099	0.434879	CAPN8, CTSS, KLK1, TMPRSS3, CTSF	77	574	12983	1.46873	1	0.999065	99.93
GOTERM_BP_FAT	GO:0006508~proteolysis	5	0.477099	0.896181	CAPN8, CTSS, KLK1, TMPRSS3, CTSF	84	1054	13528	0.763983	1	0.99999	100
Annotation Cluster 18	Enrichment Score: 0.7621932548276306
Category	Term	Count	%	PValue	Genes	List Total	Pop Hits	Pop Total	Fold Enrichment	Bonferroni	Benjamini	FDR
INTERPRO	IPR011993:Pleckstrin homology-type	5	0.477099	0.106451	DNM3, GRB10, GAB2, FRMD4B, NET1	100	303	16659	2.74901	1	0.997951	77.3291
UP_SEQ_FEATURE	domain:PH	4	0.381679	0.133363	DNM3, GRB10, GAB2, NET1	103	237	19113	3.13187	1	0.984984	87.4692
INTERPRO	IPR001849:Pleckstrin homology	4	0.381679	0.227553	DNM3, GRB10, GAB2, NET1	100	277	16659	2.40563	1	0.999961	96.6774
SMART	SM00233:PH	4	0.381679	0.27667	DNM3, GRB10, GAB2, NET1	61	277	9079	2.14926	1	0.997696	96.6601
Annotation Cluster 19	Enrichment Score: 0.7616460288066436
Category	Term	Count	%	PValue	Genes	List Total	Pop Hits	Pop Total	Fold Enrichment	Bonferroni	Benjamini	FDR
UP_SEQ_FEATURE	DNA-binding region:Basic motif	4	0.381679	0.055075	MAFF, MITF, HES7, BHLHE40	103	161	19113	4.61026	1	0.963972	56.0461
UP_SEQ_FEATURE	domain:Helix-loop-helix motif	3	0.28626	0.123925	MITF, HES7, BHLHE40	103	114	19113	4.88324	1	0.990506	85.3366
INTERPRO	IPR001092:Basic helix-loop-helix dimerisation region bHLH	3	0.28626	0.147289	MITF, HES7, BHLHE40	100	114	16659	4.38395	1	0.999326	87.7657
SMART	SM00353:HLH	3	0.28626	0.17369	MITF, HES7, BHLHE40	61	114	9079	3.91674	0.999999	0.991517	86.4976
GOTERM_MF_FAT	GO:0030528~transcription regulator activity	7	0.667939	0.890656	MAFF, ELF3, TFCP2L1, MITF, NR4A1, HES7, BHLHE40	77	1512	12983	0.780604	1	0.999993	100
Annotation Cluster 20	Enrichment Score: 0.7011939125138277
Category	Term	Count	%	PValue	Genes	List Total	Pop Hits	Pop Total	Fold Enrichment	Bonferroni	Benjamini	FDR
GOTERM_MF_FAT	GO:0005201~extracellular matrix structural constituent	4	0.381679	0.013938	COL4A4, COL4A3, FBN3, CD4	77	86	12983	7.84234	0.954404	0.642748	16.3619
GOTERM_MF_FAT	GO:0005198~structural molecule activity	6	0.572519	0.313312	COL4A4, COL4A3, TSPAN2, MYBPC1, FBN3, CD4	77	634	12983	1.59568	1	0.997279	99.1643
GOTERM_CC_FAT	GO:0031012~extracellular matrix	4	0.381679	0.337406	NOV, COL4A4, COL4A3, FBN3	77	345	12782	1.92464	1	0.854152	99.245
SP_PIR_KEYWORDS	extracellular matrix	3	0.28626	0.370727	COL4A4, COL4A3, FBN3	104	241	19235	2.30231	1	0.919238	99.7004
GOTERM_CC_FAT	GO:0005578~proteinaceous extracellular matrix	3	0.28626	0.571012	COL4A4, COL4A3, FBN3	77	320	12782	1.55625	1	0.946165	99.9957
Annotation Cluster 21	Enrichment Score: 0.6808549034271686
Category	Term	Count	%	PValue	Genes	List Total	Pop Hits	Pop Total	Fold Enrichment	Bonferroni	Benjamini	FDR
GOTERM_BP_FAT	GO:0030097~hemopoiesis	4	0.381679	0.176562	LRRC8A, CD4, DLL1, INHA	84	236	13528	2.72962	1	0.949338	94.8881
GOTERM_BP_FAT	GO:0048534~hemopoietic or lymphoid organ development	4	0.381679	0.214035	LRRC8A, CD4, DLL1, INHA	84	260	13528	2.47766	1	0.952242	97.4941
GOTERM_BP_FAT	GO:0002520~immune system development	4	0.381679	0.239912	LRRC8A, CD4, DLL1, INHA	84	276	13528	2.33402	1	0.965131	98.4989
Annotation Cluster 22	Enrichment Score: 0.6607578730858731
Category	Term	Count	%	PValue	Genes	List Total	Pop Hits	Pop Total	Fold Enrichment	Bonferroni	Benjamini	FDR
GOTERM_BP_FAT	GO:0010324~membrane invagination	4	0.381679	0.152746	DNM3, UNC13D, ARRB2, CD14	84	220	13528	2.92814	1	0.947643	92.0909
GOTERM_BP_FAT	GO:0006897~endocytosis	4	0.381679	0.152746	DNM3, UNC13D, ARRB2, CD14	84	220	13528	2.92814	1	0.947643	92.0909
GOTERM_BP_FAT	GO:0016044~membrane organization	5	0.477099	0.205922	DNM3, UNC13D, A4GALT, ARRB2, CD14	84	381	13528	2.11349	1	0.948164	97.0675
GOTERM_BP_FAT	GO:0016192~vesicle-mediated transport	5	0.477099	0.473508	DNM3, UNC13D, ARRB2, EXOC4, CD14	84	576	13528	1.39798	1	0.988722	99.9946
Annotation Cluster 23	Enrichment Score: 0.6518647543713899
Category	Term	Count	%	PValue	Genes	List Total	Pop Hits	Pop Total	Fold Enrichment	Bonferroni	Benjamini	FDR
GOTERM_BP_FAT	GO:0046649~lymphocyte activation	4	0.381679	0.12327	UNC13D, LRRC8A, CXCR4, CD4	84	199	13528	3.23714	1	0.933514	86.6506
GOTERM_BP_FAT	GO:0045321~leukocyte activation	4	0.381679	0.185752	UNC13D, LRRC8A, CXCR4, CD4	84	242	13528	2.66194	1	0.949187	95.695
GOTERM_BP_FAT	GO:0001775~cell activation	4	0.381679	0.258009	UNC13D, LRRC8A, CXCR4, CD4	84	287	13528	2.24457	1	0.964493	98.9619
GOTERM_BP_FAT	GO:0006955~immune response	6	0.572519	0.41794	SECTM1, UNC13D, CXCR4, CD4, CTSS, CD14	84	690	13528	1.40041	1	0.982999	99.9747
Annotation Cluster 24	Enrichment Score: 0.6220299107496159
Category	Term	Count	%	PValue	Genes	List Total	Pop Hits	Pop Total	Fold Enrichment	Bonferroni	Benjamini	FDR
GOTERM_BP_FAT	GO:0009611~response to wounding	7	0.667939	0.106626	UNC13D, ELF3, CXCR4, ABHD2, ITGB2, ITGB3, CD14	84	530	13528	2.12704	1	0.92547	82.1974
GOTERM_BP_FAT	GO:0030334~regulation of cell migration	3	0.28626	0.277915	CXCR4, ABHD2, ITGB3	84	169	13528	2.85883	1	0.966607	99.3154
GOTERM_BP_FAT	GO:0040012~regulation of locomotion	3	0.28626	0.330049	CXCR4, ABHD2, ITGB3	84	192	13528	2.51637	1	0.972811	99.7826
GOTERM_BP_FAT	GO:0051270~regulation of cell motion	3	0.28626	0.332298	CXCR4, ABHD2, ITGB3	84	193	13528	2.50333	1	0.972509	99.7935
Annotation Cluster 25	Enrichment Score: 0.6219157589390967
Category	Term	Count	%	PValue	Genes	List Total	Pop Hits	Pop Total	Fold Enrichment	Bonferroni	Benjamini	FDR
GOTERM_BP_FAT	GO:0009611~response to wounding	7	0.667939	0.106626	UNC13D, ELF3, CXCR4, ABHD2, ITGB2, ITGB3, CD14	84	530	13528	2.12704	1	0.92547	82.1974
GOTERM_BP_FAT	GO:0006954~inflammatory response	5	0.477099	0.139004	UNC13D, ELF3, CXCR4, ITGB2, CD14	84	325	13528	2.47766	1	0.950452	89.8823
GOTERM_BP_FAT	GO:0006955~immune response	6	0.572519	0.41794	SECTM1, UNC13D, CXCR4, CD4, CTSS, CD14	84	690	13528	1.40041	1	0.982999	99.9747
GOTERM_BP_FAT	GO:0006952~defense response	5	0.477099	0.525211	UNC13D, ELF3, CXCR4, ITGB2, CD14	84	615	13528	1.30933	1	0.992865	99.9989
Annotation Cluster 26	Enrichment Score: 0.6205520875567478
Category	Term	Count	%	PValue	Genes	List Total	Pop Hits	Pop Total	Fold Enrichment	Bonferroni	Benjamini	FDR
GOTERM_BP_FAT	GO:0050804~regulation of synaptic transmission	3	0.28626	0.203124	COL4A4, BHLHE40, NMU	84	136	13528	3.55252	1	0.953358	96.9053
GOTERM_BP_FAT	GO:0051969~regulation of transmission of nerve impulse	3	0.28626	0.22789	COL4A4, BHLHE40, NMU	84	147	13528	3.28669	1	0.95982	98.0913
GOTERM_BP_FAT	GO:0031644~regulation of neurological system process	3	0.28626	0.241496	COL4A4, BHLHE40, NMU	84	153	13528	3.1578	1	0.964194	98.546
GOTERM_BP_FAT	GO:0044057~regulation of system process	4	0.381679	0.294711	COL4A4, BHLHE40, INHA, NMU	84	309	13528	2.08476	1	0.964348	99.5225
Annotation Cluster 27	Enrichment Score: 0.5824244142074961
Category	Term	Count	%	PValue	Genes	List Total	Pop Hits	Pop Total	Fold Enrichment	Bonferroni	Benjamini	FDR
GOTERM_BP_FAT	GO:0007267~cell-cell signaling	8	0.763359	0.074961	COL4A4, PTPRJ, GRB10, PCDHB2, ITGB2, INHA, PMP22, SLC1A1	84	600	13528	2.1473	1	0.878011	69.6596
GOTERM_BP_FAT	GO:0007268~synaptic transmission	4	0.381679	0.276292	COL4A4, PCDHB2, PMP22, SLC1A1	84	298	13528	2.16171	1	0.967339	99.2914
GOTERM_BP_FAT	GO:0019226~transmission of nerve impulse	4	0.381679	0.363761	COL4A4, PCDHB2, PMP22, SLC1A1	84	350	13528	1.84054	1	0.975933	99.9014
GOTERM_BP_FAT	GO:0050877~neurological system process	8	0.763359	0.621272	COL4A4, COL4A3, ARRB2, PCDHB2, PMP22, SLC1A1, GPR98, NMU	84	1210	13528	1.06478	1	0.996708	100
Annotation Cluster 28	Enrichment Score: 0.5811996008997474
Category	Term	Count	%	PValue	Genes	List Total	Pop Hits	Pop Total	Fold Enrichment	Bonferroni	Benjamini	FDR
GOTERM_BP_FAT	GO:0042325~regulation of phosphorylation	7	0.667939	0.0663597	CXCR4, ITGA1, ITGB2, CD4, INHA, IL34, GADD45B	84	466	13528	2.41917	1	0.863476	65.0419
GOTERM_BP_FAT	GO:0019220~regulation of phosphate metabolic process	7	0.667939	0.0771919	CXCR4, ITGA1, ITGB2, CD4, INHA, IL34, GADD45B	84	485	13528	2.3244	1	0.877141	70.7605
GOTERM_BP_FAT	GO:0051174~regulation of phosphorus metabolic process	7	0.667939	0.0771919	CXCR4, ITGA1, ITGB2, CD4, INHA, IL34, GADD45B	84	485	13528	2.3244	1	0.877141	70.7605
GOTERM_BP_FAT	GO:0016477~cell migration	4	0.381679	0.239912	GAB2, CXCR4, ITGA1, ITGB2	84	276	13528	2.33402	1	0.965131	98.4989
GOTERM_BP_FAT	GO:0042330~taxis	3	0.28626	0.257417	CXCR4, ITGA1, ITGB2	84	160	13528	3.01964	1	0.965862	98.9492
GOTERM_BP_FAT	GO:0006935~chemotaxis	3	0.28626	0.257417	CXCR4, ITGA1, ITGB2	84	160	13528	3.01964	1	0.965862	98.9492
GOTERM_BP_FAT	GO:0001932~regulation of protein amino acid phosphorylation	3	0.28626	0.287021	ITGB2, CD4, IL34	84	173	13528	2.79273	1	0.966494	99.4362
GOTERM_BP_FAT	GO:0048870~cell motility	4	0.381679	0.291354	GAB2, CXCR4, ITGA1, ITGB2	84	307	13528	2.09834	1	0.965638	99.4865
GOTERM_BP_FAT	GO:0051674~localization of cell	4	0.381679	0.291354	GAB2, CXCR4, ITGA1, ITGB2	84	307	13528	2.09834	1	0.965638	99.4865
GOTERM_BP_FAT	GO:0007626~locomotory behavior	3	0.28626	0.503689	CXCR4, ITGA1, ITGB2	84	274	13528	1.7633	1	0.990798	99.9978
GOTERM_BP_FAT	GO:0031399~regulation of protein modification process	3	0.28626	0.543489	ITGB2, CD4, IL34	84	295	13528	1.63777	1	0.993744	99.9994
GOTERM_BP_FAT	GO:0007610~behavior	4	0.381679	0.553042	CXCR4, ITGA1, ITGB2, NMU	84	469	13528	1.37354	1	0.994306	99.9996
GOTERM_BP_FAT	GO:0032268~regulation of cellular protein metabolic process	4	0.381679	0.560303	ITGB2, CD4, ITGB3, IL34	84	474	13528	1.35905	1	0.99465	99.9997
GOTERM_BP_FAT	GO:0006928~cell motion	4	0.381679	0.561747	GAB2, CXCR4, ITGA1, ITGB2	84	475	13528	1.35619	1	0.994534	99.9997
Annotation Cluster 29	Enrichment Score: 0.5476918047931075
Category	Term	Count	%	PValue	Genes	List Total	Pop Hits	Pop Total	Fold Enrichment	Bonferroni	Benjamini	FDR
UP_SEQ_FEATURE	repeat:LRR 11	3	0.28626	0.103158	LRRC8A, CD14, MUC16	103	102	19113	5.45774	1	0.98799	79.3998
UP_SEQ_FEATURE	repeat:LRR 10	3	0.28626	0.129265	LRRC8A, CD14, MUC16	103	117	19113	4.75803	1	0.986419	86.5816
UP_SEQ_FEATURE	repeat:LRR 9	3	0.28626	0.162324	LRRC8A, CD14, MUC16	103	135	19113	4.12362	1	0.98575	92.3479
UP_SEQ_FEATURE	repeat:LRR 8	3	0.28626	0.188974	LRRC8A, CD14, MUC16	103	149	19113	3.73617	1	0.991839	95.2134
UP_SEQ_FEATURE	repeat:LRR 7	3	0.28626	0.243706	LRRC8A, CD14, MUC16	103	177	19113	3.14514	1	0.997856	98.2633
UP_SEQ_FEATURE	repeat:LRR 6	3	0.28626	0.308892	LRRC8A, CD14, MUC16	103	210	19113	2.6509	1	0.999057	99.5304
UP_SEQ_FEATURE	repeat:LRR 5	3	0.28626	0.349904	LRRC8A, CD14, MUC16	103	231	19113	2.40991	1	0.999489	99.8067
UP_SEQ_FEATURE	repeat:LRR 4	3	0.28626	0.390093	LRRC8A, CD14, MUC16	103	252	19113	2.20908	1	0.99978	99.9234
UP_SEQ_FEATURE	repeat:LRR 3	3	0.28626	0.475694	LRRC8A, CD14, MUC16	103	299	19113	1.86184	1	0.999956	99.9915
UP_SEQ_FEATURE	repeat:LRR 1	3	0.28626	0.508232	LRRC8A, CD14, MUC16	103	318	19113	1.7506	1	0.99997	99.9966
UP_SEQ_FEATURE	repeat:LRR 2	3	0.28626	0.509909	LRRC8A, CD14, MUC16	103	319	19113	1.74511	1	0.999962	99.9968
SP_PIR_KEYWORDS	leucine-rich repeat	3	0.28626	0.516718	LRRC8A, CD14, MUC16	104	322	19235	1.72315	1	0.969191	99.9891
Annotation Cluster 30	Enrichment Score: 0.5388418261151184
Category	Term	Count	%	PValue	Genes	List Total	Pop Hits	Pop Total	Fold Enrichment	Bonferroni	Benjamini	FDR
GOTERM_BP_FAT	GO:0042325~regulation of phosphorylation	7	0.667939	0.0663597	CXCR4, ITGA1, ITGB2, CD4, INHA, IL34, GADD45B	84	466	13528	2.41917	1	0.863476	65.0419
GOTERM_BP_FAT	GO:0044093~positive regulation of molecular function	8	0.763359	0.0679019	COL4A3, CXCR4, ITGA1, TGM2, CD4, PMAIP1, GADD45B, SYNGR3	84	586	13528	2.1986	1	0.860036	65.9154
GOTERM_BP_FAT	GO:0051174~regulation of phosphorus metabolic process	7	0.667939	0.0771919	CXCR4, ITGA1, ITGB2, CD4, INHA, IL34, GADD45B	84	485	13528	2.3244	1	0.877141	70.7605
GOTERM_BP_FAT	GO:0019220~regulation of phosphate metabolic process	7	0.667939	0.0771919	CXCR4, ITGA1, ITGB2, CD4, INHA, IL34, GADD45B	84	485	13528	2.3244	1	0.877141	70.7605
GOTERM_BP_FAT	GO:0043085~positive regulation of catalytic activity	7	0.667939	0.099633	COL4A3, CXCR4, ITGA1, TGM2, CD4, PMAIP1, GADD45B	84	520	13528	2.16795	1	0.923316	79.9408
GOTERM_BP_FAT	GO:0045860~positive regulation of protein kinase activity	4	0.381679	0.157129	CXCR4, ITGA1, CD4, GADD45B	84	223	13528	2.88875	1	0.948921	92.6946
GOTERM_BP_FAT	GO:0033674~positive regulation of kinase activity	4	0.381679	0.169007	CXCR4, ITGA1, CD4, GADD45B	84	231	13528	2.7887	1	0.944933	94.1211
GOTERM_BP_FAT	GO:0051347~positive regulation of transferase activity	4	0.381679	0.182674	CXCR4, ITGA1, CD4, GADD45B	84	240	13528	2.68413	1	0.952041	95.439
GOTERM_BP_FAT	GO:0001932~regulation of protein amino acid phosphorylation	3	0.28626	0.287021	ITGB2, CD4, IL34	84	173	13528	2.79273	1	0.966494	99.4362
GOTERM_BP_FAT	GO:0000165~MAPKKK cascade	3	0.28626	0.311992	CXCR4, ITGA1, GADD45B	84	184	13528	2.62578	1	0.968088	99.6733
GOTERM_BP_FAT	GO:0045859~regulation of protein kinase activity	4	0.381679	0.355353	CXCR4, ITGA1, CD4, GADD45B	84	345	13528	1.86722	1	0.975191	99.8794
GOTERM_BP_FAT	GO:0043549~regulation of kinase activity	4	0.381679	0.375506	CXCR4, ITGA1, CD4, GADD45B	84	357	13528	1.80446	1	0.97764	99.9258
GOTERM_BP_FAT	GO:0051338~regulation of transferase activity	4	0.381679	0.400532	CXCR4, ITGA1, CD4, GADD45B	84	372	13528	1.73169	1	0.981071	99.9603
GOTERM_BP_FAT	GO:0031399~regulation of protein modification process	3	0.28626	0.543489	ITGB2, CD4, IL34	84	295	13528	1.63777	1	0.993744	99.9994
GOTERM_BP_FAT	GO:0032268~regulation of cellular protein metabolic process	4	0.381679	0.560303	ITGB2, CD4, ITGB3, IL34	84	474	13528	1.35905	1	0.99465	99.9997
GOTERM_BP_FAT	GO:0006468~protein amino acid phosphorylation	5	0.477099	0.590263	CXCR4, ITGA1, FES, GADD45B, ROS1	84	667	13528	1.20725	1	0.996092	99.9999
GOTERM_MF_FAT	GO:0046983~protein dimerization activity	4	0.381679	0.620374	ITGA1, NR4A1, CD4, INHA	77	542	12983	1.24436	1	0.999961	99.9996
GOTERM_BP_FAT	GO:0007243~protein kinase cascade	3	0.28626	0.667227	CXCR4, ITGA1, GADD45B	84	370	13528	1.30579	1	0.99778	100
GOTERM_BP_FAT	GO:0006793~phosphorus metabolic process	6	0.572519	0.721626	PTPRJ, CXCR4, ITGA1, FES, GADD45B, ROS1	84	973	13528	0.993099	1	0.998998	100
GOTERM_BP_FAT	GO:0006796~phosphate metabolic process	6	0.572519	0.721626	PTPRJ, CXCR4, ITGA1, FES, GADD45B, ROS1	84	973	13528	0.993099	1	0.998998	100
GOTERM_BP_FAT	GO:0016310~phosphorylation	5	0.477099	0.731168	CXCR4, ITGA1, FES, GADD45B, ROS1	84	800	13528	1.00655	1	0.999128	100
GOTERM_BP_FAT	GO:0007242~intracellular signaling cascade	7	0.667939	0.794526	RGS11, CXCR4, ITGA1, TGM2, GADD45B, GNG4, NET1	84	1256	13528	0.897558	1	0.999755	100
Annotation Cluster 31	Enrichment Score: 0.5146295903729098
Category	Term	Count	%	PValue	Genes	List Total	Pop Hits	Pop Total	Fold Enrichment	Bonferroni	Benjamini	FDR
GOTERM_BP_FAT	GO:0006873~cellular ion homeostasis	5	0.477099	0.197067	CXCR4, TGM2, CP, PMP22, TMPRSS3	84	374	13528	2.15304	1	0.953526	96.525
GOTERM_BP_FAT	GO:0030003~cellular cation homeostasis	4	0.381679	0.204498	CXCR4, TGM2, CP, TMPRSS3	84	254	13528	2.53618	1	0.951984	96.986
GOTERM_BP_FAT	GO:0055082~cellular chemical homeostasis	5	0.477099	0.20465	CXCR4, TGM2, CP, PMP22, TMPRSS3	84	380	13528	2.11905	1	0.949617	96.9948
GOTERM_BP_FAT	GO:0050801~ion homeostasis	5	0.477099	0.242439	CXCR4, TGM2, CP, PMP22, TMPRSS3	84	409	13528	1.9688	1	0.962893	98.5735
GOTERM_BP_FAT	GO:0055080~cation homeostasis	4	0.381679	0.256355	CXCR4, TGM2, CP, TMPRSS3	84	286	13528	2.25241	1	0.966977	98.9259
GOTERM_BP_FAT	GO:0019725~cellular homeostasis	5	0.477099	0.320534	CXCR4, TGM2, CP, PMP22, TMPRSS3	84	466	13528	1.72798	1	0.970355	99.7302
GOTERM_BP_FAT	GO:0006875~cellular metal ion homeostasis	3	0.28626	0.339032	CXCR4, TGM2, TMPRSS3	84	196	13528	2.46501	1	0.972737	99.8232
GOTERM_BP_FAT	GO:0055065~metal ion homeostasis	3	0.28626	0.359111	CXCR4, TGM2, TMPRSS3	84	205	13528	2.35679	1	0.975422	99.8897
GOTERM_BP_FAT	GO:0048878~chemical homeostasis	5	0.477099	0.385059	CXCR4, TGM2, CP, PMP22, TMPRSS3	84	512	13528	1.57273	1	0.97945	99.9414
GOTERM_BP_FAT	GO:0030005~cellular di-, tri-valent inorganic cation homeostasis	3	0.28626	0.40721	CXCR4, TGM2, CP	84	227	13528	2.12838	1	0.981942	99.9666
GOTERM_BP_FAT	GO:0055066~di-, tri-valent inorganic cation homeostasis	3	0.28626	0.432732	CXCR4, TGM2, CP	84	239	13528	2.02152	1	0.985413	99.983
GOTERM_BP_FAT	GO:0042592~homeostatic process	6	0.572519	0.491786	CXCR4, TGM2, INHA, CP, PMP22, TMPRSS3	84	751	13528	1.28667	1	0.990033	99.9968
Annotation Cluster 32	Enrichment Score: 0.4916005355222842
Category	Term	Count	%	PValue	Genes	List Total	Pop Hits	Pop Total	Fold Enrichment	Bonferroni	Benjamini	FDR
SP_PIR_KEYWORDS	lysosome	3	0.28626	0.189952	UNC13D, CTSS, CTSF	104	149	19235	3.72386	1	0.791593	92.8823
GOTERM_CC_FAT	GO:0005764~lysosome	3	0.28626	0.358013	UNC13D, CTSS, CTSF	77	211	12782	2.36019	1	0.848938	99.4812
GOTERM_CC_FAT	GO:0000323~lytic vacuole	3	0.28626	0.358013	UNC13D, CTSS, CTSF	77	211	12782	2.36019	1	0.848938	99.4812
GOTERM_CC_FAT	GO:0005773~vacuole	3	0.28626	0.443768	UNC13D, CTSS, CTSF	77	252	12782	1.97619	1	0.899613	99.9054
Annotation Cluster 33	Enrichment Score: 0.4465843176032988
Category	Term	Count	%	PValue	Genes	List Total	Pop Hits	Pop Total	Fold Enrichment	Bonferroni	Benjamini	FDR
GOTERM_CC_FAT	GO:0031410~cytoplasmic vesicle	7	0.667939	0.181834	UNC13D, ARRB2, ITGA1, DLL1, ITGB3, GPRC5A, SYNGR3	77	642	12782	1.80997	1	0.717824	90.7682
GOTERM_CC_FAT	GO:0031982~vesicle	7	0.667939	0.207475	UNC13D, ARRB2, ITGA1, DLL1, ITGB3, GPRC5A, SYNGR3	77	670	12782	1.73433	1	0.754602	93.6741
SP_PIR_KEYWORDS	cytoplasmic vesicle	3	0.28626	0.364957	ARRB2, GPRC5A, SYNGR3	104	238	19235	2.33133	1	0.920753	99.664
GOTERM_CC_FAT	GO:0016023~cytoplasmic membrane-bounded vesicle	4	0.381679	0.640996	UNC13D, ITGA1, ITGB3, SYNGR3	77	550	12782	1.20727	1	0.965814	99.9995
GOTERM_CC_FAT	GO:0031988~membrane-bounded vesicle	4	0.381679	0.662735	UNC13D, ITGA1, ITGB3, SYNGR3	77	568	12782	1.16901	1	0.969869	99.9998
Annotation Cluster 34	Enrichment Score: 0.40175074308212344
Category	Term	Count	%	PValue	Genes	List Total	Pop Hits	Pop Total	Fold Enrichment	Bonferroni	Benjamini	FDR
GOTERM_CC_FAT	GO:0005624~membrane fraction	7	0.667939	0.349472	SLC16A5, A4GALT, ENTPD8, ITGA1, ROS1, SLC1A1, EMP1	77	809	12782	1.43634	1	0.848818	99.393
GOTERM_CC_FAT	GO:0005626~insoluble fraction	7	0.667939	0.381856	SLC16A5, A4GALT, ENTPD8, ITGA1, ROS1, SLC1A1, EMP1	77	839	12782	1.38498	1	0.863694	99.6689
GOTERM_CC_FAT	GO:0000267~cell fraction	8	0.763359	0.467127	SLC16A5, A4GALT, ENTPD8, ITGA1, PFKP, ROS1, SLC1A1, EMP1	77	1083	12782	1.22622	1	0.909457	99.9432
Annotation Cluster 35	Enrichment Score: 0.3732760349755133
Category	Term	Count	%	PValue	Genes	List Total	Pop Hits	Pop Total	Fold Enrichment	Bonferroni	Benjamini	FDR
GOTERM_BP_FAT	GO:0048514~blood vessel morphogenesis	3	0.28626	0.372379	PTPRJ, CXCR4, TGM2	84	211	13528	2.28978	1	0.977614	99.9199
GOTERM_BP_FAT	GO:0001568~blood vessel development	3	0.28626	0.445278	PTPRJ, CXCR4, TGM2	84	245	13528	1.97201	1	0.986051	99.9879
GOTERM_BP_FAT	GO:0001944~vasculature development	3	0.28626	0.457673	PTPRJ, CXCR4, TGM2	84	251	13528	1.92487	1	0.987164	99.9914
Annotation Cluster 36	Enrichment Score: 0.3556467155157993
Category	Term	Count	%	PValue	Genes	List Total	Pop Hits	Pop Total	Fold Enrichment	Bonferroni	Benjamini	FDR
UP_SEQ_FEATURE	domain:Ig-like C2-type 3	3	0.28626	0.138283	MYBPC1, CD4, NEGR1	103	122	19113	4.56303	1	0.984011	88.4629
UP_SEQ_FEATURE	domain:Ig-like C2-type 1	3	0.28626	0.269406	MYBPC1, CD4, NEGR1	103	190	19113	2.92994	1	0.998679	98.9484
UP_SEQ_FEATURE	domain:Ig-like C2-type 2	3	0.28626	0.271384	MYBPC1, CD4, NEGR1	103	191	19113	2.9146	1	0.998387	98.989
INTERPRO	IPR003599:Immunoglobulin subtype	3	0.28626	0.586798	MYBPC1, CD4, NEGR1	100	330	16659	1.51445	1	1	99.9991
INTERPRO	IPR013783:Immunoglobulin-like fold	4	0.381679	0.642972	MYBPC1, TGM2, CD4, NEGR1	100	553	16659	1.20499	1	1	99.9999
SMART	SM00409:IG	3	0.28626	0.64707	MYBPC1, CD4, NEGR1	61	330	9079	1.35306	1	0.999986	99.9982
SP_PIR_KEYWORDS	Immunoglobulin domain	3	0.28626	0.720751	MYBPC1, CD4, NEGR1	104	470	19235	1.18054	1	0.994661	100
INTERPRO	IPR007110:Immunoglobulin-like	3	0.28626	0.802875	MYBPC1, CD4, NEGR1	100	501	16659	0.997545	1	1	100
Annotation Cluster 37	Enrichment Score: 0.29325798696051153
Category	Term	Count	%	PValue	Genes	List Total	Pop Hits	Pop Total	Fold Enrichment	Bonferroni	Benjamini	FDR
UP_SEQ_FEATURE	DNA-binding region:Basic motif	4	0.381679	0.055075	MAFF, MITF, HES7, BHLHE40	103	161	19113	4.61026	1	0.963972	56.0461
GOTERM_BP_FAT	GO:0048511~rhythmic process	3	0.28626	0.185327	PER1, HES7, INHA	84	128	13528	3.77455	1	0.951593	95.6604
GOTERM_BP_FAT	GO:0010558~negative regulation of macromolecule biosynthetic process	6	0.572519	0.244789	TFCP2L1, PER1, HES7, ITGB3, BHLHE40, INHA	84	547	13528	1.76652	1	0.962413	98.6397
GOTERM_BP_FAT	GO:0009890~negative regulation of biosynthetic process	6	0.572519	0.275152	TFCP2L1, PER1, HES7, ITGB3, BHLHE40, INHA	84	573	13528	1.68636	1	0.968304	99.2742
GOTERM_MF_FAT	GO:0016564~transcription repressor activity	4	0.381679	0.282093	ELF3, TFCP2L1, HES7, BHLHE40	77	316	12983	2.13431	1	0.996334	98.5282
SP_PIR_KEYWORDS	transcription regulation	13	1.24046	0.401454	MAFF, ZNF430, ZNF28, ELF3, ZNF296, TFCP2L1, MITF, NR4A1, PER1, NCOA7, ZNF550, HES7, BHLHE40	104	2026	19235	1.18676	1	0.929011	99.8401
SP_PIR_KEYWORDS	Transcription	13	1.24046	0.43195	MAFF, ZNF430, ZNF28, ELF3, ZNF296, TFCP2L1, MITF, NR4A1, PER1, NCOA7, ZNF550, HES7, BHLHE40	104	2071	19235	1.16097	1	0.941684	99.917
GOTERM_BP_FAT	GO:0031327~negative regulation of cellular biosynthetic process	5	0.477099	0.453096	TFCP2L1, PER1, HES7, BHLHE40, INHA	84	561	13528	1.43536	1	0.9869	99.9903
GOTERM_BP_FAT	GO:0010605~negative regulation of macromolecule metabolic process	6	0.572519	0.471466	TFCP2L1, PER1, HES7, ITGB3, BHLHE40, INHA	84	734	13528	1.31647	1	0.988869	99.9942
GOTERM_BP_FAT	GO:0016481~negative regulation of transcription	4	0.381679	0.538316	TFCP2L1, PER1, HES7, BHLHE40	84	459	13528	1.40347	1	0.993813	99.9993
SP_PIR_KEYWORDS	dna-binding	11	1.04962	0.549194	MAFF, ZNF430, ZNF28, ELF3, ZNF296, TFCP2L1, MITF, NR4A1, ZNF550, HES7, BHLHE40	104	1868	19235	1.08912	1	0.975868	99.9954
GOTERM_BP_FAT	GO:0010629~negative regulation of gene expression	4	0.381679	0.602381	TFCP2L1, PER1, HES7, BHLHE40	84	504	13528	1.27816	1	0.996453	99.9999
GOTERM_BP_FAT	GO:0045934~negative regulation of nucleobase, nucleoside, nucleotide and nucleic acid metabolic process	4	0.381679	0.613156	TFCP2L1, PER1, HES7, BHLHE40	84	512	13528	1.25818	1	0.996575	100
GOTERM_BP_FAT	GO:0051172~negative regulation of nitrogen compound metabolic process	4	0.381679	0.622428	TFCP2L1, PER1, HES7, BHLHE40	84	519	13528	1.24121	1	0.996625	100
GOTERM_BP_FAT	GO:0045892~negative regulation of transcription, DNA-dependent	3	0.28626	0.646331	TFCP2L1, HES7, BHLHE40	84	356	13528	1.35714	1	0.997591	100
GOTERM_BP_FAT	GO:0006350~transcription	13	1.24046	0.652946	MAFF, ZNF430, ZNF28, ELF3, ZNF296, TFCP2L1, MITF, NR4A1, PER1, NCOA7, ZNF550, HES7, BHLHE40	84	2101	13528	0.996487	1	0.997741	100
GOTERM_BP_FAT	GO:0051253~negative regulation of RNA metabolic process	3	0.28626	0.655409	TFCP2L1, HES7, BHLHE40	84	362	13528	1.33465	1	0.99763	100
GOTERM_BP_FAT	GO:0006355~regulation of transcription, DNA-dependent	11	1.04962	0.661544	MAFF, ZNF430, ZNF28, ELF3, TFCP2L1, MITF, NR4A1, PER1, ZNF550, HES7, BHLHE40	84	1773	13528	0.999167	1	0.997763	100
GOTERM_MF_FAT	GO:0003700~transcription factor activity	6	0.572519	0.684416	MAFF, ELF3, TFCP2L1, MITF, NR4A1, BHLHE40	77	975	12983	1.0376	1	0.999942	100
GOTERM_BP_FAT	GO:0051252~regulation of RNA metabolic process	11	1.04962	0.68979	MAFF, ZNF430, ZNF28, ELF3, TFCP2L1, MITF, NR4A1, PER1, ZNF550, HES7, BHLHE40	84	1813	13528	0.977123	1	0.998426	100
GOTERM_MF_FAT	GO:0043565~sequence-specific DNA binding	4	0.381679	0.696421	MAFF, ELF3, MITF, NR4A1	77	607	12983	1.11111	1	0.999914	100
GOTERM_MF_FAT	GO:0016563~transcription activator activity	3	0.28626	0.69734	ELF3, MITF, NR4A1	77	410	12983	1.23373	1	0.999885	100
GOTERM_BP_FAT	GO:0006357~regulation of transcription from RNA polymerase II promoter	4	0.381679	0.830519	TFCP2L1, MITF, NR4A1, HES7	84	727	13528	0.886094	1	0.999899	100
GOTERM_MF_FAT	GO:0030528~transcription regulator activity	7	0.667939	0.890656	MAFF, ELF3, TFCP2L1, MITF, NR4A1, HES7, BHLHE40	77	1512	12983	0.780604	1	0.999993	100
GOTERM_MF_FAT	GO:0003677~DNA binding	11	1.04962	0.896987	MAFF, ZNF430, ZNF28, ELF3, ZNF296, TFCP2L1, MITF, NR4A1, ZNF550, HES7, BHLHE40	77	2331	12983	0.795673	1	0.999988	100
GOTERM_BP_FAT	GO:0045449~regulation of transcription	13	1.24046	0.897093	MAFF, ZNF430, ZNF28, ELF3, ZNF296, TFCP2L1, MITF, NR4A1, PER1, NCOA7, ZNF550, HES7, BHLHE40	84	2601	13528	0.804929	1	0.99999	100
SP_PIR_KEYWORDS	nucleus	15	1.4313	0.990693	MAFF, ZNF430, ZNF28, ELF3, TFCP2L1, ZNF296, MITF, NCOA7, NR4A1, HES7, ARRB2, PER1, ZNF550, BHLHE40, NET1	104	4283	19235	0.647742	1	1	100
Annotation Cluster 38	Enrichment Score: 0.29182885710087814
Category	Term	Count	%	PValue	Genes	List Total	Pop Hits	Pop Total	Fold Enrichment	Bonferroni	Benjamini	FDR
GOTERM_BP_FAT	GO:0010033~response to organic substance	7	0.667939	0.280992	COL4A3, GRB10, CD4, PMAIP1, AQP1, GNG4, CD14	84	721	13528	1.56357	1	0.965074	99.3587
GOTERM_BP_FAT	GO:0009725~response to hormone stimulus	3	0.28626	0.662834	GRB10, AQP1, GNG4	84	367	13528	1.31647	1	0.997713	100
GOTERM_BP_FAT	GO:0009719~response to endogenous stimulus	3	0.28626	0.715179	GRB10, AQP1, GNG4	84	405	13528	1.19295	1	0.998918	100
Annotation Cluster 39	Enrichment Score: 0.2853129147752369
Category	Term	Count	%	PValue	Genes	List Total	Pop Hits	Pop Total	Fold Enrichment	Bonferroni	Benjamini	FDR
GOTERM_BP_FAT	GO:0051260~protein homooligomerization	3	0.28626	0.115384	PFKP, TGM2, SLC1A1	84	95	13528	5.08571	1	0.93051	84.6893
GOTERM_BP_FAT	GO:0051259~protein oligomerization	3	0.28626	0.289296	PFKP, TGM2, SLC1A1	84	174	13528	2.77668	1	0.966113	99.4632
GOTERM_BP_FAT	GO:0070271~protein complex biogenesis	3	0.28626	0.821503	PFKP, TGM2, SLC1A1	84	505	13528	0.956719	1	0.999876	100
GOTERM_BP_FAT	GO:0006461~protein complex assembly	3	0.28626	0.821503	PFKP, TGM2, SLC1A1	84	505	13528	0.956719	1	0.999876	100
GOTERM_BP_FAT	GO:0065003~macromolecular complex assembly	3	0.28626	0.919991	PFKP, TGM2, SLC1A1	84	665	13528	0.726531	1	0.999996	100
GOTERM_BP_FAT	GO:0043933~macromolecular complex subunit organization	3	0.28626	0.936774	PFKP, TGM2, SLC1A1	84	710	13528	0.680483	1	0.999998	100
Annotation Cluster 40	Enrichment Score: 0.24485207785098195
Category	Term	Count	%	PValue	Genes	List Total	Pop Hits	Pop Total	Fold Enrichment	Bonferroni	Benjamini	FDR
GOTERM_BP_FAT	GO:0030030~cell projection organization	4	0.381679	0.393881	DNM3, CXCR4, ITGA1, GPR98	84	368	13528	1.75052	1	0.980935	99.953
GOTERM_BP_FAT	GO:0048666~neuron development	3	0.28626	0.619605	CXCR4, ITGA1, GPR98	84	339	13528	1.4252	1	0.996764	100
GOTERM_BP_FAT	GO:0030182~neuron differentiation	3	0.28626	0.755029	CXCR4, ITGA1, GPR98	84	438	13528	1.10307	1	0.999443	100
Annotation Cluster 41	Enrichment Score: 0.21138567773786107
Category	Term	Count	%	PValue	Genes	List Total	Pop Hits	Pop Total	Fold Enrichment	Bonferroni	Benjamini	FDR
GOTERM_BP_FAT	GO:0003006~reproductive developmental process	3	0.28626	0.479985	CXCR4, BIK, INHA	84	262	13528	1.84406	1	0.98923	99.9955
GOTERM_BP_FAT	GO:0048609~reproductive process in a multicellular organism	4	0.381679	0.578854	CXCR4, ZNF296, BIK, INHA	84	487	13528	1.32277	1	0.995559	99.9998
GOTERM_BP_FAT	GO:0032504~multicellular organism reproduction	4	0.381679	0.578854	CXCR4, ZNF296, BIK, INHA	84	487	13528	1.32277	1	0.995559	99.9998
GOTERM_BP_FAT	GO:0007276~gamete generation	3	0.28626	0.702092	CXCR4, ZNF296, BIK	84	395	13528	1.22315	1	0.998681	100
GOTERM_BP_FAT	GO:0019953~sexual reproduction	3	0.28626	0.776804	CXCR4, ZNF296, BIK	84	458	13528	1.0549	1	0.999642	100
Annotation Cluster 42	Enrichment Score: 0.1998913144320727
Category	Term	Count	%	PValue	Genes	List Total	Pop Hits	Pop Total	Fold Enrichment	Bonferroni	Benjamini	FDR
SP_PIR_KEYWORDS	phosphotransferase	4	0.381679	0.0934044	PFKP, FES, ROS1, ITPKA	104	201	19235	3.68064	1	0.731254	70.7728
SP_PIR_KEYWORDS	ATP	4	0.381679	0.133133	PFKP, MYH14, FES, ROS1	104	236	19235	3.13478	1	0.713081	83.3404
UP_SEQ_FEATURE	nucleotide phosphate-binding region:ATP	6	0.572519	0.588193	PFKP, MYH14, FES, ROS1, ITPKA, RIMKLA	103	962	19113	1.15736	1	0.999989	99.9997
SP_PIR_KEYWORDS	nucleotide-binding	9	0.858779	0.690906	DNM3, ARL10, ENTPD8, PFKP, MYH14, FES, ROS1, ITPKA, RIMKLA	104	1686	19235	0.987288	1	0.994085	100
SP_PIR_KEYWORDS	kinase	4	0.381679	0.717855	PFKP, FES, ROS1, ITPKA	104	688	19235	1.0753	1	0.995001	100
SP_PIR_KEYWORDS	atp-binding	7	0.667939	0.721948	ENTPD8, PFKP, MYH14, FES, ROS1, ITPKA, RIMKLA	104	1326	19235	0.976368	1	0.994174	100
GOTERM_MF_FAT	GO:0032555~purine ribonucleotide binding	10	0.954198	0.765474	DNM3, ARL10, ENTPD8, PFKP, TGM2, MYH14, FES, ROS1, ITPKA, RIMKLA	77	1836	12983	0.918357	1	0.999953	100
GOTERM_MF_FAT	GO:0032553~ribonucleotide binding	10	0.954198	0.765474	DNM3, ARL10, ENTPD8, PFKP, TGM2, MYH14, FES, ROS1, ITPKA, RIMKLA	77	1836	12983	0.918357	1	0.999953	100
GOTERM_MF_FAT	GO:0005524~ATP binding	8	0.763359	0.776083	ENTPD8, PFKP, TGM2, MYH14, FES, ROS1, ITPKA, RIMKLA	77	1477	12983	0.913259	1	0.999954	100
GOTERM_MF_FAT	GO:0032559~adenyl ribonucleotide binding	8	0.763359	0.788135	ENTPD8, PFKP, TGM2, MYH14, FES, ROS1, ITPKA, RIMKLA	77	1497	12983	0.901058	1	0.999956	100
UP_SEQ_FEATURE	binding site:ATP	3	0.28626	0.789357	FES, ROS1, ITPKA	103	542	19113	1.0271	1	1	100
GOTERM_MF_FAT	GO:0017076~purine nucleotide binding	10	0.954198	0.809686	DNM3, ARL10, ENTPD8, PFKP, TGM2, MYH14, FES, ROS1, ITPKA, RIMKLA	77	1918	12983	0.879095	1	0.99997	100
GOTERM_MF_FAT	GO:0030554~adenyl nucleotide binding	8	0.763359	0.831648	ENTPD8, PFKP, TGM2, MYH14, FES, ROS1, ITPKA, RIMKLA	77	1577	12983	0.855348	1	0.999981	100
GOTERM_MF_FAT	GO:0001883~purine nucleoside binding	8	0.763359	0.843278	ENTPD8, PFKP, TGM2, MYH14, FES, ROS1, ITPKA, RIMKLA	77	1601	12983	0.842525	1	0.999984	100
GOTERM_MF_FAT	GO:0001882~nucleoside binding	8	0.763359	0.848397	ENTPD8, PFKP, TGM2, MYH14, FES, ROS1, ITPKA, RIMKLA	77	1612	12983	0.836776	1	0.999982	100
UP_SEQ_FEATURE	active site:Proton acceptor	3	0.28626	0.870585	PFKP, FES, ROS1	103	658	19113	0.846032	1	1	100
GOTERM_MF_FAT	GO:0004672~protein kinase activity	3	0.28626	0.875919	FES, ROS1, ITPKA	77	606	12983	0.834705	1	0.99999	100
GOTERM_MF_FAT	GO:0000166~nucleotide binding	10	0.954198	0.926997	DNM3, ARL10, ENTPD8, PFKP, TGM2, MYH14, FES, ROS1, ITPKA, RIMKLA	77	2245	12983	0.751049	1	0.999997	100
Annotation Cluster 43	Enrichment Score: 0.18403698162663604
Category	Term	Count	%	PValue	Genes	List Total	Pop Hits	Pop Total	Fold Enrichment	Bonferroni	Benjamini	FDR
GOTERM_MF_FAT	GO:0005525~GTP binding	3	0.28626	0.645005	DNM3, ARL10, TGM2	77	372	12983	1.35976	1	0.999968	99.9998
GOTERM_MF_FAT	GO:0019001~guanyl nucleotide binding	3	0.28626	0.659421	DNM3, ARL10, TGM2	77	382	12983	1.32417	1	0.999966	99.9999
GOTERM_MF_FAT	GO:0032561~guanyl ribonucleotide binding	3	0.28626	0.659421	DNM3, ARL10, TGM2	77	382	12983	1.32417	1	0.999966	99.9999
Annotation Cluster 44	Enrichment Score: 0.1748348622511788
Category	Term	Count	%	PValue	Genes	List Total	Pop Hits	Pop Total	Fold Enrichment	Bonferroni	Benjamini	FDR
UP_SEQ_FEATURE	zinc finger region:C2H2-type 3	5	0.477099	0.425275	ZNF430, ZBTB7C, ZNF28, ZNF296, ZNF550	103	622	19113	1.49166	1	0.999858	99.9677
UP_SEQ_FEATURE	zinc finger region:C2H2-type 6	4	0.381679	0.485003	ZNF430, ZNF28, ZNF296, ZNF550	103	488	19113	1.52101	1	0.999955	99.9934
INTERPRO	IPR015880:Zinc finger, C2H2-like	6	0.572519	0.515806	ZNF430, ZBTB7C, ZNF28, ZNF296, ZNF550, ZNF750	100	797	16659	1.25413	1	1	99.993
UP_SEQ_FEATURE	domain:KRAB	3	0.28626	0.531365	ZNF430, ZNF28, ZNF550	103	332	19113	1.67678	1	0.999973	99.9983
UP_SEQ_FEATURE	zinc finger region:C2H2-type 5	4	0.381679	0.550768	ZNF430, ZNF28, ZNF296, ZNF550	103	538	19113	1.37965	1	0.99998	99.9991
UP_SEQ_FEATURE	zinc finger region:C2H2-type 1	4	0.381679	0.555819	ZNF430, ZBTB7C, ZNF296, ZNF550	103	542	19113	1.36947	1	0.999978	99.9992
SMART	SM00355:ZnF_C2H2	6	0.572519	0.615414	ZNF430, ZBTB7C, ZNF28, ZNF296, ZNF550, ZNF750	61	797	9079	1.12047	1	0.999994	99.9956
INTERPRO	IPR001909:Krueppel-associated box	3	0.28626	0.626761	ZNF430, ZNF28, ZNF550	100	355	16659	1.4078	1	1	99.9998
UP_SEQ_FEATURE	zinc finger region:C2H2-type 2	4	0.381679	0.634154	ZNF430, ZBTB7C, ZNF296, ZNF550	103	608	19113	1.22081	1	0.999997	100
UP_SEQ_FEATURE	zinc finger region:C2H2-type 8	3	0.28626	0.655607	ZNF430, ZNF28, ZNF550	103	417	19113	1.33499	1	0.999998	100
GOTERM_MF_FAT	GO:0046872~metal ion binding	24	2.29008	0.661169	ZNF430, NKD1, ZBTB7C, ZNF28, ZNF296, CAPN8, ITGA1, PFKP, PCDHB2, NR4A1, DLL1, GPR98, RIMKLA, SCEL, APOBEC3A, CYP27C1, ENTPD8, TGM2, ZNF550, CD4, ZNF750, FBN3, CP, MT1F	77	4140	12983	0.977452	1	0.999951	99.9999
GOTERM_MF_FAT	GO:0043169~cation binding	24	2.29008	0.681449	ZNF430, NKD1, ZBTB7C, ZNF28, ZNF296, CAPN8, ITGA1, PFKP, PCDHB2, NR4A1, DLL1, GPR98, RIMKLA, SCEL, APOBEC3A, CYP27C1, ENTPD8, TGM2, ZNF550, CD4, ZNF750, FBN3, CP, MT1F	77	4179	12983	0.96833	1	0.999958	100
SMART	SM00349:KRAB	3	0.28626	0.68664	ZNF430, ZNF28, ZNF550	61	355	9079	1.25777	1	0.999981	99.9995
INTERPRO	IPR007087:Zinc finger, C2H2-type	5	0.477099	0.691003	ZNF430, ZBTB7C, ZNF28, ZNF296, ZNF550	100	784	16659	1.06244	1	1	100
UP_SEQ_FEATURE	zinc finger region:C2H2-type 7	3	0.28626	0.697493	ZNF430, ZNF28, ZNF550	103	451	19113	1.23434	1	0.999999	100
GOTERM_MF_FAT	GO:0043167~ion binding	24	2.29008	0.712454	ZNF430, NKD1, ZBTB7C, ZNF28, ZNF296, CAPN8, ITGA1, PFKP, PCDHB2, NR4A1, DLL1, GPR98, RIMKLA, SCEL, APOBEC3A, CYP27C1, ENTPD8, TGM2, ZNF550, CD4, ZNF750, FBN3, CP, MT1F	77	4241	12983	0.954173	1	0.999856	100
INTERPRO	IPR013087:Zinc finger, C2H2-type/integrase, DNA-binding	4	0.381679	0.719244	ZNF430, ZBTB7C, ZNF28, ZNF550	100	621	16659	1.07304	1	1	100
UP_SEQ_FEATURE	zinc finger region:C2H2-type 4	3	0.28626	0.816127	ZNF430, ZNF296, ZNF550	103	575	19113	0.968155	1	1	100
SP_PIR_KEYWORDS	metal-binding	14	1.33588	0.82385	APOBEC3A, CYP27C1, ZNF430, ZBTB7C, ZNF28, ZNF296, TGM2, PFKP, NR4A1, ZNF550, CP, RIMKLA, SCEL, MT1F	104	2972	19235	0.871241	1	0.998619	100
GOTERM_MF_FAT	GO:0046914~transition metal ion binding	14	1.33588	0.857892	ZNF430, ZBTB7C, ZNF28, ZNF296, NR4A1, SCEL, RIMKLA, APOBEC3A, CYP27C1, ZNF550, CD4, ZNF750, CP, MT1F	77	2785	12983	0.847593	1	0.999983	100
GOTERM_MF_FAT	GO:0008270~zinc ion binding	11	1.04962	0.890795	APOBEC3A, ZNF430, ZBTB7C, ZNF28, ZNF296, NR4A1, ZNF550, CD4, ZNF750, SCEL, MT1F	77	2311	12983	0.802559	1	0.999991	100
SP_PIR_KEYWORDS	zinc	9	0.858779	0.911678	APOBEC3A, ZNF430, ZBTB7C, ZNF28, ZNF296, NR4A1, ZNF550, SCEL, MT1F	104	2189	19235	0.760424	1	0.999859	100
SP_PIR_KEYWORDS	zinc-finger	6	0.572519	0.958759	ZNF430, ZBTB7C, ZNF28, ZNF296, NR4A1, ZNF550	104	1718	19235	0.645932	1	0.999984	100
Annotation Cluster 45	Enrichment Score: 0.17111548529034948
Category	Term	Count	%	PValue	Genes	List Total	Pop Hits	Pop Total	Fold Enrichment	Bonferroni	Benjamini	FDR
GOTERM_BP_FAT	GO:0007186~G-protein coupled receptor protein signaling pathway	8	0.763359	0.540037	RGS11, CXCR4, TGM2, NPFFR1, GNG4, GPRC5A, GPR98, NMU	84	1123	13528	1.14727	1	0.993701	99.9993
SP_PIR_KEYWORDS	transducer	5	0.477099	0.694077	CXCR4, NPFFR1, GNG4, GPRC5A, GPR98	104	874	19235	1.05808	1	0.993688	100
SP_PIR_KEYWORDS	g-protein coupled receptor	4	0.381679	0.81813	CXCR4, NPFFR1, GPRC5A, GPR98	104	816	19235	0.906627	1	0.998624	100
Annotation Cluster 46	Enrichment Score: 0.09864436886263817
Category	Term	Count	%	PValue	Genes	List Total	Pop Hits	Pop Total	Fold Enrichment	Bonferroni	Benjamini	FDR
GOTERM_BP_FAT	GO:0050877~neurological system process	8	0.763359	0.621272	COL4A4, COL4A3, ARRB2, PCDHB2, PMP22, SLC1A1, GPR98, NMU	84	1210	13528	1.06478	1	0.996708	100
GOTERM_BP_FAT	GO:0007600~sensory perception	4	0.381679	0.881267	COL4A3, ARRB2, GPR98, NMU	84	810	13528	0.795297	1	0.999982	100
GOTERM_BP_FAT	GO:0050890~cognition	4	0.381679	0.924012	COL4A3, ARRB2, GPR98, NMU	84	909	13528	0.70868	1	0.999997	100
Annotation Cluster 47	Enrichment Score: 0.036425109945670206
Category	Term	Count	%	PValue	Genes	List Total	Pop Hits	Pop Total	Fold Enrichment	Bonferroni	Benjamini	FDR
GOTERM_BP_FAT	GO:0010604~positive regulation of macromolecule metabolic process	4	0.381679	0.90367	MITF, NR4A1, CD4, IL34	84	857	13528	0.751681	1	0.999992	100
GOTERM_BP_FAT	GO:0010557~positive regulation of macromolecule biosynthetic process	3	0.28626	0.915302	MITF, NR4A1, CD4	84	654	13528	0.738751	1	0.999996	100
GOTERM_BP_FAT	GO:0031328~positive regulation of cellular biosynthetic process	3	0.28626	0.927905	MITF, NR4A1, CD4	84	685	13528	0.705318	1	0.999997	100
GOTERM_BP_FAT	GO:0009891~positive regulation of biosynthetic process	3	0.28626	0.931584	MITF, NR4A1, CD4	84	695	13528	0.69517	1	0.999998	100
Annotation Cluster 48	Enrichment Score: 0.026635032561101814
Category	Term	Count	%	PValue	Genes	List Total	Pop Hits	Pop Total	Fold Enrichment	Bonferroni	Benjamini	FDR
GOTERM_CC_FAT	GO:0005856~cytoskeleton	7	0.667939	0.843412	DNM3, CST6, MYBPC1, FRMD4B, EXOC4, MYH14, SCEL	77	1381	12782	0.841419	1	0.996721	100
GOTERM_CC_FAT	GO:0044430~cytoskeletal part	4	0.381679	0.929275	DNM3, MYBPC1, EXOC4, MYH14	77	952	12782	0.697479	1	0.999665	100
GOTERM_CC_FAT	GO:0043228~non-membrane-bounded organelle	7	0.667939	0.999167	DNM3, CST6, MYBPC1, FRMD4B, EXOC4, MYH14, SCEL	77	2596	12782	0.447612	1	1	100
GOTERM_CC_FAT	GO:0043232~intracellular non-membrane-bounded organelle	7	0.667939	0.999167	DNM3, CST6, MYBPC1, FRMD4B, EXOC4, MYH14, SCEL	77	2596	12782	0.447612	1	1	100
