# Supplementary material for: SOX11 promotes invasive growth and ductal carcinoma in situ progression
Source: J Pathol. 2017 Aug 22;243(2):193–207. doi: 10.1002/path.4939 (PMC5637904; doi:10.1002/path.4939)
Supplement: Supplementary file 16 — Table S5. Functional annotation clustering of upregulated genes in tumours from DCIS‐SOX11 cells compared to DCIS‐lacZ cells injected into mammary fat pad. [file PATH-243-193-s016.xlsx]

## Sheet: human_up_in_fat_SOX11
Table S5A. Upregulated genes in tumours from DCIS-SOX11 cells compared to DCIS-lacZ cells injected into mammary fat pad.
Probe	Chromosome	Start	End	Strand	Difference	Feature	ID	Description	Type	Orientation	Distance	Ductal_Control	Ductal_SOX11	Fat_Control	Fat_SOX11
LACRT	12	54630811	54634895	-	4.96948	LACRT	ENSG00000135413	lacritin [Source:HGNC Symbol;Acc:HGNC:16430]	gene	Name match	0	-5.00542	-1.88831	-1.83963	3.12985
MUCL1	12	54839369	54858393	+	4.94645	MUCL1	ENSG00000172551	mucin-like 1 [Source:HGNC Symbol;Acc:HGNC:30588]	gene	Name match	0	-4.3036	1.11029	-3.05386	1.89259
UGT2B28	4	69280487	69423402	+	4.61609	UGT2B28	ENSG00000135226	UDP glucuronosyltransferase 2 family, polypeptide B28 [Source:HGNC Symbol;Acc:HGNC:13479]	gene	Name match	0	-5.05608	-1.91619	-4.05728	0.558815
HLA-DPA1	6	33064569	33080775	-	4.35809	HLA-DPA1	ENSG00000231389	major histocompatibility complex, class II, DP alpha 1 [Source:HGNC Symbol;Acc:HGNC:4938]	gene	Name match	0	-4.2227	-1.33291	-5.50623	-1.14814
NHLH2	1	115836377	115843917	-	4.26926	NHLH2	ENSG00000177551	nescient helix loop helix 2 [Source:HGNC Symbol;Acc:HGNC:7818]	gene	Name match	0	-2.84681	-2.59759	-5.47583	-1.20657
FHAD1	1	15247272	15398126	+	3.90152	FHAD1	ENSG00000142621	forkhead-associated (FHA) phosphopeptide binding domain 1 [Source:HGNC Symbol;Acc:HGNC:29408]	gene	Name match	0	-1.76105	3.45479	-0.450286	3.45123
GSTM1	1	109687820	109708685	+	3.84136	GSTM1	ENSG00000134184	glutathione S-transferase mu 1 [Source:HGNC Symbol;Acc:HGNC:4632]	gene	Name match	0	-3.21288	0.271591	-1.92544	1.91592
PADI4	1	17308195	17364004	+	3.77108	PADI4	ENSG00000159339	peptidyl arginine deiminase, type IV [Source:HGNC Symbol;Acc:HGNC:18368]	gene	Name match	0	-5.05608	-4.07638	-5.50623	-1.73515
SPP1	4	87975650	87983426	+	3.76233	SPP1	ENSG00000118785	secreted phosphoprotein 1 [Source:HGNC Symbol;Acc:HGNC:11255]	gene	Name match	0	-4.74126	-2.17928	-4.28916	-0.526823
HAPLN1	5	83637805	83721613	-	3.49239	HAPLN1	ENSG00000145681	hyaluronan and proteoglycan link protein 1 [Source:HGNC Symbol;Acc:HGNC:2380]	gene	Name match	0	-4.45176	-4.40736	-5.51712	-2.02473
DUOX1	15	45129933	45165576	+	3.43468	DUOX1	ENSG00000137857	dual oxidase 1 [Source:HGNC Symbol;Acc:HGNC:3062]	gene	Name match	0	-0.856401	2.98329	-0.380147	3.05453
TRAPPC3L	6	116494989	116545610	-	3.37806	TRAPPC3L	ENSG00000173626	trafficking protein particle complex 3-like [Source:HGNC Symbol;Acc:HGNC:21090]	gene	Name match	0	-4.42643	-3.52799	-4.78104	-1.40298
IYD	6	150368892	150405969	+	3.34951	IYD	ENSG00000009765	iodotyrosine deiodinase [Source:HGNC Symbol;Acc:HGNC:21071]	gene	Name match	0	-4.69059	-2.51725	-5.07053	-1.72102
IL31RA	5	55851379	55922853	+	3.26286	IL31RA	ENSG00000164509	interleukin 31 receptor A [Source:HGNC Symbol;Acc:HGNC:18969]	gene	Name match	0	-3.58328	-2.29083	-4.3575	-1.09464
HMGCS2	1	119747996	119768905	-	3.23823	HMGCS2	ENSG00000134240	3-hydroxy-3-methylglutaryl-CoA synthase 2 (mitochondrial) [Source:HGNC Symbol;Acc:HGNC:5008]	gene	Name match	0	-5.05608	-4.25621	-6.34841	-3.11018
F2RL2	5	76615482	76623434	-	3.14874	F2RL2	ENSG00000164220	coagulation factor II (thrombin) receptor- like 2 [Source:HGNC Symbol;Acc:HGNC:3539]	gene	Name match	0	-3.89545	-1.54335	-1.80208	1.34666
BPIFB2	20	33007600	33023709	+	3.11581	BPIFB2	ENSG00000078898	BPI fold containing family B, member 2 [Source:HGNC Symbol;Acc:HGNC:16177]	gene	Name match	0	-5.05608	-4.65296	-6.03142	-2.91561
ZNF812	19	9689924	9700817	-	2.99028	ZNF812	ENSG00000224689	zinc finger protein 812 [Source:HGNC Symbol;Acc:HGNC:33242]	gene	Name match	0	-4.74126	-2.08355	-4.61144	-1.62116
XG	X	2752050	2815927	+	2.98951	XG	ENSG00000124343	Xg blood group [Source:HGNC Symbol;Acc:HGNC:12806]	gene	Name match	0	-5.03075	-2.64482	-5.74022	-2.7507
PMP2	8	81440326	81447523	-	2.89442	PMP2	ENSG00000147588	peripheral myelin protein 2 [Source:HGNC Symbol;Acc:HGNC:9117]	gene	Name match	0	-4.74126	-3.7607	-5.47583	-2.58141
GNG11	7	93921699	93928610	+	2.85344	GNG11	ENSG00000127920	guanine nucleotide binding protein (G protein), gamma 11 [Source:HGNC Symbol;Acc:HGNC:4403]	gene	Name match	0	-3.60664	-3.29454	-5.07054	-2.2171
TMC5	16	19410539	19499113	+	2.82458	TMC5	ENSG00000103534	transmembrane channel-like 5 [Source:HGNC Symbol;Acc:HGNC:22999]	gene	Name match	0	-5.03075	-3.8264	-6.31801	-3.49343
LCE1E	1	152786214	152788426	+	2.78121	LCE1E	ENSG00000186226	late cornified envelope 1E [Source:HGNC Symbol;Acc:HGNC:29466]	gene	Name match	0	-5.05608	-3.75621	-5.94022	-3.15901
MYOM3	1	24056035	24112175	-	2.74685	MYOM3	ENSG00000142661	myomesin 3 [Source:HGNC Symbol;Acc:HGNC:26679]	gene	Name match	0	-3.98387	-1.3475	-3.85834	-1.11149
PEBP4	8	22713251	23000000	-	2.73773	PEBP4	ENSG00000134020	phosphatidylethanolamine-binding protein 4 [Source:HGNC Symbol;Acc:HGNC:28319]	gene	Name match	0	-4.98008	-3.8537	-6.03142	-3.29369
SLA	8	133036724	133103054	-	2.72677	SLA	ENSG00000155926	Src-like-adaptor [Source:HGNC Symbol;Acc:HGNC:10902]	gene	Name match	0	-4.4771	-3.07678	-4.59737	-1.87059
KCTD4	13	45192853	45194717	-	2.72501	KCTD4	ENSG00000180332	potassium channel tetramerization domain containing 4 [Source:HGNC Symbol;Acc:HGNC:23227]	gene	Name match	0	-2.96964	-2.6974	-4.54706	-1.82205
ADAMTS20	12	43353866	43551921	-	2.68363	ADAMTS20	ENSG00000173157	ADAM metallopeptidase with thrombospondin type 1 motif, 20 [Source:HGNC Symbol;Acc:HGNC:17178]	gene	Name match	0	-4.56286	-3.88036	-4.42794	-1.74431
TREML1	6	41149342	41154337	-	2.65909	TREML1	ENSG00000161911	triggering receptor expressed on myeloid cells-like 1 [Source:HGNC Symbol;Acc:HGNC:20434]	gene	Name match	0	-4.32893	-2.02816	-3.64845	-0.989366
HLA-DRA	6	32439842	32445046	+	2.62722	HLA-DRA	ENSG00000204287	major histocompatibility complex, class II, DR alpha [Source:HGNC Symbol;Acc:HGNC:4947]	gene	Name match	0	-4.71592	-3.60211	-6.34841	-3.72119
GPR68	14	91232532	91253925	-	2.58068	GPR68	ENSG00000119714	G protein-coupled receptor 68 [Source:HGNC Symbol;Acc:HGNC:4519]	gene	Name match	0	-3.26018	-2.74198	-4.14176	-1.56109
LRRC31	3	169839179	169869930	-	2.56543	LRRC31	ENSG00000114248	leucine rich repeat containing 31 [Source:HGNC Symbol;Acc:HGNC:26261]	gene	Name match	0	-2.91396	-0.749026	-0.80423	1.7612
SOD3	4	24789912	24800842	+	2.54742	SOD3	ENSG00000109610	superoxide dismutase 3, extracellular [Source:HGNC Symbol;Acc:HGNC:11181]	gene	Name match	0	-4.27336	-1.973	-3.58596	-1.03854
PIP	7	143132077	143139746	+	2.53344	PIP	ENSG00000159763	prolactin-induced protein [Source:HGNC Symbol;Acc:HGNC:8993]	gene	Name match	0	0.107683	2.43176	2.35709	4.89053
LCE1F	1	152776372	152776728	+	2.46741	LCE1F	ENSG00000240386	late cornified envelope 1F [Source:HGNC Symbol;Acc:HGNC:29467]	gene	Name match	0	-3.49119	-3.27672	-3.76697	-1.29956
HS3ST2	16	22814177	22916338	+	2.45755	HS3ST2	ENSG00000122254	heparan sulfate (glucosamine) 3-O- sulfotransferase 2 [Source:HGNC Symbol;Acc:HGNC:5195]	gene	Name match	0	-4.54926	-3.4697	-5.06175	-2.6042
LINC00052	15	87576929	87579866	+	2.45325	LINC00052	ENSG00000259527	long intergenic non-protein coding RNA 52 [Source:HGNC Symbol;Acc:HGNC:26455]	gene	Name match	0	-4.45176	-4.05738	-5.65362	-3.20038
SLC1A3	5	36606355	36688334	+	2.45177	SLC1A3	ENSG00000079215	solute carrier family 1 (glial high affinity glutamate transporter), member 3 [Source:HGNC Symbol;Acc:HGNC:10941]	gene	Name match	0	-0.153858	1.2353	-0.150295	2.30147
DHRS9	2	169064789	169096167	+	2.41131	DHRS9	ENSG00000073737	dehydrogenase/reductase (SDR family) member 9 [Source:HGNC Symbol;Acc:HGNC:16888]	gene	Name match	0	-1.9492	0.396571	-0.782896	1.62842
RHCE	1	25362249	25430192	-	2.37921	RHCE	ENSG00000188672	Rh blood group, CcEe antigens [Source:HGNC Symbol;Acc:HGNC:10008]	gene	Name match	0	-4.1876	-3.87221	-5.01145	-2.63223
TENM2	5	167284799	168264157	+	2.359	TENM2	ENSG00000145934	teneurin transmembrane protein 2 [Source:HGNC Symbol;Acc:HGNC:29943]	gene	Name match	0	1.90626	3.2293	0.390227	2.74923
SORCS2	4	7192538	7742836	+	2.33691	SORCS2	ENSG00000184985	sortilin-related VPS10 domain containing receptor 2 [Source:HGNC Symbol;Acc:HGNC:16698]	gene	Name match	0	-3.25196	-2.36817	-2.85452	-0.517608
COL17A1	10	104031286	104086002	-	2.3041	COL17A1	ENSG00000065618	collagen, type XVII, alpha 1 [Source:HGNC Symbol;Acc:HGNC:2194]	gene	Name match	0	4.43056	6.14975	4.17578	6.47989
ACY3	11	67642555	67650659	-	2.26444	ACY3	ENSG00000132744	aspartoacylase (aminocyclase) 3 [Source:HGNC Symbol;Acc:HGNC:24104]	gene	Name match	0	-5.00542	-3.02031	-3.97427	-1.70983
LGALS12	11	63506084	63516774	+	2.24584	LGALS12	ENSG00000133317	lectin, galactoside-binding, soluble, 12 [Source:HGNC Symbol;Acc:HGNC:15788]	gene	Name match	0	-5.03075	-4.90736	-6.37881	-4.13297
HHIPL2	1	222522260	222548103	-	2.23334	HHIPL2	ENSG00000143512	HHIP-like 2 [Source:HGNC Symbol;Acc:HGNC:25842]	gene	Name match	0	-1.9258	-0.427978	-1.31963	0.913709
UNC5A	5	176810477	176880895	+	2.20481	UNC5A	ENSG00000113763	unc-5 homolog A (C. elegans) [Source:HGNC Symbol;Acc:HGNC:12567]	gene	Name match	0	-3.17337	-0.812184	-2.72157	-0.516757
OGDHL	10	49734643	49762379	-	2.20007	OGDHL	ENSG00000197444	oxoglutarate dehydrogenase-like [Source:HGNC Symbol;Acc:HGNC:25590]	gene	Name match	0	-3.83502	-1.67796	-3.31637	-1.1163
IL17B	5	149374267	149379276	-	2.19962	IL17B	ENSG00000127743	interleukin 17B [Source:HGNC Symbol;Acc:HGNC:5982]	gene	Name match	0	-2.17539	-0.580806	-0.321853	1.87777
UCP2	11	73974667	73983307	-	2.18464	UCP2	ENSG00000175567	uncoupling protein 2 (mitochondrial, proton carrier) [Source:HGNC Symbol;Acc:HGNC:12518]	gene	Name match	0	-4.1252	-3.44287	-3.8885	-1.70386
KCNJ16	17	70053429	70135608	+	2.16718	KCNJ16	ENSG00000153822	potassium inwardly-rectifying channel, subfamily J, member 16 [Source:HGNC Symbol;Acc:HGNC:6262]	gene	Name match	0	-3.44872	-2.8711	-2.68679	-0.519607
CCDC3	10	12896625	13099652	-	2.15968	CCDC3	ENSG00000151468	coiled-coil domain containing 3 [Source:HGNC Symbol;Acc:HGNC:23813]	gene	Name match	0	-3.2412	-0.938222	-2.52716	-0.367483
CYS1	2	10056780	10080411	-	2.15283	CYS1	ENSG00000205795	cystin 1 [Source:HGNC Symbol;Acc:HGNC:18525]	gene	Name match	0	-2.35731	-1.29813	-2.74493	-0.592095
ART3	4	76011184	76112802	+	2.14608	ART3	ENSG00000156219	ADP-ribosyltransferase 3 [Source:HGNC Symbol;Acc:HGNC:725]	gene	Name match	0	-2.65413	-1.2598	-2.3318	-0.185728
FMOD	1	203340628	203351489	-	2.08598	FMOD	ENSG00000122176	fibromodulin [Source:HGNC Symbol;Acc:HGNC:3774]	gene	Name match	0	1.90282	4.58001	3.41205	5.49803
NID1	1	235975830	236065162	-	2.08407	NID1	ENSG00000116962	nidogen 1 [Source:HGNC Symbol;Acc:HGNC:7821]	gene	Name match	0	-4.01652	-2.53392	-3.66035	-1.57628
TNFRSF11B	8	118923557	118952200	-	2.06533	TNFRSF11B	ENSG00000164761	tumor necrosis factor receptor superfamily, member 11b [Source:HGNC Symbol;Acc:HGNC:11909]	gene	Name match	0	1.29431	3.57571	-0.122759	1.94257
HTR7	10	90740823	90857698	-	2.05685	HTR7	ENSG00000148680	5-hydroxytryptamine (serotonin) receptor 7, adenylate cyclase-coupled [Source:HGNC Symbol;Acc:HGNC:5302]	gene	Name match	0	-0.561814	0.275638	-0.328632	1.72822
ALDH1A1	9	72900662	73080442	-	2.05308	ALDH1A1	ENSG00000165092	aldehyde dehydrogenase 1 family, member A1 [Source:HGNC Symbol;Acc:HGNC:402]	gene	Name match	0	0.129656	3.09159	1.74827	3.80134
RGS5	1	163111121	163321894	-	2.04507	RGS5	ENSG00000143248	regulator of G-protein signaling 5 [Source:HGNC Symbol;Acc:HGNC:10001]	gene	Name match	0	1.12382	2.61938	1.60765	3.65272
APLN	X	129645809	129654937	-	2.02077	APLN	ENSG00000171388	apelin [Source:HGNC Symbol;Acc:HGNC:16665]	gene	Name match	0	-1.67853	-0.830028	-1.94921	0.0715626
TMEM59L	19	18607430	18621039	+	1.9987	TMEM59L	ENSG00000105696	transmembrane protein 59-like [Source:HGNC Symbol;Acc:HGNC:13237]	gene	Name match	0	-0.999446	0.397783	-0.0840679	1.91463
ROR2	9	91563091	91950162	-	1.99815	ROR2	ENSG00000169071	receptor tyrosine kinase-like orphan receptor 2 [Source:HGNC Symbol;Acc:HGNC:10257]	gene	Name match	0	-3.12512	-0.946386	-2.3876	-0.389445
PLA2G7	6	46704201	46735693	-	1.99022	PLA2G7	ENSG00000146070	phospholipase A2, group VII (platelet- activating factor acetylhydrolase, plasma) [Source:HGNC Symbol;Acc:HGNC:9040]	gene	Name match	0	-3.25672	-3.00348	-4.95884	-2.96862
BNC2	9	16409503	16870843	-	1.989	BNC2	ENSG00000173068	basonuclin 2 [Source:HGNC Symbol;Acc:HGNC:30988]	gene	Name match	0	-2.45906	-0.912575	-1.9119	0.0771071
DNAH10	12	123762188	123936206	+	1.98422	DNAH10	ENSG00000197653	dynein, axonemal, heavy chain 10 [Source:HGNC Symbol;Acc:HGNC:2941]	gene	Name match	0	-3.02521	-1.75489	-2.93947	-0.955245
CELF2	10	11005296	11336675	+	1.96137	CELF2	ENSG00000048740	CUGBP, Elav-like family member 2 [Source:HGNC Symbol;Acc:HGNC:2550]	gene	Name match	0	-1.63502	1.07774	-0.811553	1.14982
CXCL14	5	135570679	135579279	-	1.95815	CXCL14	ENSG00000145824	chemokine (C-X-C motif) ligand 14 [Source:HGNC Symbol;Acc:HGNC:10640]	gene	Name match	0	1.36355	1.97056	1.4894	3.44755
TFAP2B	6	50818723	50847613	+	1.95225	TFAP2B	ENSG00000008196	transcription factor AP-2 beta (activating enhancer binding protein 2 beta) [Source:HGNC Symbol;Acc:HGNC:11743]	gene	Name match	0	-2.84004	-0.324662	-0.546498	1.40576
F5	1	169514166	169586588	-	1.92807	F5	ENSG00000198734	coagulation factor V (proaccelerin, labile factor) [Source:HGNC Symbol;Acc:HGNC:3542]	gene	Name match	0	3.28417	4.5349	3.27131	5.19939
SYT12	11	67006778	67050863	+	1.89969	SYT12	ENSG00000173227	synaptotagmin XII [Source:HGNC Symbol;Acc:HGNC:18381]	gene	Name match	0	0.400652	2.215	0.562192	2.46188
SERPINB7	18	63752935	63805376	+	1.89624	SERPINB7	ENSG00000166396	serpin peptidase inhibitor, clade B (ovalbumin), member 7 [Source:HGNC Symbol;Acc:HGNC:13902]	gene	Name match	0	-2.33021	-1.22497	-2.64109	-0.74485
MYRF	11	61752649	61788518	+	1.88919	MYRF	ENSG00000124920	myelin regulatory factor [Source:HGNC Symbol;Acc:HGNC:1181]	gene	Name match	0	-2.77729	-2.22041	-2.95637	-1.06719
SLC38A11	2	164896186	164955525	-	1.86847	SLC38A11	ENSG00000169507	solute carrier family 38, member 11 [Source:HGNC Symbol;Acc:HGNC:26836]	gene	Name match	0	-1.28125	0.204251	-0.211098	1.65737
ERG	21	38380027	38661780	-	1.83668	ERG	ENSG00000157554	v-ets avian erythroblastosis virus E26 oncogene homolog [Source:HGNC Symbol;Acc:HGNC:3446]	gene	Name match	0	-1.53715	-0.470223	-0.715372	1.1213
GUCY1A2	11	106674012	107018524	-	1.83651	GUCY1A2	ENSG00000152402	guanylate cyclase 1, soluble, alpha 2 [Source:HGNC Symbol;Acc:HGNC:4684]	gene	Name match	0	-1.73978	-0.871607	-2.20516	-0.368647
MFAP2	1	16974502	16980835	-	1.79092	MFAP2	ENSG00000117122	microfibrillar-associated protein 2 [Source:HGNC Symbol;Acc:HGNC:7033]	gene	Name match	0	0.14581	1.60571	0.133265	1.92418
DCD	12	54644591	54648493	-	1.7877	DCD	ENSG00000161634	dermcidin [Source:HGNC Symbol;Acc:HGNC:14669]	gene	Name match	0	0.6886	2.84485	4.24641	6.03411
LRRTM2	5	138868923	138875368	-	1.77067	LRRTM2	ENSG00000146006	leucine rich repeat transmembrane neuronal 2 [Source:HGNC Symbol;Acc:HGNC:19409]	gene	Name match	0	-2.24932	-0.411843	-1.38559	0.385085
TTC6	14	37595847	37842694	+	1.76794	TTC6	ENSG00000139865	tetratricopeptide repeat domain 6 [Source:HGNC Symbol;Acc:HGNC:19739]	gene	Name match	0	-1.26958	-0.660031	-0.987209	0.780734
APOD	3	195568702	195584205	-	1.76628	APOD	ENSG00000189058	apolipoprotein D [Source:HGNC Symbol;Acc:HGNC:612]	gene	Name match	0	5.66899	6.04184	5.84557	7.61185
AGMO	7	15200318	15562015	-	1.74471	AGMO	ENSG00000187546	alkylglycerol monooxygenase [Source:HGNC Symbol;Acc:HGNC:33784]	gene	Name match	0	-2.21181	0.712001	-0.551163	1.19354
LCTL	15	66547179	66565964	-	1.74383	LCTL	ENSG00000188501	lactase-like [Source:HGNC Symbol;Acc:HGNC:15583]	gene	Name match	0	0.598291	1.27809	0.521977	2.26581
RPS6KA6	X	84058346	84187925	-	1.74012	RPS6KA6	ENSG00000072133	ribosomal protein S6 kinase, 90kDa, polypeptide 6 [Source:HGNC Symbol;Acc:HGNC:10435]	gene	Name match	0	-2.03497	-0.462782	-1.7309	0.00922315
COX6B2	19	55349306	55354814	-	1.72656	COX6B2	ENSG00000160471	cytochrome c oxidase subunit VIb polypeptide 2 (testis) [Source:HGNC Symbol;Acc:HGNC:24380]	gene	Name match	0	-0.794877	1.74205	0.286948	2.01351
NDRG4	16	58462846	58513628	+	1.7253	NDRG4	ENSG00000103034	NDRG family member 4 [Source:HGNC Symbol;Acc:HGNC:14466]	gene	Name match	0	-0.901839	1.08186	-0.80008	0.925217
KCNF1	2	10911937	10914225	+	1.71678	KCNF1	ENSG00000162975	potassium voltage-gated channel, subfamily F, member 1 [Source:HGNC Symbol;Acc:HGNC:6246]	gene	Name match	0	-2.50175	-2.31075	-3.34029	-1.6235
TREM2	6	41158506	41163186	-	1.7155	TREM2	ENSG00000095970	triggering receptor expressed on myeloid cells 2 [Source:HGNC Symbol;Acc:HGNC:17761]	gene	Name match	0	1.13976	2.03069	1.65114	3.36664
SHISA9	16	12901620	13240413	+	1.70817	SHISA9	ENSG00000237515	shisa family member 9 [Source:HGNC Symbol;Acc:HGNC:37231]	gene	Name match	0	-3.09005	-2.98322	-3.26288	-1.55471
JAK3	19	17824786	17848032	-	1.69658	JAK3	ENSG00000105639	Janus kinase 3 [Source:HGNC Symbol;Acc:HGNC:6193]	gene	Name match	0	-3.01578	-1.87775	-1.56986	0.126727
DNAH3	16	20933111	21159441	-	1.69304	DNAH3	ENSG00000158486	dynein, axonemal, heavy chain 3 [Source:HGNC Symbol;Acc:HGNC:2949]	gene	Name match	0	-3.11539	-2.29397	-2.57151	-0.878469
SLC4A8	12	51391317	51515763	+	1.68082	SLC4A8	ENSG00000050438	solute carrier family 4, sodium bicarbonate cotransporter, member 8 [Source:HGNC Symbol;Acc:HGNC:11034]	gene	Name match	0	-1.37072	0.682123	0.539932	2.22075
COL5A3	19	9959561	10010471	-	1.66621	COL5A3	ENSG00000080573	collagen, type V, alpha 3 [Source:HGNC Symbol;Acc:HGNC:14864]	gene	Name match	0	-0.735157	1.70788	-0.697643	0.968564
RLBP1	15	89209869	89221751	-	1.66566	RLBP1	ENSG00000140522	retinaldehyde binding protein 1 [Source:HGNC Symbol;Acc:HGNC:10024]	gene	Name match	0	-1.03527	0.12195	0.40003	2.06569
CLDN19	1	42733093	42740254	-	1.64307	CLDN19	ENSG00000164007	claudin 19 [Source:HGNC Symbol;Acc:HGNC:2040]	gene	Name match	0	-2.84857	-0.421322	-1.61719	0.025884
CORO2B	15	68578969	68727806	+	1.61775	CORO2B	ENSG00000103647	coronin, actin binding protein, 2B [Source:HGNC Symbol;Acc:HGNC:2256]	gene	Name match	0	1.60747	3.22899	2.11716	3.73491
TP73	1	3652520	3736201	+	1.60352	TP73	ENSG00000078900	tumor protein p73 [Source:HGNC Symbol;Acc:HGNC:12003]	gene	Name match	0	-1.54646	-0.475548	-2.02329	-0.41977
DAPK1	9	87497228	87708633	+	1.60227	DAPK1	ENSG00000196730	death-associated protein kinase 1 [Source:HGNC Symbol;Acc:HGNC:2674]	gene	Name match	0	-0.548209	0.127861	-0.516618	1.08565
COL22A1	8	138588235	138913993	-	1.60148	COL22A1	ENSG00000169436	collagen, type XXII, alpha 1 [Source:HGNC Symbol;Acc:HGNC:22989]	gene	Name match	0	3.64215	4.39336	2.93967	4.54115
ATP10B	5	160563120	160852212	-	1.59859	ATP10B	ENSG00000118322	ATPase, class V, type 10B [Source:HGNC Symbol;Acc:HGNC:13543]	gene	Name match	0	-1.20256	-0.357222	-1.6207	-0.0221106
ABI3BP	3	100749156	100993515	-	1.59716	ABI3BP	ENSG00000154175	ABI family, member 3 (NESH) binding protein [Source:HGNC Symbol;Acc:HGNC:17265]	gene	Name match	0	-2.76212	-0.916567	-1.80157	-0.204408
POSTN	13	37562583	37598844	-	1.59499	POSTN	ENSG00000133110	periostin, osteoblast specific factor [Source:HGNC Symbol;Acc:HGNC:16953]	gene	Name match	0	4.49933	5.4879	4.05761	5.6526
ZNF701	19	52570273	52587174	+	1.58912	ZNF701	ENSG00000167562	zinc finger protein 701 [Source:HGNC Symbol;Acc:HGNC:25597]	gene	Name match	0	-2.50175	-1.31125	-2.20646	-0.617344
KCNMB1	5	170374671	170389677	-	1.5841	KCNMB1	ENSG00000145936	potassium large conductance calcium- activated channel, subfamily M, beta member 1 [Source:HGNC Symbol;Acc:HGNC:6285]	gene	Name match	0	-2.63055	-0.521777	-1.12503	0.459061
PRODH	22	18912777	18936553	-	1.58349	PRODH	ENSG00000100033	proline dehydrogenase (oxidase) 1 [Source:HGNC Symbol;Acc:HGNC:9453]	gene	Name match	0	3.18268	4.15614	3.88888	5.47237
ITGA11	15	68296533	68432162	-	1.57892	ITGA11	ENSG00000137809	integrin, alpha 11 [Source:HGNC Symbol;Acc:HGNC:6136]	gene	Name match	0	-0.501313	0.911557	1.03988	2.61879
MPZ	1	161304735	161309972	-	1.57822	MPZ	ENSG00000158887	myelin protein zero [Source:HGNC Symbol;Acc:HGNC:7225]	gene	Name match	0	-2.58821	-1.53384	-2.02084	-0.442616
NUTM2B	10	79703227	79714681	+	1.57645	NUTM2B	ENSG00000188199	NUT family member 2B [Source:HGNC Symbol;Acc:HGNC:23445]	gene	Name match	0	-4.31342	-2.85798	-3.17947	-1.60302
DSC1	18	31129236	31162856	-	1.57214	DSC1	ENSG00000134765	desmocollin 1 [Source:HGNC Symbol;Acc:HGNC:3035]	gene	Name match	0	-2.16998	-1.27696	-3.14401	-1.57187
TTC24	1	156579727	156586770	+	1.57141	TTC24	ENSG00000187862	tetratricopeptide repeat domain 24 [Source:HGNC Symbol;Acc:HGNC:32348]	gene	Name match	0	-3.19437	-0.959045	-1.6128	-0.0413906
CHRM1	11	62908679	62921807	-	1.57055	CHRM1	ENSG00000168539	cholinergic receptor, muscarinic 1 [Source:HGNC Symbol;Acc:HGNC:1950]	gene	Name match	0	-2.85364	-1.33368	-0.962188	0.608358
HS3ST3A1	17	13495689	13601927	-	1.5565	HS3ST3A1	ENSG00000153976	heparan sulfate (glucosamine) 3-O- sulfotransferase 3A1 [Source:HGNC Symbol;Acc:HGNC:5196]	gene	Name match	0	-1.78555	-1.24579	-2.36846	-0.811966
RINL	19	38867834	38878279	-	1.5558	RINL	ENSG00000187994	Ras and Rab interactor-like [Source:HGNC Symbol;Acc:HGNC:24795]	gene	Name match	0	-3.11273	-1.24715	-1.99189	-0.436089
CCND2	12	4273772	4305350	+	1.55514	CCND2	ENSG00000118971	cyclin D2 [Source:HGNC Symbol;Acc:HGNC:1583]	gene	Name match	0	2.71291	3.64233	2.90355	4.45869
LRP4	11	46856868	46918642	-	1.54107	LRP4	ENSG00000134569	low density lipoprotein receptor-related protein 4 [Source:HGNC Symbol;Acc:HGNC:6696]	gene	Name match	0	-0.574077	0.759481	-0.490117	1.05095
SCN2A	2	165239402	165392308	+	1.53782	SCN2A	ENSG00000136531	sodium channel, voltage-gated, type II, alpha subunit [Source:HGNC Symbol;Acc:HGNC:10588]	gene	Name match	0	-1.82577	-0.906899	-1.27467	0.263148
BMPR1B	4	94757968	95158448	+	1.52657	BMPR1B	ENSG00000138696	bone morphogenetic protein receptor, type IB [Source:HGNC Symbol;Acc:HGNC:1077]	gene	Name match	0	-0.0466911	0.612307	-0.342681	1.18389
LPAR1	9	110873263	111038458	-	1.52192	LPAR1	ENSG00000198121	lysophosphatidic acid receptor 1 [Source:HGNC Symbol;Acc:HGNC:3166]	gene	Name match	0	-4.45176	-2.25317	-2.818	-1.29608
NELL2	12	44508275	44921848	-	1.47781	NELL2	ENSG00000184613	NEL-like 2 (chicken) [Source:HGNC Symbol;Acc:HGNC:7751]	gene	Name match	0	3.1565	4.41995	3.30695	4.78476
NT5E	6	85449584	85495791	+	1.47485	NT5E	ENSG00000135318	5'-nucleotidase, ecto (CD73) [Source:HGNC Symbol;Acc:HGNC:8021]	gene	Name match	0	2.55971	2.77176	1.36292	2.83777
GPR128	3	100609589	100695479	+	1.4723	GPR128	ENSG00000144820	G protein-coupled receptor 128 [Source:HGNC Symbol;Acc:HGNC:19241]	gene	Name match	0	-0.842458	0.369637	0.255645	1.72794
CD6	11	60971680	61020377	+	1.46196	CD6	ENSG00000013725	CD6 molecule [Source:HGNC Symbol;Acc:HGNC:1691]	gene	Name match	0	-5.03075	-2.49954	-1.94907	-0.487106
CYP4Z1	1	47067488	47118319	+	1.45274	CYP4Z1	ENSG00000186160	cytochrome P450, family 4, subfamily Z, polypeptide 1 [Source:HGNC Symbol;Acc:HGNC:20583]	gene	Name match	0	2.76755	4.28309	5.49517	6.94791
CHD5	1	6101793	6180123	-	1.44741	CHD5	ENSG00000116254	chromodomain helicase DNA binding protein 5 [Source:HGNC Symbol;Acc:HGNC:16816]	gene	Name match	0	-0.47	-0.388516	-1.20511	0.2423
HAPLN2	1	156619294	156625725	+	1.44054	HAPLN2	ENSG00000132702	hyaluronan and proteoglycan link protein 2 [Source:HGNC Symbol;Acc:HGNC:17410]	gene	Name match	0	-3.15245	-1.96427	-1.30265	0.137891
HEY1	8	79764010	79767863	-	1.43681	HEY1	ENSG00000164683	hes-related family bHLH transcription factor with YRPW motif 1 [Source:HGNC Symbol;Acc:HGNC:4880]	gene	Name match	0	0.155071	0.876231	0.731907	2.16872
MERTK	2	111898479	112029561	+	1.42988	MERTK	ENSG00000153208	MER proto-oncogene, tyrosine kinase [Source:HGNC Symbol;Acc:HGNC:7027]	gene	Name match	0	-2.08853	-0.991563	-1.57604	-0.146158
DIO2	14	80197527	80387757	-	1.41397	DIO2	ENSG00000211448	deiodinase, iodothyronine, type II [Source:HGNC Symbol;Acc:HGNC:2884]	gene	Name match	0	-2.40812	-1.25385	-2.26862	-0.854648
PNLIPRP3	10	116427867	116477957	+	1.41294	PNLIPRP3	ENSG00000203837	pancreatic lipase-related protein 3 [Source:HGNC Symbol;Acc:HGNC:23492]	gene	Name match	0	-2.17337	-1.14099	-1.2753	0.137633
TNFSF4	1	173183734	173207313	-	1.40824	TNFSF4	ENSG00000117586	tumor necrosis factor (ligand) superfamily, member 4 [Source:HGNC Symbol;Acc:HGNC:11934]	gene	Name match	0	-3.60861	-1.95309	-3.05278	-1.64454
BCHE	3	165772904	165837472	-	1.40626	BCHE	ENSG00000114200	butyrylcholinesterase [Source:HGNC Symbol;Acc:HGNC:983]	gene	Name match	0	-1.26851	0.185465	-0.983094	0.423165
COL6A2	21	46098097	46132849	+	1.40614	COL6A2	ENSG00000142173	collagen, type VI, alpha 2 [Source:HGNC Symbol;Acc:HGNC:2212]	gene	Name match	0	1.7593	3.0904	1.79204	3.19818
EMILIN1	2	27078567	27086408	+	1.38627	EMILIN1	ENSG00000138080	elastin microfibril interfacer 1 [Source:HGNC Symbol;Acc:HGNC:19880]	gene	Name match	0	-0.930551	-0.223749	-0.233433	1.15284
SCRG1	4	173384701	173399536	-	1.37329	SCRG1	ENSG00000164106	stimulator of chondrogenesis 1 [Source:HGNC Symbol;Acc:HGNC:17036]	gene	Name match	0	-1.57799	0.0591504	0.144996	1.51828
SCGB1D2	11	62242210	62244808	+	1.3639	SCGB1D2	ENSG00000124935	secretoglobin, family 1D, member 2 [Source:HGNC Symbol;Acc:HGNC:18396]	gene	Name match	0	5.48739	6.26042	6.61372	7.97762
NRP2	2	205682500	205798133	+	1.35268	NRP2	ENSG00000118257	neuropilin 2 [Source:HGNC Symbol;Acc:HGNC:8005]	gene	Name match	0	3.41538	3.83176	2.3814	3.73408
CNIH3	1	224616293	224740549	+	1.35045	CNIH3	ENSG00000143786	cornichon family AMPA receptor auxiliary protein 3 [Source:HGNC Symbol;Acc:HGNC:26802]	gene	Name match	0	-3.28205	-1.96779	-2.45133	-1.10088
MYL10	7	101613325	101629296	-	1.35019	MYL10	ENSG00000106436	myosin, light chain 10, regulatory [Source:HGNC Symbol;Acc:HGNC:29825]	gene	Name match	0	-1.65331	0.187123	0.611248	1.96144
NFASC	1	204828654	205022822	+	1.33734	NFASC	ENSG00000163531	neurofascin [Source:HGNC Symbol;Acc:HGNC:29866]	gene	Name match	0	0.528932	1.44649	0.186859	1.5242
PNMAL2	19	46491191	46496498	-	1.33461	PNMAL2	ENSG00000204851	paraneoplastic Ma antigen family-like 2 [Source:HGNC Symbol;Acc:HGNC:29206]	gene	Name match	0	-0.769581	0.202368	-0.909868	0.42474
NUAK2	1	205302059	205321755	-	1.33454	NUAK2	ENSG00000163545	NUAK family, SNF1-like kinase, 2 [Source:HGNC Symbol;Acc:HGNC:29558]	gene	Name match	0	-0.751761	-0.933442	-1.87791	-0.543368
GPRIN3	4	89236386	89308010	-	1.33435	GPRIN3	ENSG00000185477	GPRIN family member 3 [Source:HGNC Symbol;Acc:HGNC:27733]	gene	Name match	0	-0.66416	-0.274322	-0.296723	1.03763
EGF	4	109912884	110012266	+	1.33426	EGF	ENSG00000138798	epidermal growth factor [Source:HGNC Symbol;Acc:HGNC:3229]	gene	Name match	0	-0.824314	0.477212	-0.670769	0.663486
LDHD	16	75111860	75116771	-	1.32531	LDHD	ENSG00000166816	lactate dehydrogenase D [Source:HGNC Symbol;Acc:HGNC:19708]	gene	Name match	0	-2.00894	-0.815973	-1.43522	-0.109913
GABRR1	6	89177501	89231278	-	1.32385	GABRR1	ENSG00000146276	gamma-aminobutyric acid (GABA) A receptor, rho 1 [Source:HGNC Symbol;Acc:HGNC:4090]	gene	Name match	0	-3.96585	-1.93384	-2.01428	-0.690431
KCNT1	9	135702185	135793150	+	1.31793	KCNT1	ENSG00000107147	potassium channel, subfamily T, member 1 [Source:HGNC Symbol;Acc:HGNC:18865]	gene	Name match	0	-3.05496	-0.647032	-0.696541	0.621385
ADAM23	2	206443539	206621130	+	1.31779	ADAM23	ENSG00000114948	ADAM metallopeptidase domain 23 [Source:HGNC Symbol;Acc:HGNC:202]	gene	Name match	0	-1.28143	-0.150476	-1.03677	0.281012
CYGB	17	76527356	76551175	-	1.31759	CYGB	ENSG00000161544	cytoglobin [Source:HGNC Symbol;Acc:HGNC:16505]	gene	Name match	0	-1.60121	-0.309577	-1.00899	0.308604
MN1	22	27748277	27801498	-	1.31671	MN1	ENSG00000169184	meningioma (disrupted in balanced translocation) 1 [Source:HGNC Symbol;Acc:HGNC:7180]	gene	Name match	0	-1.0555	-0.215774	-1.36175	-0.0450396
GAMT	19	1397084	1401570	-	1.31343	GAMT	ENSG00000130005	guanidinoacetate N-methyltransferase [Source:HGNC Symbol;Acc:HGNC:4136]	gene	Name match	0	0.36862	1.5212	1.11548	2.42891
L1CAM	X	153861514	153886173	-	1.30578	L1CAM	ENSG00000198910	L1 cell adhesion molecule [Source:HGNC Symbol;Acc:HGNC:6470]	gene	Name match	0	4.19349	4.69585	2.3762	3.68198
DISP2	15	40358235	40371056	+	1.30403	DISP2	ENSG00000140323	dispatched homolog 2 (Drosophila) [Source:HGNC Symbol;Acc:HGNC:19712]	gene	Name match	0	1.71181	2.7136	1.88134	3.18537
CLCA2	1	86424086	86456558	+	1.29953	CLCA2	ENSG00000137975	chloride channel accessory 2 [Source:HGNC Symbol;Acc:HGNC:2016]	gene	Name match	0	5.27193	7.10877	6.3404	7.63994
A2M	12	9067712	9116229	-	1.29726	A2M	ENSG00000175899	alpha-2-macroglobulin [Source:HGNC Symbol;Acc:HGNC:7]	gene	Name match	0	3.28168	3.79625	3.13461	4.43187
C3AR1	12	8058302	8066471	-	1.29685	C3AR1	ENSG00000171860	complement component 3a receptor 1 [Source:HGNC Symbol;Acc:HGNC:1319]	gene	Name match	0	-2.63254	-1.58555	-1.82929	-0.532439
COL2A1	12	47972965	48004486	-	1.28966	COL2A1	ENSG00000139219	collagen, type II, alpha 1 [Source:HGNC Symbol;Acc:HGNC:2200]	gene	Name match	0	-0.952238	-0.414198	0.17292	1.46259
CD70	19	6583183	6604103	-	1.28782	CD70	ENSG00000125726	CD70 molecule [Source:HGNC Symbol;Acc:HGNC:11937]	gene	Name match	0	1.21759	2.36057	1.28669	2.57451
CAPN6	X	111245103	111270523	-	1.28341	CAPN6	ENSG00000077274	calpain 6 [Source:HGNC Symbol;Acc:HGNC:1483]	gene	Name match	0	3.06511	4.61863	4.0182	5.30161
MMP28	17	35756249	35795707	-	1.28249	MMP28	ENSG00000271447	matrix metallopeptidase 28 [Source:HGNC Symbol;Acc:HGNC:14366]	gene	Name match	0	0.652813	0.90022	-0.139483	1.143
ABCA4	1	93992835	94121132	-	1.27725	ABCA4	ENSG00000198691	ATP-binding cassette, sub-family A (ABC1), member 4 [Source:HGNC Symbol;Acc:HGNC:34]	gene	Name match	0	1.83353	3.19531	2.13189	3.40914
SLC35F3	1	233904933	234324516	+	1.27687	SLC35F3	ENSG00000183780	solute carrier family 35, member F3 [Source:HGNC Symbol;Acc:HGNC:23616]	gene	Name match	0	1.19173	3.28097	1.64739	2.92426
DNAJB13	11	73950319	73970366	+	1.27421	DNAJB13	ENSG00000187726	DnaJ (Hsp40) homolog, subfamily B, member 13 [Source:HGNC Symbol;Acc:HGNC:30718]	gene	Name match	0	-1.37929	0.130944	0.421509	1.69572
TLL1	4	165873258	166103895	+	1.26273	TLL1	ENSG00000038295	tolloid-like 1 [Source:HGNC Symbol;Acc:HGNC:11843]	gene	Name match	0	0.377042	0.834759	-0.410371	0.852362
CD52	1	26317957	26320523	+	1.25249	CD52	ENSG00000169442	CD52 molecule [Source:HGNC Symbol;Acc:HGNC:1804]	gene	Name match	0	-2.80297	-1.17939	-0.652673	0.59982
EDN2	1	41478775	41484671	-	1.25153	EDN2	ENSG00000127129	endothelin 2 [Source:HGNC Symbol;Acc:HGNC:3177]	gene	Name match	0	-2.36296	-2.06602	-1.92127	-0.669741
COL7A1	3	48564073	48595267	-	1.24435	COL7A1	ENSG00000114270	collagen, type VII, alpha 1 [Source:HGNC Symbol;Acc:HGNC:2214]	gene	Name match	0	6.21506	6.76938	5.79059	7.03494
GAS1	9	86944363	86947189	-	1.2345	GAS1	ENSG00000180447	growth arrest-specific 1 [Source:HGNC Symbol;Acc:HGNC:4165]	gene	Name match	0	-0.780594	0.628922	-0.553627	0.680873
DUOX2	15	45092650	45114344	-	1.23368	DUOX2	ENSG00000140279	dual oxidase 2 [Source:HGNC Symbol;Acc:HGNC:13273]	gene	Name match	0	-0.977358	0.265098	-0.0821542	1.15153
VAV3	1	107571160	107965144	-	1.2325	VAV3	ENSG00000134215	vav 3 guanine nucleotide exchange factor [Source:HGNC Symbol;Acc:HGNC:12659]	gene	Name match	0	1.24242	3.03162	2.76037	3.99288
F2R	5	76716043	76735781	+	1.22981	F2R	ENSG00000181104	coagulation factor II (thrombin) receptor [Source:HGNC Symbol;Acc:HGNC:3537]	gene	Name match	0	1.28132	2.32263	1.47968	2.70949
CPE	4	165361194	165498320	+	1.22702	CPE	ENSG00000109472	carboxypeptidase E [Source:HGNC Symbol;Acc:HGNC:2303]	gene	Name match	0	2.1295	3.35086	2.23693	3.46395
HAS3	16	69105564	69118719	+	1.227	HAS3	ENSG00000103044	hyaluronan synthase 3 [Source:HGNC Symbol;Acc:HGNC:4820]	gene	Name match	0	2.18209	3.75005	1.59517	2.82217
SYNE3	14	95407266	95475836	-	1.21986	SYNE3	ENSG00000176438	spectrin repeat containing, nuclear envelope family member 3 [Source:HGNC Symbol;Acc:HGNC:19861]	gene	Name match	0	-0.268554	0.093229	-0.114449	1.10541
DUOXA1	15	45117367	45129938	-	1.21907	DUOXA1	ENSG00000140254	dual oxidase maturation factor 1 [Source:HGNC Symbol;Acc:HGNC:26507]	gene	Name match	0	-1.33297	-0.328578	-0.844304	0.374762
P2RX6	22	21015027	21028830	+	1.21836	P2RX6	ENSG00000099957	purinergic receptor P2X, ligand-gated ion channel, 6 [Source:HGNC Symbol;Acc:HGNC:8538]	gene	Name match	0	-2.1179	-0.434966	-0.208534	1.00982
CALML3	10	5524009	5526771	+	1.21514	CALML3	ENSG00000178363	calmodulin-like 3 [Source:HGNC Symbol;Acc:HGNC:1452]	gene	Name match	0	3.31039	4.2972	4.59822	5.81336
GJA3	13	20138255	20161049	-	1.19706	GJA3	ENSG00000121743	gap junction protein, alpha 3, 46kDa [Source:HGNC Symbol;Acc:HGNC:4277]	gene	Name match	0	-1.32136	-0.800687	-2.6147	-1.41764
SDK1	7	3301448	4269000	+	1.18667	SDK1	ENSG00000146555	sidekick cell adhesion molecule 1 [Source:HGNC Symbol;Acc:HGNC:19307]	gene	Name match	0	-2.06105	-0.971113	-1.67169	-0.485014
LRP1B	2	140231423	142131701	-	1.18096	LRP1B	ENSG00000168702	low density lipoprotein receptor-related protein 1B [Source:HGNC Symbol;Acc:HGNC:6693]	gene	Name match	0	2.36552	2.98151	2.09641	3.27737
RYR2	1	237042205	237833988	+	1.17088	RYR2	ENSG00000198626	ryanodine receptor 2 (cardiac) [Source:HGNC Symbol;Acc:HGNC:10484]	gene	Name match	0	-1.6683	-0.420811	-2.18002	-1.00914
WDR63	1	84999147	85133138	+	1.16886	WDR63	ENSG00000162643	WD repeat domain 63 [Source:HGNC Symbol;Acc:HGNC:30711]	gene	Name match	0	-2.54263	-1.60702	-2.27249	-1.10363
SEMA5A	5	9035026	9546075	-	1.16061	SEMA5A	ENSG00000112902	sema domain, seven thrombospondin repeats (type 1 and type 1-like), transmembrane domain (TM) and short cytoplasmic domain, (semaphorin) 5A [Source:HGNC Symbol;Acc:HGNC:10736]	gene	Name match	0	0.735571	1.76607	0.927779	2.08839
RAET1E	6	149883375	149898102	-	1.15995	RAET1E	ENSG00000164520	retinoic acid early transcript 1E [Source:HGNC Symbol;Acc:HGNC:16793]	gene	Name match	0	-1.13416	-0.596467	-1.12712	0.0328232
LY6D	8	142784880	142786592	-	1.14755	LY6D	ENSG00000167656	lymphocyte antigen 6 complex, locus D [Source:HGNC Symbol;Acc:HGNC:13348]	gene	Name match	0	5.18505	5.94082	4.93906	6.08661
TPRG1	3	188947214	189325304	+	1.14344	TPRG1	ENSG00000188001	tumor protein p63 regulated 1 [Source:HGNC Symbol;Acc:HGNC:24759]	gene	Name match	0	-2.27454	-0.824666	-1.55206	-0.408619
LINC01554	5	95852232	95860133	+	1.13345	LINC01554	ENSG00000236882	long intergenic non-protein coding RNA 1554 [Source:HGNC Symbol;Acc:HGNC:24687]	gene	Name match	0	-1.75036	-1.78626	-1.38423	-0.250776
TENM3	4	182144690	182803024	+	1.12839	TENM3	ENSG00000218336	teneurin transmembrane protein 3 [Source:HGNC Symbol;Acc:HGNC:29944]	gene	Name match	0	1.44085	2.356	0.812553	1.94094
PAX8-AS1	2	113211522	113276581	+	1.12654	PAX8-AS1	ENSG00000189223	PAX8 antisense RNA 1 [Source:HGNC Symbol;Acc:HGNC:49271]	gene	Name match	0	0.840341	0.97814	0.706415	1.83296
EDARADD	1	236348262	236484914	+	1.12592	EDARADD	ENSG00000186197	EDAR-associated death domain [Source:HGNC Symbol;Acc:HGNC:14341]	gene	Name match	0	0.833224	1.82041	1.20309	2.32901
SCN1B	19	35030684	35040448	+	1.12475	SCN1B	ENSG00000105711	sodium channel, voltage-gated, type I, beta subunit [Source:HGNC Symbol;Acc:HGNC:10586]	gene	Name match	0	-0.121478	0.373307	0.0646213	1.18937
PRR4	12	10845849	11171613	-	1.12432	PRR4	ENSG00000111215	proline rich 4 (lacrimal) [Source:HGNC Symbol;Acc:HGNC:18020]	gene	Name match	0	6.391	6.4002	6.8567	7.98102
MYT1	20	64151791	64242253	+	1.11705	MYT1	ENSG00000196132	myelin transcription factor 1 [Source:HGNC Symbol;Acc:HGNC:7622]	gene	Name match	0	-3.3418	-2.12447	-2.27438	-1.15732
FAT4	4	125316399	125492932	+	1.10894	FAT4	ENSG00000196159	FAT atypical cadherin 4 [Source:HGNC Symbol;Acc:HGNC:23109]	gene	Name match	0	-0.663758	-1.32727	-1.17629	-0.0673576
SCN5A	3	38548057	38649673	-	1.10674	SCN5A	ENSG00000183873	sodium channel, voltage-gated, type V, alpha subunit [Source:HGNC Symbol;Acc:HGNC:10593]	gene	Name match	0	0.465799	0.790505	1.31905	2.42579
ADTRP	6	11713524	11807046	-	1.10194	ADTRP	ENSG00000111863	androgen-dependent TFPI-regulating protein [Source:HGNC Symbol;Acc:HGNC:21214]	gene	Name match	0	3.03959	4.05844	3.3708	4.47273
TRIM22	11	5689689	5737089	+	1.10164	TRIM22	ENSG00000132274	tripartite motif containing 22 [Source:HGNC Symbol;Acc:HGNC:16379]	gene	Name match	0	3.30023	4.20581	3.27893	4.38057
RASA3	13	113977783	114132611	-	1.09768	RASA3	ENSG00000185989	RAS p21 protein activator 3 [Source:HGNC Symbol;Acc:HGNC:20331]	gene	Name match	0	-0.955225	-0.428693	-1.23149	-0.133819
APOBEC3G	22	39040961	39087743	+	1.09333	APOBEC3G	ENSG00000239713	apolipoprotein B mRNA editing enzyme, catalytic polypeptide-like 3G [Source:HGNC Symbol;Acc:HGNC:17357]	gene	Name match	0	2.65705	2.85966	2.52384	3.61718
LZTS1	8	20246165	20303963	-	1.09083	LZTS1	ENSG00000061337	leucine zipper, putative tumor suppressor 1 [Source:HGNC Symbol;Acc:HGNC:13861]	gene	Name match	0	2.01823	3.15755	2.6049	3.69573
ACOX2	3	58505136	58537319	-	1.0894	ACOX2	ENSG00000168306	acyl-CoA oxidase 2, branched chain [Source:HGNC Symbol;Acc:HGNC:120]	gene	Name match	0	-1.02297	1.18156	1.05115	2.14055
GCSAM	3	112120841	112133305	-	1.08904	GCSAM	ENSG00000174500	germinal center-associated, signaling and motility [Source:HGNC Symbol;Acc:HGNC:20253]	gene	Name match	0	-1.02547	0.147549	-0.373945	0.715098
GALNT6	12	51351247	51392867	-	1.08817	GALNT6	ENSG00000139629	polypeptide N- acetylgalactosaminyltransferase 6 [Source:HGNC Symbol;Acc:HGNC:4128]	gene	Name match	0	3.64165	4.44629	4.29041	5.37858
APCDD1L	20	58459101	58515131	-	1.08802	APCDD1L	ENSG00000198768	adenomatosis polyposis coli down-regulated 1- like [Source:HGNC Symbol;Acc:HGNC:26892]	gene	Name match	0	-1.54323	-0.383192	-1.1829	-0.0948745
HOGA1	10	97584343	97612802	+	1.08313	HOGA1	ENSG00000241935	4-hydroxy-2-oxoglutarate aldolase 1 [Source:HGNC Symbol;Acc:HGNC:25155]	gene	Name match	0	-0.696565	-0.466274	-0.863301	0.219825
ABCG1	21	42199689	42297244	+	1.082	ABCG1	ENSG00000160179	ATP-binding cassette, sub-family G (WHITE), member 1 [Source:HGNC Symbol;Acc:HGNC:73]	gene	Name match	0	0.00197895	0.855208	0.853563	1.93556
SEMA3D	7	84995553	85186855	-	1.07596	SEMA3D	ENSG00000153993	sema domain, immunoglobulin domain (Ig), short basic domain, secreted, (semaphorin) 3D [Source:HGNC Symbol;Acc:HGNC:10726]	gene	Name match	0	1.11498	1.6624	0.602258	1.67822
EFR3B	2	25042130	25159137	+	1.07589	EFR3B	ENSG00000084710	EFR3 homolog B (S. cerevisiae) [Source:HGNC Symbol;Acc:HGNC:29155]	gene	Name match	0	-2.36548	-2.0344	-1.65541	-0.579521
CA6	1	8945867	8975092	+	1.07004	CA6	ENSG00000131686	carbonic anhydrase VI [Source:HGNC Symbol;Acc:HGNC:1380]	gene	Name match	0	4.02717	4.53603	4.03078	5.10083
SULF1	8	69466624	69660915	+	1.06636	SULF1	ENSG00000137573	sulfatase 1 [Source:HGNC Symbol;Acc:HGNC:20391]	gene	Name match	0	3.62179	4.71049	3.70468	4.77104
TRABD2B	1	47760528	47996895	-	1.06282	TRABD2B	ENSG00000269113	TraB domain containing 2B [Source:HGNC Symbol;Acc:HGNC:44200]	gene	Name match	0	-1.08898	-0.132823	-0.766891	0.295924
COL8A1	3	99638475	99799226	+	1.06031	COL8A1	ENSG00000144810	collagen, type VIII, alpha 1 [Source:HGNC Symbol;Acc:HGNC:2215]	gene	Name match	0	6.81341	7.04986	6.34101	7.40132
ANKRD65	1	1418420	1421769	-	1.06027	ANKRD65	ENSG00000235098	ankyrin repeat domain 65 [Source:HGNC Symbol;Acc:HGNC:42950]	gene	Name match	0	-0.795642	1.02698	0.599064	1.65933
ZDHHC4	7	6577434	6589374	+	1.05872	ZDHHC4	ENSG00000136247	zinc finger, DHHC-type containing 4 [Source:HGNC Symbol;Acc:HGNC:18471]	gene	Name match	0	2.16807	3.11371	2.15149	3.21021
SH3RF3	2	109129348	109504632	+	1.05742	SH3RF3	ENSG00000172985	SH3 domain containing ring finger 3 [Source:HGNC Symbol;Acc:HGNC:24699]	gene	Name match	0	0.378471	1.1783	0.627185	1.6846
GNG2	14	51826195	51979342	+	1.05568	GNG2	ENSG00000186469	guanine nucleotide binding protein (G protein), gamma 2 [Source:HGNC Symbol;Acc:HGNC:4404]	gene	Name match	0	-0.391337	0.196738	-0.493749	0.561935
TRABD2A	2	84821650	84881245	-	1.05455	TRABD2A	ENSG00000186854	TraB domain containing 2A [Source:HGNC Symbol;Acc:HGNC:27013]	gene	Name match	0	0.0909426	0.377146	0.202907	1.25745
BTBD19	1	44808482	44814129	+	1.05413	BTBD19	ENSG00000222009	BTB (POZ) domain containing 19 [Source:HGNC Symbol;Acc:HGNC:27145]	gene	Name match	0	0.547954	0.813096	0.0992351	1.15337
BMP7	20	57168748	57266629	-	1.0518	BMP7	ENSG00000101144	bone morphogenetic protein 7 [Source:HGNC Symbol;Acc:HGNC:1074]	gene	Name match	0	1.65225	2.34873	2.38649	3.43829
LAMA3	18	23689443	23955066	+	1.04617	LAMA3	ENSG00000053747	laminin, alpha 3 [Source:HGNC Symbol;Acc:HGNC:6483]	gene	Name match	0	6.8667	7.33455	5.85006	6.89622
SLC5A9	1	48222685	48248644	+	1.04585	SLC5A9	ENSG00000117834	solute carrier family 5 (sodium/sugar cotransporter), member 9 [Source:HGNC Symbol;Acc:HGNC:22146]	gene	Name match	0	-2.19689	-1.6717	-1.36704	-0.321185
UCN2	3	48561727	48563773	-	1.04298	UCN2	ENSG00000145040	urocortin 2 [Source:HGNC Symbol;Acc:HGNC:18414]	gene	Name match	0	-0.770203	0.777473	0.115068	1.15805
TERT	5	1253167	1295047	-	1.03994	TERT	ENSG00000164362	telomerase reverse transcriptase [Source:HGNC Symbol;Acc:HGNC:11730]	gene	Name match	0	-2.36655	-1.66096	-1.58374	-0.5438
CSPG4	15	75674322	75712848	-	1.03848	CSPG4	ENSG00000173546	chondroitin sulfate proteoglycan 4 [Source:HGNC Symbol;Acc:HGNC:2466]	gene	Name match	0	6.84136	7.63937	6.72725	7.76573
MAN1C1	1	25617468	25786207	+	1.0364	MAN1C1	ENSG00000117643	mannosidase, alpha, class 1C, member 1 [Source:HGNC Symbol;Acc:HGNC:19080]	gene	Name match	0	-1.62073	-0.776733	-0.69872	0.337685
DAPL1	2	158795317	158862958	+	1.03638	DAPL1	ENSG00000163331	death associated protein-like 1 [Source:HGNC Symbol;Acc:HGNC:21490]	gene	Name match	0	-1.86948	-0.834189	-0.536278	0.500098
IGFBP2	2	216632828	216664436	+	1.03439	IGFBP2	ENSG00000115457	insulin-like growth factor binding protein 2, 36kDa [Source:HGNC Symbol;Acc:HGNC:5471]	gene	Name match	0	4.08842	4.5976	4.68931	5.72369
ZNF772	19	57466663	57477570	-	1.02831	ZNF772	ENSG00000197128	zinc finger protein 772 [Source:HGNC Symbol;Acc:HGNC:33106]	gene	Name match	0	-0.0639491	0.879286	0.214494	1.2428
ASPG	14	104085679	104115581	+	1.02632	ASPG	ENSG00000166183	asparaginase [Source:HGNC Symbol;Acc:HGNC:20123]	gene	Name match	0	0.583105	1.27127	0.157054	1.18338
GREB1	2	11534116	11642788	+	1.02445	GREB1	ENSG00000196208	growth regulation by estrogen in breast cancer 1 [Source:HGNC Symbol;Acc:HGNC:24885]	gene	Name match	0	0.671382	1.47131	0.58644	1.61089
ACP5	19	11574660	11579008	-	1.02285	ACP5	ENSG00000102575	acid phosphatase 5, tartrate resistant [Source:HGNC Symbol;Acc:HGNC:124]	gene	Name match	0	1.93557	2.139	2.61806	3.64091
PDZD4	X	153802166	153830548	-	1.01568	PDZD4	ENSG00000067840	PDZ domain containing 4 [Source:HGNC Symbol;Acc:HGNC:21167]	gene	Name match	0	0.919338	1.30216	0.547307	1.56299
WNT5A	3	55465715	55489945	-	1.01504	WNT5A	ENSG00000114251	wingless-type MMTV integration site family, member 5A [Source:HGNC Symbol;Acc:HGNC:12784]	gene	Name match	0	-0.40024	0.1422	-0.574532	0.440512
LINC00936	12	89708959	89712590	+	1.01497	LINC00936	ENSG00000271614	long intergenic non-protein coding RNA 936 [Source:HGNC Symbol;Acc:HGNC:27883]	gene	Name match	0	-1.9668	-1.21175	-1.27931	-0.264342
LAMA1	18	6941744	7117814	-	1.00902	LAMA1	ENSG00000101680	laminin, alpha 1 [Source:HGNC Symbol;Acc:HGNC:6481]	gene	Name match	0	0.335857	1.18297	0.143737	1.15276
CYP4X1	1	47023568	47050751	+	1.00382	CYP4X1	ENSG00000186377	cytochrome P450, family 4, subfamily X, polypeptide 1 [Source:HGNC Symbol;Acc:HGNC:20244]	gene	Name match	0	-2.31715	-2.2197	-1.16427	-0.16045
EDA2R	X	66595637	66639298	-	1.00242	EDA2R	ENSG00000131080	ectodysplasin A2 receptor [Source:HGNC Symbol;Acc:HGNC:17756]	gene	Name match	0	2.69528	3.08813	2.13901	3.14143
PPAPDC1A	10	120456954	120589855	+	0.993788	PPAPDC1A	ENSG00000203805	phosphatidic acid phosphatase type 2 domain containing 1A [Source:HGNC Symbol;Acc:HGNC:23531]	gene	Name match	0	0.453237	0.531184	-0.450475	0.543313
CAPN11	6	44158811	44184402	+	0.992028	CAPN11	ENSG00000137225	calpain 11 [Source:HGNC Symbol;Acc:HGNC:1478]	gene	Name match	0	-2.10365	-1.87556	-0.588889	0.403139
FAM101A	12	123973215	124316024	+	0.988963	FAM101A	ENSG00000178882	family with sequence similarity 101, member A [Source:HGNC Symbol;Acc:HGNC:27051]	gene	Name match	0	1.12719	1.89769	1.13247	2.12144
FAT2	5	151504093	151568944	-	0.969581	FAT2	ENSG00000086570	FAT atypical cadherin 2 [Source:HGNC Symbol;Acc:HGNC:3596]	gene	Name match	0	6.00524	6.82632	6.05005	7.01963
TRAM2	6	52497402	52576915	-	0.957375	TRAM2	ENSG00000065308	translocation associated membrane protein 2 [Source:HGNC Symbol;Acc:HGNC:16855]	gene	Name match	0	4.75326	5.21998	4.65637	5.61375
RHOU	1	228735077	228746669	+	0.954299	RHOU	ENSG00000116574	ras homolog family member U [Source:HGNC Symbol;Acc:HGNC:17794]	gene	Name match	0	-0.934262	0.181727	-0.917499	0.0368001
CRLF1	19	18593237	18606850	-	0.954079	CRLF1	ENSG00000006016	cytokine receptor-like factor 1 [Source:HGNC Symbol;Acc:HGNC:2364]	gene	Name match	0	2.09127	3.09679	2.78306	3.73714
FHDC1	4	152936352	152979696	+	0.954011	FHDC1	ENSG00000137460	FH2 domain containing 1 [Source:HGNC Symbol;Acc:HGNC:29363]	gene	Name match	0	4.01536	4.78214	4.26783	5.22185
FLRT3	20	14322988	14337616	-	0.953748	FLRT3	ENSG00000125848	fibronectin leucine rich transmembrane protein 3 [Source:HGNC Symbol;Acc:HGNC:3762]	gene	Name match	0	3.05335	4.728	3.8109	4.76465
SH2B3	12	111405948	111451623	+	0.953356	SH2B3	ENSG00000111252	SH2B adaptor protein 3 [Source:HGNC Symbol;Acc:HGNC:29605]	gene	Name match	0	2.50918	3.16415	2.65429	3.60764
GAS6-AS1	13	113815630	113845744	+	0.95321	GAS6-AS1	ENSG00000233695	GAS6 antisense RNA 1 [Source:HGNC Symbol;Acc:HGNC:39826]	gene	Name match	0	2.36898	2.31645	1.54003	2.49324
PACERR	1	186680622	186681446	+	0.951099	PACERR	ENSG00000273129	PTGS2 antisense NFKB1 complex-mediated expression regulator RNA [Source:HGNC Symbol;Acc:HGNC:50552]	gene	Name match	0	-2.16247	-0.6877	-1.35473	-0.403627
TMEM100	17	55719627	55732121	-	0.950511	TMEM100	ENSG00000166292	transmembrane protein 100 [Source:HGNC Symbol;Acc:HGNC:25607]	gene	Name match	0	0.520778	1.6288	0.272111	1.22262
SHISA2	13	26044597	26051031	-	0.948854	SHISA2	ENSG00000180730	shisa family member 2 [Source:HGNC Symbol;Acc:HGNC:20366]	gene	Name match	0	-0.109782	1.91829	1.12769	2.07654
ABCA1	9	104781002	104928237	-	0.947056	ABCA1	ENSG00000165029	ATP-binding cassette, sub-family A (ABC1), member 1 [Source:HGNC Symbol;Acc:HGNC:29]	gene	Name match	0	-1.83198	-0.544188	-0.866599	0.0804574
CLEC7A	12	10116777	10130257	-	0.945907	CLEC7A	ENSG00000172243	C-type lectin domain family 7, member A [Source:HGNC Symbol;Acc:HGNC:14558]	gene	Name match	0	-0.433807	0.537142	0.235611	1.18152
GPC6	13	93226842	94407401	+	0.945439	GPC6	ENSG00000183098	glypican 6 [Source:HGNC Symbol;Acc:HGNC:4454]	gene	Name match	0	4.99886	5.40423	4.56864	5.51408
PDLIM3	4	185500660	185535612	-	0.945274	PDLIM3	ENSG00000154553	PDZ and LIM domain 3 [Source:HGNC Symbol;Acc:HGNC:20767]	gene	Name match	0	-0.765846	0.74101	0.879082	1.82436
BNC1	15	83255903	83284716	-	0.940894	BNC1	ENSG00000169594	basonuclin 1 [Source:HGNC Symbol;Acc:HGNC:1081]	gene	Name match	0	4.60011	5.82039	4.81739	5.75828
LMAN1L	15	74812716	74825758	+	0.936151	LMAN1L	ENSG00000140506	lectin, mannose-binding, 1 like [Source:HGNC Symbol;Acc:HGNC:6632]	gene	Name match	0	3.41617	3.30864	3.95972	4.89587
LEF1	4	108047545	108168956	-	0.935986	LEF1	ENSG00000138795	lymphoid enhancer-binding factor 1 [Source:HGNC Symbol;Acc:HGNC:6551]	gene	Name match	0	3.20835	3.41286	3.05923	3.99521
TGFBR3	1	91680345	91906335	-	0.93114	TGFBR3	ENSG00000069702	transforming growth factor, beta receptor III [Source:HGNC Symbol;Acc:HGNC:11774]	gene	Name match	0	2.08687	2.2638	2.49827	3.42941
TMEM255B	13	113759240	113816995	+	0.92579	TMEM255B	ENSG00000184497	transmembrane protein 255B [Source:HGNC Symbol;Acc:HGNC:28297]	gene	Name match	0	1.14964	1.19734	0.997028	1.92282
RBM20	10	110644397	110839469	+	0.925483	RBM20	ENSG00000203867	RNA binding motif protein 20 [Source:HGNC Symbol;Acc:HGNC:27424]	gene	Name match	0	1.00499	1.64183	2.03045	2.95593
APCDD1L-AS1	20	58515379	58619888	+	0.924732	APCDD1L-AS1	ENSG00000231290	APCDD1L antisense RNA 1 (head to head) [Source:HGNC Symbol;Acc:HGNC:27152]	gene	Name match	0	-0.671801	0.471625	-0.0131881	0.911544
IL16	15	81196878	81314058	+	0.921222	IL16	ENSG00000172349	interleukin 16 [Source:HGNC Symbol;Acc:HGNC:5980]	gene	Name match	0	-1.8262	-1.18526	-0.88199	0.0392322
BDKRB1	14	96255824	96268967	+	0.915961	BDKRB1	ENSG00000100739	bradykinin receptor B1 [Source:HGNC Symbol;Acc:HGNC:1029]	gene	Name match	0	-0.601999	0.51161	-0.904743	0.0112177
AC006116.20	19	56284134	56310446	+	0.913686	AC006116.20	ENSG00000267710	HCG1811308 {ECO:0000313|EMBL:EAW72437.1}; Protein LOC100506374 {ECO:0000313|Ensembl:ENSP00000466813} [Source:UniProtKB/TrEMBL;Acc:K7EN72]	gene	Name match	0	-1.23375	-0.210602	-0.179589	0.734097
2004-09-01	17	58520250	58540818	-	0.91149	2004-09-01	ENSG00000108387	septin 4 [Source:HGNC Symbol;Acc:HGNC:9165]	gene	Name match	0	-0.312218	0.25004	-0.0732586	0.838232
BASP1	5	17065598	17276843	+	0.907004	BASP1	ENSG00000176788	brain abundant, membrane attached signal protein 1 [Source:HGNC Symbol;Acc:HGNC:957]	gene	Name match	0	0.308347	1.2849	0.435538	1.34254
TMEM229B	14	67470266	67533739	-	0.905303	TMEM229B	ENSG00000198133	transmembrane protein 229B [Source:HGNC Symbol;Acc:HGNC:20130]	gene	Name match	0	1.22781	1.25966	1.20335	2.10865
ADARB1	21	45074600	45226560	+	0.899802	ADARB1	ENSG00000197381	adenosine deaminase, RNA-specific, B1 [Source:HGNC Symbol;Acc:HGNC:226]	gene	Name match	0	3.72817	4.35666	3.57455	4.47435
SNCA	4	89724099	89838315	-	0.89962	SNCA	ENSG00000145335	synuclein, alpha (non A4 component of amyloid precursor) [Source:HGNC Symbol;Acc:HGNC:11138]	gene	Name match	0	2.30595	2.86735	2.30285	3.20247
THBS2	6	169215780	169254044	-	0.895539	THBS2	ENSG00000186340	thrombospondin 2 [Source:HGNC Symbol;Acc:HGNC:11786]	gene	Name match	0	-0.956434	0.908584	0.907851	1.80339
ACER2	9	19409059	19452020	+	0.888136	ACER2	ENSG00000177076	alkaline ceramidase 2 [Source:HGNC Symbol;Acc:HGNC:23675]	gene	Name match	0	0.984537	1.3531	-0.0119395	0.876197
PRDM1	6	106086320	106109939	+	0.887655	PRDM1	ENSG00000057657	PR domain containing 1, with ZNF domain [Source:HGNC Symbol;Acc:HGNC:9346]	gene	Name match	0	1.17748	1.30137	-0.261849	0.625806
ABCA12	2	214931542	215138428	-	0.880133	ABCA12	ENSG00000144452	ATP-binding cassette, sub-family A (ABC1), member 12 [Source:HGNC Symbol;Acc:HGNC:14637]	gene	Name match	0	2.30844	2.81219	2.11532	2.99545
ARHGEF26-AS1	3	154024401	154121332	-	0.876168	ARHGEF26-AS1	ENSG00000243069	ARHGEF26 antisense RNA 1 [Source:HGNC Symbol;Acc:HGNC:41048]	gene	Name match	0	-2.15413	-1.82033	-1.18641	-0.310244
AQP3	9	33441154	33447611	-	0.874566	AQP3	ENSG00000165272	aquaporin 3 (Gill blood group) [Source:HGNC Symbol;Acc:HGNC:636]	gene	Name match	0	0.741609	2.42799	1.42463	2.2992
BGLAP	1	156241962	156243321	+	0.87385	BGLAP	ENSG00000242252	bone gamma-carboxyglutamate (gla) protein [Source:HGNC Symbol;Acc:HGNC:1043]	gene	Name match	0	1.64242	1.69581	2.19167	3.06552
RAB7B	1	205976740	206003461	-	0.87183	RAB7B	ENSG00000276600	RAB7B, member RAS oncogene family [Source:HGNC Symbol;Acc:HGNC:30513]	gene	Name match	0	3.80794	4.99607	4.1906	5.06243
DMRTA1	9	22446841	22455740	+	0.870816	DMRTA1	ENSG00000176399	DMRT-like family A1 [Source:HGNC Symbol;Acc:HGNC:13826]	gene	Name match	0	-0.565723	0.48547	-0.340454	0.530362
GLT8D2	12	103988984	104064183	-	0.870227	GLT8D2	ENSG00000120820	glycosyltransferase 8 domain containing 2 [Source:HGNC Symbol;Acc:HGNC:24890]	gene	Name match	0	0.734952	1.31772	0.608159	1.47839
CFI	4	109740694	109802179	-	0.868933	CFI	ENSG00000205403	complement factor I [Source:HGNC Symbol;Acc:HGNC:5394]	gene	Name match	0	1.45266	3.04597	2.90322	3.77215
PTK2B	8	27311482	27459391	+	0.859193	PTK2B	ENSG00000120899	protein tyrosine kinase 2 beta [Source:HGNC Symbol;Acc:HGNC:9612]	gene	Name match	0	3.40046	4.3287	3.71574	4.57494
ARHGAP22	10	48446034	48652616	-	0.857134	ARHGAP22	ENSG00000128805	Rho GTPase activating protein 22 [Source:HGNC Symbol;Acc:HGNC:30320]	gene	Name match	0	1.39842	1.88035	0.968404	1.82554
DGKI	7	137381037	137847092	-	0.856214	DGKI	ENSG00000157680	diacylglycerol kinase, iota [Source:HGNC Symbol;Acc:HGNC:2855]	gene	Name match	0	0.698439	1.16607	0.525667	1.38188
SERPINE2	2	223975112	224039319	-	0.855129	SERPINE2	ENSG00000135919	serpin peptidase inhibitor, clade E (nexin, plasminogen activator inhibitor type 1), member 2 [Source:HGNC Symbol;Acc:HGNC:8951]	gene	Name match	0	6.55098	6.40037	6.11266	6.96779
FAM212B	1	111722064	111755824	-	0.853861	FAM212B	ENSG00000197852	family with sequence similarity 212, member B [Source:HGNC Symbol;Acc:HGNC:28045]	gene	Name match	0	2.04923	3.14909	2.46726	3.32112
PAK3	X	110944285	111227361	+	0.852402	PAK3	ENSG00000077264	p21 protein (Cdc42/Rac)-activated kinase 3 [Source:HGNC Symbol;Acc:HGNC:8592]	gene	Name match	0	1.69016	2.14737	1.55991	2.41232
PTCHD4	6	47878028	48068689	-	0.85232	PTCHD4	ENSG00000244694	patched domain containing 4 [Source:HGNC Symbol;Acc:HGNC:21345]	gene	Name match	0	0.750153	1.22934	0.706704	1.55902
EPB41L2	6	130839347	131063322	-	0.846297	EPB41L2	ENSG00000079819	erythrocyte membrane protein band 4.1-like 2 [Source:HGNC Symbol;Acc:HGNC:3379]	gene	Name match	0	3.62094	4.21851	3.51553	4.36183
HSPG2	1	21822245	21937297	-	0.845622	HSPG2	ENSG00000142798	heparan sulfate proteoglycan 2 [Source:HGNC Symbol;Acc:HGNC:5273]	gene	Name match	0	5.94663	6.67454	5.74505	6.59067
SIDT1	3	113532296	113629578	+	0.840579	SIDT1	ENSG00000072858	SID1 transmembrane family, member 1 [Source:HGNC Symbol;Acc:HGNC:25967]	gene	Name match	0	-1.01338	0.308051	0.0882	0.928779
TGFB3	14	75958202	75981191	-	0.840205	TGFB3	ENSG00000119699	transforming growth factor, beta 3 [Source:HGNC Symbol;Acc:HGNC:11769]	gene	Name match	0	1.84662	2.64923	2.46332	3.30352
A1BG-AS1	19	58347751	58355183	+	0.83448	A1BG-AS1	ENSG00000268895	A1BG antisense RNA 1 [Source:HGNC Symbol;Acc:HGNC:37133]	gene	Name match	0	0.709039	0.98293	0.0339813	0.868462
IRX6	16	55323760	55330760	+	0.833657	IRX6	ENSG00000159387	iroquois homeobox 6 [Source:HGNC Symbol;Acc:HGNC:14675]	gene	Name match	0	1.65922	2.63575	2.0674	2.90106
GJA5	1	147756199	147773362	-	0.831555	GJA5	ENSG00000265107	gap junction protein, alpha 5, 40kDa [Source:HGNC Symbol;Acc:HGNC:4279]	gene	Name match	0	0.148878	1.32435	0.482019	1.31357
SEPT4-AS1	17	58519837	58556977	+	0.827339	SEPT4-AS1	ENSG00000264672	SEPT4 antisense RNA 1 [Source:HGNC Symbol;Acc:HGNC:51345]	gene	Name match	0	-1.52467	-0.720594	-1.145	-0.317661
A1BG	19	58346850	58353499	-	0.814763	A1BG	ENSG00000121410	alpha-1-B glycoprotein [Source:HGNC Symbol;Acc:HGNC:5]	gene	Name match	0	-0.71973	0.269656	-0.715632	0.0991317
P2RY2	11	73218298	73236352	+	0.809896	P2RY2	ENSG00000175591	purinergic receptor P2Y, G-protein coupled, 2 [Source:HGNC Symbol;Acc:HGNC:8541]	gene	Name match	0	1.84534	2.20547	1.39045	2.20035
SORBS1	10	95311771	95561414	-	0.809422	SORBS1	ENSG00000095637	sorbin and SH3 domain containing 1 [Source:HGNC Symbol;Acc:HGNC:14565]	gene	Name match	0	1.70959	2.19088	1.8058	2.61522
HPX	11	6431049	6441064	-	0.805775	HPX	ENSG00000110169	hemopexin [Source:HGNC Symbol;Acc:HGNC:5171]	gene	Name match	0	-0.563407	0.194775	0.415027	1.2208
INPP5D	2	233059967	233207903	+	0.801855	INPP5D	ENSG00000168918	inositol polyphosphate-5-phosphatase, 145kDa [Source:HGNC Symbol;Acc:HGNC:6079]	gene	Name match	0	4.50922	4.98063	4.65064	5.45249
ID4	6	19837386	19840684	+	0.801258	ID4	ENSG00000172201	inhibitor of DNA binding 4, dominant negative helix-loop-helix protein [Source:HGNC Symbol;Acc:HGNC:5363]	gene	Name match	0	2.64465	3.3653	2.84178	3.64304
UNC80	2	209771993	209999300	+	0.786093	UNC80	ENSG00000144406	unc-80 homolog (C. elegans) [Source:HGNC Symbol;Acc:HGNC:26582]	gene	Name match	0	0.76211	1.54301	0.798362	1.58445
DUSP9	X	153642534	153651326	+	0.778696	DUSP9	ENSG00000130829	dual specificity phosphatase 9 [Source:HGNC Symbol;Acc:HGNC:3076]	gene	Name match	0	-1.28131	-0.126382	-0.169685	0.609011
THRB	3	24117160	24495282	-	0.769438	THRB	ENSG00000151090	thyroid hormone receptor, beta [Source:HGNC Symbol;Acc:HGNC:11799]	gene	Name match	0	2.81434	3.33318	2.5374	3.30684
TMEM86A	11	18698791	18704785	+	0.765311	TMEM86A	ENSG00000151117	transmembrane protein 86A [Source:HGNC Symbol;Acc:HGNC:26890]	gene	Name match	0	0.351835	0.827593	0.502449	1.26776
ZNF503-AS2	10	75401519	75408982	+	0.764797	ZNF503-AS2	ENSG00000237149	ZNF503 antisense RNA 2 [Source:HGNC Symbol;Acc:HGNC:23525]	gene	Name match	0	-0.824238	0.815117	-0.419079	0.345718
RIMS3	1	40620679	40665657	-	0.763804	RIMS3	ENSG00000117016	regulating synaptic membrane exocytosis 3 [Source:HGNC Symbol;Acc:HGNC:21292]	gene	Name match	0	2.38238	3.04936	1.9166	2.68041
SESN1	6	108986437	109094819	-	0.762493	SESN1	ENSG00000080546	sestrin 1 [Source:HGNC Symbol;Acc:HGNC:21595]	gene	Name match	0	3.94531	4.70219	4.12643	4.88892
SLC2A9	4	9826224	10054936	-	0.756422	SLC2A9	ENSG00000109667	solute carrier family 2 (facilitated glucose transporter), member 9 [Source:HGNC Symbol;Acc:HGNC:13446]	gene	Name match	0	1.86613	2.78447	2.16543	2.92186
MLIP	6	53929982	54266280	+	0.755286	MLIP	ENSG00000146147	muscular LMNA-interacting protein [Source:HGNC Symbol;Acc:HGNC:21355]	gene	Name match	0	-0.583801	-0.446041	-1.05087	-0.295581
DQX1	2	74518131	74526336	-	0.75304	DQX1	ENSG00000144045	DEAQ box RNA-dependent ATPase 1 [Source:HGNC Symbol;Acc:HGNC:20410]	gene	Name match	0	1.66355	2.45012	2.09003	2.84307
TNFSF9	19	6530999	6535928	+	0.749238	TNFSF9	ENSG00000125657	tumor necrosis factor (ligand) superfamily, member 9 [Source:HGNC Symbol;Acc:HGNC:11939]	gene	Name match	0	0.172221	0.657094	0.0937148	0.842953
CCDC80	3	112604560	112641300	-	0.746634	CCDC80	ENSG00000091986	coiled-coil domain containing 80 [Source:HGNC Symbol;Acc:HGNC:30649]	gene	Name match	0	1.3847	1.79905	1.36721	2.11385
RRM2B	8	102204502	102239118	-	0.745302	RRM2B	ENSG00000048392	ribonucleotide reductase M2 B (TP53 inducible) [Source:HGNC Symbol;Acc:HGNC:17296]	gene	Name match	0	4.87556	5.19352	4.40476	5.15006
SESN2	1	28259527	28282491	+	0.744919	SESN2	ENSG00000130766	sestrin 2 [Source:HGNC Symbol;Acc:HGNC:20746]	gene	Name match	0	2.74794	3.66306	2.81883	3.56375
KLLN	10	87859161	87863437	-	0.744235	KLLN	ENSG00000227268	killin, p53-regulated DNA replication inhibitor [Source:HGNC Symbol;Acc:HGNC:37212]	gene	Name match	0	-1.17654	0.0486032	-0.696745	0.0474903
PRICKLE2	3	64093867	64445476	-	0.739571	PRICKLE2	ENSG00000163637	prickle homolog 2 (Drosophila) [Source:HGNC Symbol;Acc:HGNC:20340]	gene	Name match	0	3.24623	3.84785	3.14569	3.88527
MAMDC2	9	70043581	70226970	+	0.735666	MAMDC2	ENSG00000165072	MAM domain containing 2 [Source:HGNC Symbol;Acc:HGNC:23673]	gene	Name match	0	4.13287	4.55006	3.60348	4.33914
MROH7	1	54641754	54710262	+	0.733104	MROH7	ENSG00000184313	maestro heat-like repeat family member 7 [Source:HGNC Symbol;Acc:HGNC:24802]	gene	Name match	0	0.489939	0.667272	1.32246	2.05556
MYLK	3	123610049	123884331	-	0.732342	MYLK	ENSG00000065534	myosin light chain kinase [Source:HGNC Symbol;Acc:HGNC:7590]	gene	Name match	0	5.79087	6.15167	4.78447	5.51681
TSC22D1-AS1	13	44575893	44580432	+	0.727232	TSC22D1-AS1	ENSG00000278156	TSC22D1 antisense RNA 1 [Source:HGNC Symbol;Acc:HGNC:43684]	gene	Name match	0	-1.51049	-0.867945	-0.445363	0.281869
PTPRZ1	7	121873089	122062036	+	0.725456	PTPRZ1	ENSG00000106278	protein tyrosine phosphatase, receptor-type, Z polypeptide 1 [Source:HGNC Symbol;Acc:HGNC:9685]	gene	Name match	0	3.61621	3.92958	3.00324	3.7287
P2RX5	17	3672199	3696404	-	0.722276	P2RX5	ENSG00000083454	purinergic receptor P2X, ligand-gated ion channel, 5 [Source:HGNC Symbol;Acc:HGNC:8536]	gene	Name match	0	-1.40315	-0.490613	-1.26441	-0.542131
GPC1	2	240435671	240468078	+	0.719295	GPC1	ENSG00000063660	glypican 1 [Source:HGNC Symbol;Acc:HGNC:4449]	gene	Name match	0	6.41732	6.95344	6.25903	6.97832
MFAP3L	4	169986597	170032212	-	0.718607	MFAP3L	ENSG00000198948	microfibrillar-associated protein 3-like [Source:HGNC Symbol;Acc:HGNC:29083]	gene	Name match	0	2.22315	3.00087	2.09016	2.80877
BTG2	1	203305536	203309602	+	0.709642	BTG2	ENSG00000159388	BTG family, member 2 [Source:HGNC Symbol;Acc:HGNC:1131]	gene	Name match	0	5.5596	6.07286	5.6473	6.35694
PRR5L	11	36296288	36465204	+	0.709608	PRR5L	ENSG00000135362	proline rich 5 like [Source:HGNC Symbol;Acc:HGNC:25878]	gene	Name match	0	1.82023	1.83035	1.28214	1.99175
GNAI1	7	80133955	80219402	+	0.7061	GNAI1	ENSG00000127955	guanine nucleotide binding protein (G protein), alpha inhibiting activity polypeptide 1 [Source:HGNC Symbol;Acc:HGNC:4384]	gene	Name match	0	1.39899	2.48123	1.77577	2.48187
ADRBK2	22	25564849	25729294	+	0.703637	ADRBK2	ENSG00000100077	adrenergic, beta, receptor kinase 2 [Source:HGNC Symbol;Acc:HGNC:290]	gene	Name match	0	2.21144	2.98934	2.07006	2.7737
DPYD	1	97077743	97921049	-	0.703077	DPYD	ENSG00000188641	dihydropyrimidine dehydrogenase [Source:HGNC Symbol;Acc:HGNC:3012]	gene	Name match	0	2.86105	3.42805	2.97922	3.6823
PLXNA2	1	208022242	208244320	-	0.702791	PLXNA2	ENSG00000076356	plexin A2 [Source:HGNC Symbol;Acc:HGNC:9100]	gene	Name match	0	2.93289	3.57616	2.84932	3.55211
ZNF503	10	75279726	75401906	-	0.697583	ZNF503	ENSG00000270087	zinc finger protein 503 [Source:EntrezGene;Acc:84858]	gene	Name match	0	1.7739	2.69099	1.8884	2.58598
SERPINI1	3	167735243	167825568	+	0.693611	SERPINI1	ENSG00000163536	serpin peptidase inhibitor, clade I (neuroserpin), member 1 [Source:HGNC Symbol;Acc:HGNC:8943]	gene	Name match	0	1.16773	1.60544	0.984796	1.67841
CHADL	22	41229510	41240934	-	0.690059	CHADL	ENSG00000100399	chondroadherin-like [Source:HGNC Symbol;Acc:HGNC:25165]	gene	Name match	0	-0.112738	0.407657	0.466791	1.15685
NES	1	156668763	156677397	-	0.689439	NES	ENSG00000132688	nestin [Source:HGNC Symbol;Acc:HGNC:7756]	gene	Name match	0	5.24734	6.60056	5.51275	6.20219
LINC01503	9	129332300	129359538	+	0.688904	LINC01503	ENSG00000233901	long intergenic non-protein coding RNA 1503 [Source:HGNC Symbol;Acc:HGNC:51184]	gene	Name match	0	0.00915707	0.911738	0.998192	1.6871
PLEKHF1	19	29665056	29675457	+	0.686908	PLEKHF1	ENSG00000166289	pleckstrin homology domain containing, family F (with FYVE domain) member 1 [Source:HGNC Symbol;Acc:HGNC:20764]	gene	Name match	0	1.30266	1.57969	0.91174	1.59865
RNF43	17	58352500	58417582	-	0.683185	RNF43	ENSG00000108375	ring finger protein 43 [Source:HGNC Symbol;Acc:HGNC:18505]	gene	Name match	0	4.39439	4.99334	4.45759	5.14077
DPF3	14	72619296	72894116	-	0.682752	DPF3	ENSG00000205683	D4, zinc and double PHD fingers, family 3 [Source:HGNC Symbol;Acc:HGNC:17427]	gene	Name match	0	-0.404613	0.312069	-0.0272765	0.655475
LOXL1	15	73926458	73952137	+	0.680922	LOXL1	ENSG00000129038	lysyl oxidase-like 1 [Source:HGNC Symbol;Acc:HGNC:6665]	gene	Name match	0	3.61616	4.52944	3.8214	4.50232
SCGB2A2	11	62270155	62273156	+	0.675981	SCGB2A2	ENSG00000110484	secretoglobin, family 2A, member 2 [Source:HGNC Symbol;Acc:HGNC:7050]	gene	Name match	0	11.5002	11.7086	12.1477	12.8237
PLAG1	8	56160904	56211300	-	0.673215	PLAG1	ENSG00000181690	pleiomorphic adenoma gene 1 [Source:HGNC Symbol;Acc:HGNC:9045]	gene	Name match	0	3.16469	3.63265	2.97556	3.64878
MAPT	17	45894382	46028334	+	0.671776	MAPT	ENSG00000186868	microtubule-associated protein tau [Source:HGNC Symbol;Acc:HGNC:6893]	gene	Name match	0	4.03579	4.39806	4.36891	5.04069
IL1RAP	3	190514051	190659750	+	0.671005	IL1RAP	ENSG00000196083	interleukin 1 receptor accessory protein [Source:HGNC Symbol;Acc:HGNC:5995]	gene	Name match	0	6.03191	6.48108	5.74445	6.41545
PVRL1	11	119638098	119729084	-	0.670999	PVRL1	ENSG00000110400	poliovirus receptor-related 1 (herpesvirus entry mediator C) [Source:HGNC Symbol;Acc:HGNC:9706]	gene	Name match	0	5.75747	6.59788	5.72242	6.39341
MCC	5	113022099	113488830	-	0.670879	MCC	ENSG00000171444	mutated in colorectal cancers [Source:HGNC Symbol;Acc:HGNC:6935]	gene	Name match	0	3.98505	4.57633	4.04142	4.7123
ETNK2	1	204131062	204152003	-	0.660734	ETNK2	ENSG00000143845	ethanolamine kinase 2 [Source:HGNC Symbol;Acc:HGNC:25575]	gene	Name match	0	-0.0244169	1.08227	1.30475	1.96549
GPT	8	144502973	144507174	+	0.660367	GPT	ENSG00000167701	glutamic-pyruvate transaminase (alanine aminotransferase) [Source:HGNC Symbol;Acc:HGNC:4552]	gene	Name match	0	0.833469	1.26715	1.92993	2.5903
FJX1	11	35618419	35620868	+	0.655491	FJX1	ENSG00000179431	four jointed box 1 (Drosophila) [Source:HGNC Symbol;Acc:HGNC:17166]	gene	Name match	0	2.20301	2.62092	1.80218	2.45767
GDF15	19	18374731	18389176	+	0.655389	GDF15	ENSG00000130513	growth differentiation factor 15 [Source:HGNC Symbol;Acc:HGNC:30142]	gene	Name match	0	2.95502	3.6371	3.58789	4.24328
SEPP1	5	42799880	42887392	-	0.653969	SEPP1	ENSG00000250722	selenoprotein P, plasma, 1 [Source:HGNC Symbol;Acc:HGNC:10751]	gene	Name match	0	2.76965	3.54101	3.57507	4.22904
PPAP2B	1	56494747	56579568	-	0.653254	PPAP2B	ENSG00000162407	phosphatidic acid phosphatase type 2B [Source:HGNC Symbol;Acc:HGNC:9229]	gene	Name match	0	2.948	3.49835	3.2449	3.89816
ABAT	16	8674565	8784575	+	0.653072	ABAT	ENSG00000183044	4-aminobutyrate aminotransferase [Source:HGNC Symbol;Acc:HGNC:23]	gene	Name match	0	3.68779	4.11998	3.43283	4.0859
HEPH	X	66162549	66268867	+	0.644192	HEPH	ENSG00000089472	hephaestin [Source:HGNC Symbol;Acc:HGNC:4866]	gene	Name match	0	4.44814	4.71636	3.4715	4.11569
PCDHB15	5	141245349	141249365	+	0.640954	PCDHB15	ENSG00000113248	protocadherin beta 15 [Source:HGNC Symbol;Acc:HGNC:8686]	gene	Name match	0	0.337938	1.05671	0.664629	1.30558
FOXA1	14	37589984	37595034	-	0.640732	FOXA1	ENSG00000129514	forkhead box A1 [Source:HGNC Symbol;Acc:HGNC:5021]	gene	Name match	0	2.39588	3.04967	3.06347	3.7042
PAPSS2	10	87659613	87747705	+	0.640146	PAPSS2	ENSG00000198682	3'-phosphoadenosine 5'-phosphosulfate synthase 2 [Source:HGNC Symbol;Acc:HGNC:8604]	gene	Name match	0	1.59468	2.6117	1.83136	2.47151
EPAS1	2	46296608	46386703	+	0.63877	EPAS1	ENSG00000116016	endothelial PAS domain protein 1 [Source:HGNC Symbol;Acc:HGNC:3374]	gene	Name match	0	3.3065	3.96708	2.21385	2.85262
CDKN1A	6	36676460	36687339	+	0.637684	CDKN1A	ENSG00000124762	cyclin-dependent kinase inhibitor 1A (p21, Cip1) [Source:HGNC Symbol;Acc:HGNC:1784]	gene	Name match	0	7.51248	7.63914	6.81782	7.4555
CNTNAP3	9	39072767	39288303	-	0.634867	CNTNAP3	ENSG00000106714	contactin associated protein-like 3 [Source:HGNC Symbol;Acc:HGNC:13834]	gene	Name match	0	1.94209	2.39342	2.05903	2.69389
GPR155	2	174431571	174487094	-	0.633071	GPR155	ENSG00000163328	G protein-coupled receptor 155 [Source:HGNC Symbol;Acc:HGNC:22951]	gene	Name match	0	2.42366	2.77494	2.38658	3.01965
GYLTL1B	11	45921621	45929096	+	0.632197	GYLTL1B	ENSG00000165905	glycosyltransferase-like 1B [Source:HGNC Symbol;Acc:HGNC:16522]	gene	Name match	0	5.54473	6.19236	5.63067	6.26287
COLGALT2	1	183935837	184037729	-	0.627117	COLGALT2	ENSG00000198756	collagen beta(1-O)galactosyltransferase 2 [Source:HGNC Symbol;Acc:HGNC:16790]	gene	Name match	0	-0.251292	0.718198	0.435281	1.0624
ENTPD3	3	40387156	40428619	+	0.626733	ENTPD3	ENSG00000168032	ectonucleoside triphosphate diphosphohydrolase 3 [Source:HGNC Symbol;Acc:HGNC:3365]	gene	Name match	0	1.83773	2.03886	1.70936	2.33609
ADAMTS7	15	78759203	78811431	-	0.625354	ADAMTS7	ENSG00000136378	ADAM metallopeptidase with thrombospondin type 1 motif, 7 [Source:HGNC Symbol;Acc:HGNC:223]	gene	Name match	0	1.90002	2.57167	1.5275	2.15285
GAS6	13	113820558	113864067	-	0.624835	GAS6	ENSG00000183087	growth arrest-specific 6 [Source:HGNC Symbol;Acc:HGNC:4168]	gene	Name match	0	5.00435	5.19371	4.50292	5.12775
PDZD7	10	101007684	101031157	-	0.623243	PDZD7	ENSG00000186862	PDZ domain containing 7 [Source:HGNC Symbol;Acc:HGNC:26257]	gene	Name match	0	0.838491	1.20193	0.6823	1.30554
TP53INP1	8	94925972	94949411	-	0.619228	TP53INP1	ENSG00000164938	tumor protein p53 inducible nuclear protein 1 [Source:HGNC Symbol;Acc:HGNC:18022]	gene	Name match	0	4.68085	5.23546	4.50945	5.12868
NNMT	11	114257831	114313285	+	0.61904	NNMT	ENSG00000166741	nicotinamide N-methyltransferase [Source:HGNC Symbol;Acc:HGNC:7861]	gene	Name match	0	3.83827	4.87774	4.01639	4.63543
KCNAB2	1	5991466	6101193	+	0.61895	KCNAB2	ENSG00000069424	potassium voltage-gated channel, shaker- related subfamily, beta member 2 [Source:HGNC Symbol;Acc:HGNC:6229]	gene	Name match	0	1.2939	1.56789	1.22246	1.84141
PLCH2	1	2425980	2505526	+	0.616967	PLCH2	ENSG00000149527	phospholipase C, eta 2 [Source:HGNC Symbol;Acc:HGNC:29037]	gene	Name match	0	4.11848	4.81217	4.07358	4.69055
GRIP1	12	66347431	66804186	-	0.615238	GRIP1	ENSG00000155974	glutamate receptor interacting protein 1 [Source:HGNC Symbol;Acc:HGNC:18708]	gene	Name match	0	2.79188	3.60419	2.8513	3.46654
PDE1C	7	31751179	32299329	-	0.615156	PDE1C	ENSG00000154678	phosphodiesterase 1C, calmodulin-dependent 70kDa [Source:HGNC Symbol;Acc:HGNC:8776]	gene	Name match	0	4.53799	4.68212	4.12994	4.74509
S100A1	1	153627926	153632037	+	0.613755	S100A1	ENSG00000160678	S100 calcium binding protein A1 [Source:HGNC Symbol;Acc:HGNC:10486]	gene	Name match	0	7.3609	7.81497	7.59829	8.21204
BAI2	1	31727117	31764893	-	0.613025	BAI2	ENSG00000121753	brain-specific angiogenesis inhibitor 2 [Source:HGNC Symbol;Acc:HGNC:944]	gene	Name match	0	0.624872	0.973644	1.03945	1.65247
CCDC129	7	31514071	31658720	+	0.611069	CCDC129	ENSG00000180347	coiled-coil domain containing 129 [Source:HGNC Symbol;Acc:HGNC:27363]	gene	Name match	0	3.45229	3.44162	3.52982	4.14089
SYTL2	11	85694224	85811159	-	0.60966	SYTL2	ENSG00000137501	synaptotagmin-like 2 [Source:HGNC Symbol;Acc:HGNC:15585]	gene	Name match	0	0.753575	1.99562	1.47006	2.07972
PLA2G4A	1	186828953	186988981	+	0.605757	PLA2G4A	ENSG00000116711	phospholipase A2, group IVA (cytosolic, calcium-dependent) [Source:HGNC Symbol;Acc:HGNC:9035]	gene	Name match	0	3.97813	4.47493	3.63441	4.24017
FAM171A2	17	44353215	44363875	-	0.601751	FAM171A2	ENSG00000161682	family with sequence similarity 171, member A2 [Source:HGNC Symbol;Acc:HGNC:30480]	gene	Name match	0	-0.311919	0.62716	-0.101712	0.500038
GNE	9	36214441	36277056	-	0.599674	GNE	ENSG00000159921	glucosamine (UDP-N-acetyl)-2-epimerase/N- acetylmannosamine kinase [Source:HGNC Symbol;Acc:HGNC:23657]	gene	Name match	0	6.18833	6.26777	6.35694	6.95662
FAM13C	10	59246129	59363181	-	0.599401	FAM13C	ENSG00000148541	family with sequence similarity 13, member C [Source:HGNC Symbol;Acc:HGNC:19371]	gene	Name match	0	0.0212497	1.1099	0.0939907	0.693392
ACSL4	X	109641337	109733403	-	0.597184	ACSL4	ENSG00000068366	acyl-CoA synthetase long-chain family member 4 [Source:HGNC Symbol;Acc:HGNC:3571]	gene	Name match	0	5.70589	6.08554	5.70239	6.29957
LINC00883	3	107240692	107326964	+	0.594475	LINC00883	ENSG00000243701	long intergenic non-protein coding RNA 883 [Source:HGNC Symbol;Acc:HGNC:48569]	gene	Name match	0	2.56856	2.94544	2.42587	3.02034
NCKAP5	2	132671799	133568463	-	0.59419	NCKAP5	ENSG00000176771	NCK-associated protein 5 [Source:HGNC Symbol;Acc:HGNC:29847]	gene	Name match	0	1.42424	1.98884	0.989789	1.58398
RYR3	15	33310962	33866102	+	0.59342	RYR3	ENSG00000198838	ryanodine receptor 3 [Source:HGNC Symbol;Acc:HGNC:10485]	gene	Name match	0	0.579302	0.889942	0.528731	1.12215
ZMAT3	3	179017223	179072279	-	0.592624	ZMAT3	ENSG00000172667	zinc finger, matrin-type 3 [Source:HGNC Symbol;Acc:HGNC:29983]	gene	Name match	0	6.32406	6.48073	5.85472	6.44734
MMP14	14	22836557	22847761	+	0.587717	MMP14	ENSG00000157227	matrix metallopeptidase 14 (membrane- inserted) [Source:HGNC Symbol;Acc:HGNC:7160]	gene	Name match	0	7.55219	7.86747	7.11786	7.70557
NCAM1	11	112961247	113278436	+	0.587333	NCAM1	ENSG00000149294	neural cell adhesion molecule 1 [Source:HGNC Symbol;Acc:HGNC:7656]	gene	Name match	0	2.96032	3.55327	2.78388	3.37121
ICAM5	19	10289981	10296778	+	0.584891	ICAM5	ENSG00000105376	intercellular adhesion molecule 5, telencephalin [Source:HGNC Symbol;Acc:HGNC:5348]	gene	Name match	0	0.897425	1.66856	0.883064	1.46795
XBP1	22	28794555	28800597	-	0.583979	XBP1	ENSG00000100219	X-box binding protein 1 [Source:HGNC Symbol;Acc:HGNC:12801]	gene	Name match	0	6.0696	6.40934	6.36411	6.94809
ROR1	1	63774022	64181498	+	0.583523	ROR1	ENSG00000185483	receptor tyrosine kinase-like orphan receptor 1 [Source:HGNC Symbol;Acc:HGNC:10256]	gene	Name match	0	2.32081	2.37103	1.73505	2.31858
ACSS1	20	25006230	25058980	-	0.582685	ACSS1	ENSG00000154930	acyl-CoA synthetase short-chain family member 1 [Source:HGNC Symbol;Acc:HGNC:16091]	gene	Name match	0	1.0596	1.4407	1.22726	1.80995
PTPRE	10	127907061	128085855	+	0.57678	PTPRE	ENSG00000132334	protein tyrosine phosphatase, receptor type, E [Source:HGNC Symbol;Acc:HGNC:9669]	gene	Name match	0	5.06235	5.31389	4.86337	5.44015
KSR1	17	27456714	27626438	+	0.57387	KSR1	ENSG00000141068	kinase suppressor of ras 1 [Source:HGNC Symbol;Acc:HGNC:6465]	gene	Name match	0	0.884772	2.08173	1.60496	2.17883
RASD2	22	35540868	35554001	+	0.571659	RASD2	ENSG00000100302	RASD family, member 2 [Source:HGNC Symbol;Acc:HGNC:18229]	gene	Name match	0	3.10649	3.49658	3.43266	4.00432
SIRPA	20	1894167	1940592	+	0.57114	SIRPA	ENSG00000198053	signal-regulatory protein alpha [Source:HGNC Symbol;Acc:HGNC:9662]	gene	Name match	0	4.3926	5.10981	4.54609	5.11723
PTPN14	1	214348696	214551223	-	0.571075	PTPN14	ENSG00000152104	protein tyrosine phosphatase, non-receptor type 14 [Source:HGNC Symbol;Acc:HGNC:9647]	gene	Name match	0	6.36389	6.67629	6.07959	6.65066
TUBB3	16	89919165	89938761	+	0.569635	TUBB3	ENSG00000198211	tubulin, beta 3 class III [Source:HGNC Symbol;Acc:HGNC:20772]	gene	Name match	0	5.1481	5.73676	4.67144	5.24108
MTSS1	8	124550790	124728429	-	0.569057	MTSS1	ENSG00000170873	metastasis suppressor 1 [Source:HGNC Symbol;Acc:HGNC:20443]	gene	Name match	0	4.01358	5.03934	4.47059	5.03965
MFSD2A	1	39955112	39969968	+	0.567371	MFSD2A	ENSG00000168389	major facilitator superfamily domain containing 2A [Source:HGNC Symbol;Acc:HGNC:25897]	gene	Name match	0	3.51157	3.67971	3.7768	4.34417
KCNQ1OT1	11	2608328	2699994	-	0.566951	KCNQ1OT1	ENSG00000269821	KCNQ1 opposite strand/antisense transcript 1 (non-protein coding) [Source:HGNC Symbol;Acc:HGNC:6295]	gene	Name match	0	1.25618	2.25831	1.71572	2.28267
PCDHB13	5	141213919	141218979	+	0.566353	PCDHB13	ENSG00000187372	protocadherin beta 13 [Source:HGNC Symbol;Acc:HGNC:8684]	gene	Name match	0	1.66585	2.15123	1.54309	2.10944
RXRA	9	134326580	134437019	+	0.565408	RXRA	ENSG00000186350	retinoid X receptor, alpha [Source:HGNC Symbol;Acc:HGNC:10477]	gene	Name match	0	3.33163	3.79433	2.89981	3.46522
STC1	8	23841915	23854807	-	0.565329	STC1	ENSG00000159167	stanniocalcin 1 [Source:HGNC Symbol;Acc:HGNC:11373]	gene	Name match	0	8.24686	8.82268	8.55566	9.12099
HIVEP3	1	41506365	41918707	-	0.565268	HIVEP3	ENSG00000127124	human immunodeficiency virus type I enhancer binding protein 3 [Source:HGNC Symbol;Acc:HGNC:13561]	gene	Name match	0	2.3419	2.82075	2.77096	3.33623
KALRN	3	124080023	124726325	+	0.561836	KALRN	ENSG00000160145	kalirin, RhoGEF kinase [Source:HGNC Symbol;Acc:HGNC:4814]	gene	Name match	0	2.74666	3.51308	2.68133	3.24317
GNB4	3	179399202	179451590	-	0.559676	GNB4	ENSG00000114450	guanine nucleotide binding protein (G protein), beta polypeptide 4 [Source:HGNC Symbol;Acc:HGNC:20731]	gene	Name match	0	5.06617	5.17933	4.1973	4.75698
MVB12B	9	126326849	126507041	+	0.55788	MVB12B	ENSG00000196814	multivesicular body subunit 12B [Source:HGNC Symbol;Acc:HGNC:23368]	gene	Name match	0	2.28727	2.54019	2.13255	2.69043
F2RL1	5	76818933	76835315	+	0.557873	F2RL1	ENSG00000164251	coagulation factor II (thrombin) receptor- like 1 [Source:HGNC Symbol;Acc:HGNC:3538]	gene	Name match	0	4.66797	4.97132	4.45556	5.01343
LIMA1	12	50175788	50283546	-	0.557488	LIMA1	ENSG00000050405	LIM domain and actin binding 1 [Source:HGNC Symbol;Acc:HGNC:24636]	gene	Name match	0	5.51657	6.13097	5.40998	5.96746
GALNT10	5	154190730	154420984	+	0.55691	GALNT10	ENSG00000164574	polypeptide N- acetylgalactosaminyltransferase 10 [Source:HGNC Symbol;Acc:HGNC:19873]	gene	Name match	0	6.0447	6.31042	6.00685	6.56376
SLC12A4	16	67943474	67969601	-	0.55493	SLC12A4	ENSG00000124067	solute carrier family 12 (potassium/chloride transporter), member 4 [Source:HGNC Symbol;Acc:HGNC:10913]	gene	Name match	0	5.27747	5.47394	4.93209	5.48702
AP3B2	15	82659281	82709914	-	0.552	AP3B2	ENSG00000103723	adaptor-related protein complex 3, beta 2 subunit [Source:HGNC Symbol;Acc:HGNC:567]	gene	Name match	0	1.81295	2.42495	1.66251	2.21451
SLC30A1	1	211571568	211578742	-	0.551613	SLC30A1	ENSG00000170385	solute carrier family 30 (zinc transporter), member 1 [Source:HGNC Symbol;Acc:HGNC:11012]	gene	Name match	0	5.03965	5.26981	4.6893	5.24091
FZD4	11	86945679	86955391	-	0.551006	FZD4	ENSG00000174804	frizzled class receptor 4 [Source:HGNC Symbol;Acc:HGNC:4042]	gene	Name match	0	3.64293	4.49467	4.3704	4.9214
GPR135	14	59460765	59465342	-	0.549544	GPR135	ENSG00000181619	G protein-coupled receptor 135 [Source:HGNC Symbol;Acc:HGNC:19991]	gene	Name match	0	0.750321	1.20289	0.537753	1.0873
MCAM	11	119308529	119317116	-	0.547855	MCAM	ENSG00000076706	melanoma cell adhesion molecule [Source:HGNC Symbol;Acc:HGNC:6934]	gene	Name match	0	4.47778	5.33472	4.18063	4.72849
ARHGEF3	3	56727418	57079308	-	0.543061	ARHGEF3	ENSG00000163947	Rho guanine nucleotide exchange factor (GEF) 3 [Source:HGNC Symbol;Acc:HGNC:683]	gene	Name match	0	3.61031	3.90478	3.52467	4.06773
RIN1	11	66332062	66336840	-	0.543011	RIN1	ENSG00000174791	Ras and Rab interactor 1 [Source:HGNC Symbol;Acc:HGNC:18749]	gene	Name match	0	3.17874	3.81411	3.60273	4.14575
LINC00886	3	156747346	156817062	-	0.538914	LINC00886	ENSG00000240875	long intergenic non-protein coding RNA 886 [Source:HGNC Symbol;Acc:HGNC:48572]	gene	Name match	0	-0.3991	0.326979	0.671553	1.21047
GLI3	7	41960950	42237059	-	0.538255	GLI3	ENSG00000106571	GLI family zinc finger 3 [Source:HGNC Symbol;Acc:HGNC:4319]	gene	Name match	0	3.2083	4.04732	3.41005	3.94831
ALDH1L1	3	126103562	126197994	-	0.53813	ALDH1L1	ENSG00000144908	aldehyde dehydrogenase 1 family, member L1 [Source:HGNC Symbol;Acc:HGNC:3978]	gene	Name match	0	4.27871	4.418	4.16388	4.70201
ATP2B1	12	89588049	89709300	-	0.537674	ATP2B1	ENSG00000070961	ATPase, Ca++ transporting, plasma membrane 1 [Source:HGNC Symbol;Acc:HGNC:814]	gene	Name match	0	4.59498	5.18412	4.43024	4.96791
TRPC1	3	142724074	142807888	+	0.536588	TRPC1	ENSG00000144935	transient receptor potential cation channel, subfamily C, member 1 [Source:HGNC Symbol;Acc:HGNC:12333]	gene	Name match	0	1.74585	2.2994	1.52301	2.0596
EFNB1	X	68828997	68842147	+	0.536501	EFNB1	ENSG00000090776	ephrin-B1 [Source:HGNC Symbol;Acc:HGNC:3226]	gene	Name match	0	4.18138	4.75711	4.34989	4.8864
PARD6G	18	80157232	80247546	-	0.535182	PARD6G	ENSG00000178184	par-6 family cell polarity regulator gamma [Source:HGNC Symbol;Acc:HGNC:16076]	gene	Name match	0	1.99707	2.87973	2.36236	2.89754
ID3	1	23557918	23559794	-	0.534881	ID3	ENSG00000117318	inhibitor of DNA binding 3, dominant negative helix-loop-helix protein [Source:HGNC Symbol;Acc:HGNC:5362]	gene	Name match	0	2.86037	3.22563	2.84342	3.3783
SLC45A3	1	205657851	205680459	-	0.532498	SLC45A3	ENSG00000158715	solute carrier family 45, member 3 [Source:HGNC Symbol;Acc:HGNC:8642]	gene	Name match	0	3.06949	3.27668	3.20608	3.73858
ATP10D	4	47485288	47593486	+	0.532328	ATP10D	ENSG00000145246	ATPase, class V, type 10D [Source:HGNC Symbol;Acc:HGNC:13549]	gene	Name match	0	3.63861	3.96206	3.37982	3.91215
PHLDB1	11	118606440	118658038	+	0.532214	PHLDB1	ENSG00000019144	pleckstrin homology-like domain, family B, member 1 [Source:HGNC Symbol;Acc:HGNC:23697]	gene	Name match	0	5.5074	5.97037	5.4822	6.01441
ZFP69B	1	40450107	40463718	+	0.531269	ZFP69B	ENSG00000187801	ZFP69 zinc finger protein B [Source:HGNC Symbol;Acc:HGNC:28053]	gene	Name match	0	0.843672	1.09162	0.0125107	0.54378
GPR64	X	18989309	19122637	-	0.529215	GPR64	ENSG00000173698	G protein-coupled receptor 64 [Source:HGNC Symbol;Acc:HGNC:4516]	gene	Name match	0	2.075	2.11145	2.70037	3.22959
ARHGAP29	1	94171751	94237633	-	0.527847	ARHGAP29	ENSG00000137962	Rho GTPase activating protein 29 [Source:HGNC Symbol;Acc:HGNC:30207]	gene	Name match	0	3.23786	3.66961	3.63998	4.16783
SLFN13	17	35435096	35448837	-	0.526501	SLFN13	ENSG00000154760	schlafen family member 13 [Source:HGNC Symbol;Acc:HGNC:26481]	gene	Name match	0	3.25609	4.21682	3.47356	4.00007
COL4A6	X	108155607	108439472	-	0.526411	COL4A6	ENSG00000197565	collagen, type IV, alpha 6 [Source:HGNC Symbol;Acc:HGNC:2208]	gene	Name match	0	2.29267	3.08739	2.47806	3.00447
TTC39A	1	51287258	51345116	-	0.525135	TTC39A	ENSG00000085831	tetratricopeptide repeat domain 39A [Source:HGNC Symbol;Acc:HGNC:18657]	gene	Name match	0	0.918118	0.994713	0.778399	1.30353
TM7SF3	12	26973195	27014434	-	0.524556	TM7SF3	ENSG00000064115	transmembrane 7 superfamily member 3 [Source:HGNC Symbol;Acc:HGNC:23049]	gene	Name match	0	5.94991	6.1656	5.62528	6.14984
GNG7	19	2511219	2702709	-	0.524368	GNG7	ENSG00000176533	guanine nucleotide binding protein (G protein), gamma 7 [Source:HGNC Symbol;Acc:HGNC:4410]	gene	Name match	0	0.96917	1.43603	1.8754	2.39976
MARCKSL1	1	32333832	32336379	-	0.523486	MARCKSL1	ENSG00000175130	MARCKS-like 1 [Source:HGNC Symbol;Acc:HGNC:7142]	gene	Name match	0	7.38077	8.01366	7.77189	8.29537
MAF	16	79585843	79600714	-	0.520648	MAF	ENSG00000178573	v-maf avian musculoaponeurotic fibrosarcoma oncogene homolog [Source:HGNC Symbol;Acc:HGNC:6776]	gene	Name match	0	4.28425	4.71483	4.43414	4.95479
AKAP6	14	32329273	32837681	+	0.518979	AKAP6	ENSG00000151320	A kinase (PRKA) anchor protein 6 [Source:HGNC Symbol;Acc:HGNC:376]	gene	Name match	0	1.09396	1.97916	1.54008	2.05906
TMEM40	3	12733525	12769457	-	0.518383	TMEM40	ENSG00000088726	transmembrane protein 40 [Source:HGNC Symbol;Acc:HGNC:25620]	gene	Name match	0	2.71114	2.76295	2.6426	3.16099
SNN	16	11668414	11679159	+	0.516358	SNN	ENSG00000184602	stannin [Source:HGNC Symbol;Acc:HGNC:11149]	gene	Name match	0	3.64944	4.16643	3.72808	4.24443
TSKU	11	76782251	76798154	+	0.513398	TSKU	ENSG00000182704	tsukushi, small leucine rich proteoglycan [Source:HGNC Symbol;Acc:HGNC:28850]	gene	Name match	0	4.73766	5.02505	4.83309	5.34649
GPR87	3	151294103	151316952	-	0.510942	GPR87	ENSG00000138271	G protein-coupled receptor 87 [Source:HGNC Symbol;Acc:HGNC:4538]	gene	Name match	0	3.95981	4.69534	3.77692	4.28786
ENC1	5	74627406	74641424	-	0.510804	ENC1	ENSG00000171617	ectodermal-neural cortex 1 (with BTB domain) [Source:HGNC Symbol;Acc:HGNC:3345]	gene	Name match	0	7.39371	7.96983	7.4013	7.9121
CNGA1	4	47935977	48016672	-	0.510714	CNGA1	ENSG00000198515	cyclic nucleotide gated channel alpha 1 [Source:HGNC Symbol;Acc:HGNC:2148]	gene	Name match	0	1.45452	1.79887	1.48222	1.99293
FBXO27	19	38990714	39032785	-	0.509816	FBXO27	ENSG00000161243	F-box protein 27 [Source:HGNC Symbol;Acc:HGNC:18753]	gene	Name match	0	1.82083	2.43193	2.23854	2.74835
RPS6KA5	14	90847862	91060608	-	0.508658	RPS6KA5	ENSG00000100784	ribosomal protein S6 kinase, 90kDa, polypeptide 5 [Source:HGNC Symbol;Acc:HGNC:10434]	gene	Name match	0	0.86161	0.968946	0.90439	1.41305
RORC	1	151806071	151831872	-	0.506033	RORC	ENSG00000143365	RAR-related orphan receptor C [Source:HGNC Symbol;Acc:HGNC:10260]	gene	Name match	0	2.72916	3.01379	2.97245	3.47849
ALDH4A1	1	18871430	18902781	-	0.504598	ALDH4A1	ENSG00000159423	aldehyde dehydrogenase 4 family, member A1 [Source:HGNC Symbol;Acc:HGNC:406]	gene	Name match	0	3.1447	3.87105	3.23003	3.73463
ITGA3	17	50056110	50090481	+	0.502622	ITGA3	ENSG00000005884	integrin, alpha 3 (antigen CD49C, alpha 3 subunit of VLA-3 receptor) [Source:HGNC Symbol;Acc:HGNC:6139]	gene	Name match	0	8.52772	8.74597	8.24012	8.74274
COL4A5	X	108439882	108697545	+	0.502612	COL4A5	ENSG00000188153	collagen, type IV, alpha 5 [Source:HGNC Symbol;Acc:HGNC:2207]	gene	Name match	0	5.17876	5.77626	5.24951	5.75212
NEAT1	11	65422774	65445540	+	0.500434	NEAT1	ENSG00000245532	nuclear paraspeckle assembly transcript 1 (non-protein coding) [Source:HGNC Symbol;Acc:HGNC:30815]	gene	Name match	0	9.84699	10.0291	10.1652	10.6657
TP63	3	189631427	189897279	+	0.500273	TP63	ENSG00000073282	tumor protein p63 [Source:HGNC Symbol;Acc:HGNC:15979]	gene	Name match	0	4.27122	5.05316	4.43959	4.93986
SORL1	11	121452203	121633693	+	0.49978	SORL1	ENSG00000137642	sortilin-related receptor, L(DLR class) A repeats containing [Source:HGNC Symbol;Acc:HGNC:11185]	gene	Name match	0	5.61006	6.07171	5.62866	6.12844
GM2A	5	151212150	151270440	+	0.499073	GM2A	ENSG00000196743	GM2 ganglioside activator [Source:HGNC Symbol;Acc:HGNC:4367]	gene	Name match	0	5.38	5.91829	5.28776	5.78684
CEP85L	6	118460772	118710075	-	0.496326	CEP85L	ENSG00000111860	centrosomal protein 85kDa-like [Source:HGNC Symbol;Acc:HGNC:21638]	gene	Name match	0	2.3484	2.55155	2.16048	2.65681
LINC00472	6	71344344	71420769	-	0.493887	LINC00472	ENSG00000233237	long intergenic non-protein coding RNA 472 [Source:HGNC Symbol;Acc:HGNC:21380]	gene	Name match	0	1.35956	1.51553	1.50839	2.00228
PLB1	2	28457145	28643788	+	0.491566	PLB1	ENSG00000163803	phospholipase B1 [Source:HGNC Symbol;Acc:HGNC:30041]	gene	Name match	0	0.12596	0.817296	1.11953	1.6111
TNS4	17	40475828	40501597	-	0.491498	TNS4	ENSG00000131746	tensin 4 [Source:HGNC Symbol;Acc:HGNC:24352]	gene	Name match	0	5.82869	6.12304	5.42045	5.91195
ARL15	5	53883945	54310582	-	0.49082	ARL15	ENSG00000185305	ADP-ribosylation factor-like 15 [Source:HGNC Symbol;Acc:HGNC:25945]	gene	Name match	0	3.98638	4.23446	3.54219	4.03301
NAV2	11	19350724	20121598	+	0.490163	NAV2	ENSG00000166833	neuron navigator 2 [Source:HGNC Symbol;Acc:HGNC:15997]	gene	Name match	0	6.41574	6.62571	6.45041	6.94058
NTN5	19	48661407	48673081	-	0.488113	NTN5	ENSG00000142233	netrin 5 [Source:HGNC Symbol;Acc:HGNC:25208]	gene	Name match	0	-0.215079	-0.0717597	0.412936	0.901049
MCM3AP-AS1	21	46229217	46259390	+	0.48697	MCM3AP-AS1	ENSG00000215424	MCM3AP antisense RNA 1 [Source:HGNC Symbol;Acc:HGNC:16417]	gene	Name match	0	0.757587	1.04682	0.297553	0.784523
LPHN3	4	61201258	62078335	+	0.485648	LPHN3	ENSG00000150471	latrophilin 3 [Source:HGNC Symbol;Acc:HGNC:20974]	gene	Name match	0	5.75262	5.84659	5.46349	5.94914
SHROOM2	X	9786456	9949443	+	0.483552	SHROOM2	ENSG00000146950	shroom family member 2 [Source:HGNC Symbol;Acc:HGNC:630]	gene	Name match	0	3.80417	4.03329	3.70355	4.1871
ERGIC1	5	172834275	172952685	+	0.483203	ERGIC1	ENSG00000113719	endoplasmic reticulum-golgi intermediate compartment (ERGIC) 1 [Source:HGNC Symbol;Acc:HGNC:29205]	gene	Name match	0	6.52916	6.80711	6.61006	7.09326
ITGA6	2	172427354	172506282	+	0.48314	ITGA6	ENSG00000091409	integrin, alpha 6 [Source:HGNC Symbol;Acc:HGNC:6142]	gene	Name match	0	7.77792	8.06279	7.96511	8.44825
TNIK	3	171061339	171460408	-	0.482048	TNIK	ENSG00000154310	TRAF2 and NCK interacting kinase [Source:HGNC Symbol;Acc:HGNC:30765]	gene	Name match	0	3.24975	3.67041	3.11873	3.60078
STXBP5	6	147204425	147385730	+	0.479175	STXBP5	ENSG00000164506	syntaxin binding protein 5 (tomosyn) [Source:HGNC Symbol;Acc:HGNC:19665]	gene	Name match	0	3.84334	4.18979	3.65672	4.13589
TPST2	22	26525492	26596717	-	0.479078	TPST2	ENSG00000128294	tyrosylprotein sulfotransferase 2 [Source:HGNC Symbol;Acc:HGNC:12021]	gene	Name match	0	2.97106	2.97907	2.62395	3.10303
CD8A	2	86784610	86808396	-	0.478273	CD8A	ENSG00000153563	CD8a molecule [Source:HGNC Symbol;Acc:HGNC:1706]	gene	Name match	0	0.420493	0.945308	0.429972	0.908245
MCTP2	15	94231538	94483952	+	0.477583	MCTP2	ENSG00000140563	multiple C2 domains, transmembrane 2 [Source:HGNC Symbol;Acc:HGNC:25636]	gene	Name match	0	3.12159	3.42456	3.10959	3.58717
DCBLD2	3	98795941	98901689	-	0.474784	DCBLD2	ENSG00000057019	discoidin, CUB and LCCL domain containing 2 [Source:HGNC Symbol;Acc:HGNC:24627]	gene	Name match	0	6.9124	6.89513	6.35812	6.8329
GPC4	X	133300103	133415490	-	0.474066	GPC4	ENSG00000076716	glypican 4 [Source:HGNC Symbol;Acc:HGNC:4452]	gene	Name match	0	2.91357	3.62887	3.26955	3.74362
SEMA4G	10	100969518	100985615	+	0.471856	SEMA4G	ENSG00000095539	sema domain, immunoglobulin domain (Ig), transmembrane domain (TM) and short cytoplasmic domain, (semaphorin) 4G [Source:HGNC Symbol;Acc:HGNC:10735]	gene	Name match	0	0.704204	1.79723	1.30114	1.773
SHC1	1	154962298	154974395	-	0.4717	SHC1	ENSG00000160691	SHC (Src homology 2 domain containing) transforming protein 1 [Source:HGNC Symbol;Acc:HGNC:10840]	gene	Name match	0	7.37856	7.71179	7.25639	7.72809
VMAC	19	5904858	5910853	+	0.471672	VMAC	ENSG00000187650	vimentin-type intermediate filament associated coiled-coil protein [Source:HGNC Symbol;Acc:HGNC:33803]	gene	Name match	0	2.74	2.79118	2.64663	3.1183
NUAK1	12	106063340	106140033	-	0.470369	NUAK1	ENSG00000074590	NUAK family, SNF1-like kinase, 1 [Source:HGNC Symbol;Acc:HGNC:14311]	gene	Name match	0	5.17272	5.5801	4.79074	5.26111
RAB9B	X	103822322	103832228	-	0.47009	RAB9B	ENSG00000123570	RAB9B, member RAS oncogene family [Source:HGNC Symbol;Acc:HGNC:14090]	gene	Name match	0	1.48691	2.17444	1.52612	1.99621
FAM49A	2	16549459	16666331	-	0.469641	FAM49A	ENSG00000197872	family with sequence similarity 49, member A [Source:HGNC Symbol;Acc:HGNC:25373]	gene	Name match	0	1.31789	1.82655	1.30573	1.77537
BOC	3	113211003	113287459	+	0.468351	BOC	ENSG00000144857	BOC cell adhesion associated, oncogene regulated [Source:HGNC Symbol;Acc:HGNC:17173]	gene	Name match	0	4.36097	4.81498	4.84789	5.31624
HSD17B2	16	82035004	82098534	+	0.468028	HSD17B2	ENSG00000086696	hydroxysteroid (17-beta) dehydrogenase 2 [Source:HGNC Symbol;Acc:HGNC:5211]	gene	Name match	0	3.06157	4.07448	4.5572	5.02523
RHOBTB2	8	22987417	23020199	+	0.466312	RHOBTB2	ENSG00000008853	Rho-related BTB domain containing 2 [Source:HGNC Symbol;Acc:HGNC:18756]	gene	Name match	0	3.12642	3.87898	3.26238	3.7287
TRIM3	11	6448614	6474459	-	0.464976	TRIM3	ENSG00000110171	tripartite motif containing 3 [Source:HGNC Symbol;Acc:HGNC:10064]	gene	Name match	0	3.33331	3.79741	3.80563	4.2706
RDH5	12	55720367	55724705	+	0.463849	RDH5	ENSG00000135437	retinol dehydrogenase 5 (11-cis/9-cis) [Source:HGNC Symbol;Acc:HGNC:9940]	gene	Name match	0	1.68789	1.7242	2.02067	2.48452
VIPR1	3	42489299	42537573	+	0.463457	VIPR1	ENSG00000114812	vasoactive intestinal peptide receptor 1 [Source:HGNC Symbol;Acc:HGNC:12694]	gene	Name match	0	3.85451	4.00899	4.46381	4.92727
ERO1LB	1	236215555	236281985	-	0.462273	ERO1LB	ENSG00000086619	ERO1-like beta (S. cerevisiae) [Source:HGNC Symbol;Acc:HGNC:14355]	gene	Name match	0	3.39971	3.55526	3.58629	4.04856
RGMA	15	93035273	93089204	-	0.461926	RGMA	ENSG00000182175	repulsive guidance molecule family member a [Source:HGNC Symbol;Acc:HGNC:30308]	gene	Name match	0	4.08799	4.27184	4.2533	4.71523
PCDHB14	5	141222932	141227759	+	0.461865	PCDHB14	ENSG00000120327	protocadherin beta 14 [Source:HGNC Symbol;Acc:HGNC:8685]	gene	Name match	0	4.94732	5.26449	4.65922	5.12109
CHPF	2	219538947	219543787	-	0.461649	CHPF	ENSG00000123989	chondroitin polymerizing factor [Source:HGNC Symbol;Acc:HGNC:24291]	gene	Name match	0	6.26982	6.55034	6.33091	6.79256
LCAT	16	67939750	67944131	-	0.461501	LCAT	ENSG00000213398	lecithin-cholesterol acyltransferase [Source:HGNC Symbol;Acc:HGNC:6522]	gene	Name match	0	2.73922	3.19327	3.06317	3.52467
PPFIBP1	12	27523431	27695564	+	0.458749	PPFIBP1	ENSG00000110841	PTPRF interacting protein, binding protein 1 (liprin beta 1) [Source:HGNC Symbol;Acc:HGNC:9249]	gene	Name match	0	5.69163	5.95938	5.40639	5.86514
MYLIP	6	16129125	16148248	+	0.458055	MYLIP	ENSG00000007944	myosin regulatory light chain interacting protein [Source:HGNC Symbol;Acc:HGNC:21155]	gene	Name match	0	2.10467	2.35442	2.57372	3.03177
LIFR	5	38474963	38595404	-	0.457922	LIFR	ENSG00000113594	leukemia inhibitory factor receptor alpha [Source:HGNC Symbol;Acc:HGNC:6597]	gene	Name match	0	2.33022	2.85507	2.12268	2.5806
CREB3L4	1	153967892	153974363	+	0.457378	CREB3L4	ENSG00000143578	cAMP responsive element binding protein 3- like 4 [Source:HGNC Symbol;Acc:HGNC:18854]	gene	Name match	0	5.21493	5.34855	5.60956	6.06694
UBTD1	10	97498868	97571209	+	0.456967	UBTD1	ENSG00000165886	ubiquitin domain containing 1 [Source:HGNC Symbol;Acc:HGNC:25683]	gene	Name match	0	3.526	3.74111	3.58342	4.04038
PLA2G4F	15	42139034	42156636	-	0.453005	PLA2G4F	ENSG00000168907	phospholipase A2, group IVF [Source:HGNC Symbol;Acc:HGNC:27396]	gene	Name match	0	0.552091	1.16714	1.01749	1.47049
PRKACB	1	84078062	84238498	+	0.452339	PRKACB	ENSG00000142875	protein kinase, cAMP-dependent, catalytic, beta [Source:HGNC Symbol;Acc:HGNC:9381]	gene	Name match	0	4.26333	4.64038	4.27843	4.73077
SCPEP1	17	56978105	57006763	+	0.450089	SCPEP1	ENSG00000121064	serine carboxypeptidase 1 [Source:HGNC Symbol;Acc:HGNC:29507]	gene	Name match	0	6.31844	6.65312	6.73989	7.18998
SLC31A2	9	113150942	113164137	+	0.450047	SLC31A2	ENSG00000136867	solute carrier family 31 (copper transporter), member 2 [Source:HGNC Symbol;Acc:HGNC:11017]	gene	Name match	0	3.77493	4.2521	3.83451	4.28456
HHAT	1	210328252	210676296	+	0.447708	HHAT	ENSG00000054392	hedgehog acyltransferase [Source:HGNC Symbol;Acc:HGNC:18270]	gene	Name match	0	3.84981	4.04402	3.80567	4.25338
VASH1	14	76762189	76783015	+	0.447166	VASH1	ENSG00000071246	vasohibin 1 [Source:HGNC Symbol;Acc:HGNC:19964]	gene	Name match	0	1.96723	2.22881	1.98924	2.4364
PDGFC	4	156760454	156971394	-	0.445525	PDGFC	ENSG00000145431	platelet derived growth factor C [Source:HGNC Symbol;Acc:HGNC:8801]	gene	Name match	0	5.86601	6.14565	5.74514	6.19066
CRIM1	2	36355926	36551135	+	0.444737	CRIM1	ENSG00000150938	cysteine rich transmembrane BMP regulator 1 (chordin-like) [Source:HGNC Symbol;Acc:HGNC:2359]	gene	Name match	0	6.08731	6.39732	6.09939	6.54413
PRNP	20	4686236	4701590	+	0.444632	PRNP	ENSG00000171867	prion protein [Source:HGNC Symbol;Acc:HGNC:9449]	gene	Name match	0	6.89029	7.27026	6.75745	7.20208
CD74	5	150401637	150412929	-	0.443911	CD74	ENSG00000019582	CD74 molecule, major histocompatibility complex, class II invariant chain [Source:HGNC Symbol;Acc:HGNC:1697]	gene	Name match	0	5.86405	6.17003	6.11037	6.55428
STIM2	4	26857678	27025381	+	0.443713	STIM2	ENSG00000109689	stromal interaction molecule 2 [Source:HGNC Symbol;Acc:HGNC:19205]	gene	Name match	0	4.39503	4.74086	4.45371	4.89742
CDH3	16	68644836	68722616	+	0.441802	CDH3	ENSG00000062038	cadherin 3, type 1, P-cadherin (placental) [Source:HGNC Symbol;Acc:HGNC:1762]	gene	Name match	0	6.66234	7.10438	6.45392	6.89572
CERCAM	9	128411751	128437351	+	0.440432	CERCAM	ENSG00000167123	cerebral endothelial cell adhesion molecule [Source:HGNC Symbol;Acc:HGNC:23723]	gene	Name match	0	4.07727	4.60709	3.99795	4.43838
SERPINH1	11	75562056	75572783	+	0.436456	SERPINH1	ENSG00000149257	serpin peptidase inhibitor, clade H (heat shock protein 47), member 1, (collagen binding protein 1) [Source:HGNC Symbol;Acc:HGNC:1546]	gene	Name match	0	5.97597	6.56482	6.13766	6.57412
FDXR	17	74862497	74873031	-	0.435958	FDXR	ENSG00000161513	ferredoxin reductase [Source:HGNC Symbol;Acc:HGNC:3642]	gene	Name match	0	3.6016	4.00589	3.72823	4.16419
MDM2	12	68808172	68850686	+	0.435384	MDM2	ENSG00000135679	MDM2 proto-oncogene, E3 ubiquitin protein ligase [Source:HGNC Symbol;Acc:HGNC:6973]	gene	Name match	0	6.07766	6.38724	6.06565	6.50103
CLSTN1	1	9729026	9824526	-	0.432873	CLSTN1	ENSG00000171603	calsyntenin 1 [Source:HGNC Symbol;Acc:HGNC:17447]	gene	Name match	0	8.47636	8.73928	8.42015	8.85303
CTNNBIP1	1	9848276	9910336	-	0.431548	CTNNBIP1	ENSG00000178585	catenin, beta interacting protein 1 [Source:HGNC Symbol;Acc:HGNC:16913]	gene	Name match	0	5.94188	6.26802	6.18043	6.61198
EGFLAM	5	38258409	38465021	+	0.428829	EGFLAM	ENSG00000164318	EGF-like, fibronectin type III and laminin G domains [Source:HGNC Symbol;Acc:HGNC:26810]	gene	Name match	0	1.6199	1.99641	1.74577	2.1746
DFNA5	7	24698353	24758113	-	0.426164	DFNA5	ENSG00000105928	deafness, autosomal dominant 5 [Source:HGNC Symbol;Acc:HGNC:2810]	gene	Name match	0	3.21449	3.65257	3.12678	3.55295
PTK7	6	43076268	43161719	+	0.425362	PTK7	ENSG00000112655	protein tyrosine kinase 7 [Source:HGNC Symbol;Acc:HGNC:9618]	gene	Name match	0	6.86482	7.05839	6.83548	7.26084
SESN3	11	95165540	95232541	-	0.422519	SESN3	ENSG00000149212	sestrin 3 [Source:HGNC Symbol;Acc:HGNC:23060]	gene	Name match	0	6.1624	6.54113	5.8561	6.27862
DENND2D	1	111187174	111204409	-	0.422293	DENND2D	ENSG00000162777	DENN/MADD domain containing 2D [Source:HGNC Symbol;Acc:HGNC:26192]	gene	Name match	0	4.13395	4.62756	4.32268	4.74498
REEP6	19	1490747	1497927	+	0.42071	REEP6	ENSG00000115255	receptor accessory protein 6 [Source:HGNC Symbol;Acc:HGNC:30078]	gene	Name match	0	1.78756	2.26378	2.47319	2.8939
CHST3	10	71964365	72013564	+	0.420623	CHST3	ENSG00000122863	carbohydrate (chondroitin 6) sulfotransferase 3 [Source:HGNC Symbol;Acc:HGNC:1971]	gene	Name match	0	7.9982	8.18266	7.5937	8.01432
PXK	3	58332880	58426126	+	0.419265	PXK	ENSG00000168297	PX domain containing serine/threonine kinase [Source:HGNC Symbol;Acc:HGNC:23326]	gene	Name match	0	3.63298	3.767	3.43484	3.85411
STON1	2	48530171	48598513	+	0.418621	STON1	ENSG00000243244	stonin 1 [Source:HGNC Symbol;Acc:HGNC:17003]	gene	Name match	0	0.0626054	1.07406	1.07979	1.49841
CYP27B1	12	57762339	57768986	-	0.416684	CYP27B1	ENSG00000111012	cytochrome P450, family 27, subfamily B, polypeptide 1 [Source:HGNC Symbol;Acc:HGNC:2606]	gene	Name match	0	1.35946	2.20389	1.82526	2.24194
INAFM2	15	40325216	40326715	+	0.416449	INAFM2	ENSG00000259330	InaF-motif containing 2 [Source:HGNC Symbol;Acc:HGNC:35165]	gene	Name match	0	2.75496	3.06546	3.26557	3.68202
TGFBR2	3	30606502	30694142	+	0.41542	TGFBR2	ENSG00000163513	transforming growth factor, beta receptor II (70/80kDa) [Source:HGNC Symbol;Acc:HGNC:11773]	gene	Name match	0	6.51374	6.65829	6.28439	6.69981
EME2	16	1773207	1776311	+	0.413689	EME2	ENSG00000197774	essential meiotic structure-specific endonuclease subunit 2 [Source:HGNC Symbol;Acc:HGNC:27289]	gene	Name match	0	2.05724	1.94692	1.75883	2.17251
OSTM1	6	108041409	108165840	-	0.411844	OSTM1	ENSG00000081087	osteopetrosis associated transmembrane protein 1 [Source:HGNC Symbol;Acc:HGNC:21652]	gene	Name match	0	3.85105	4.35435	3.84704	4.25889
BTBD11	12	107318413	107659642	+	0.411513	BTBD11	ENSG00000151136	BTB (POZ) domain containing 11 [Source:HGNC Symbol;Acc:HGNC:23844]	gene	Name match	0	3.17095	3.42535	3.2463	3.65781
BFSP1	20	17493905	17569220	-	0.410844	BFSP1	ENSG00000125864	beaded filament structural protein 1, filensin [Source:HGNC Symbol;Acc:HGNC:1040]	gene	Name match	0	1.18079	1.4787	1.42506	1.8359
SPATA18	4	52051331	52097292	+	0.410802	SPATA18	ENSG00000163071	spermatogenesis associated 18 [Source:HGNC Symbol;Acc:HGNC:29579]	gene	Name match	0	4.24705	4.36468	3.94543	4.35624
CEP112	17	65635538	66192079	-	0.407828	CEP112	ENSG00000154240	centrosomal protein 112kDa [Source:HGNC Symbol;Acc:HGNC:28514]	gene	Name match	0	0.864503	1.65822	0.845606	1.25343
DGKA	12	55927319	55954027	+	0.406582	DGKA	ENSG00000065357	diacylglycerol kinase, alpha 80kDa [Source:HGNC Symbol;Acc:HGNC:2849]	gene	Name match	0	5.55386	5.96808	5.79076	6.19734
ACER3	11	76860867	77026797	+	0.405761	ACER3	ENSG00000078124	alkaline ceramidase 3 [Source:HGNC Symbol;Acc:HGNC:16066]	gene	Name match	0	4.64959	5.10057	4.76223	5.168
VEGFC	4	176683538	176792727	-	0.404801	VEGFC	ENSG00000150630	vascular endothelial growth factor C [Source:HGNC Symbol;Acc:HGNC:12682]	gene	Name match	0	2.02467	2.56817	1.70909	2.11389
RAPGEF5	7	22118238	22357144	-	0.40236	RAPGEF5	ENSG00000136237	Rap guanine nucleotide exchange factor (GEF) 5 [Source:HGNC Symbol;Acc:HGNC:16862]	gene	Name match	0	2.65461	3.25921	2.78813	3.19049
ST3GAL2	16	70375978	70439088	-	0.400455	ST3GAL2	ENSG00000157350	ST3 beta-galactoside alpha-2,3- sialyltransferase 2 [Source:HGNC Symbol;Acc:HGNC:10863]	gene	Name match	0	2.91201	3.4446	3.27067	3.67112
APBA1	9	69427530	69672306	-	0.399838	APBA1	ENSG00000107282	amyloid beta (A4) precursor protein-binding, family A, member 1 [Source:HGNC Symbol;Acc:HGNC:578]	gene	Name match	0	4.28228	4.36824	4.48323	4.88307
MMRN2	10	86935540	86969481	-	0.396111	MMRN2	ENSG00000173269	multimerin 2 [Source:HGNC Symbol;Acc:HGNC:19888]	gene	Name match	0	2.02565	1.97831	2.04276	2.43887
TNFRSF10D	8	23135588	23164030	-	0.395172	TNFRSF10D	ENSG00000173530	tumor necrosis factor receptor superfamily, member 10d, decoy with truncated death domain [Source:HGNC Symbol;Acc:HGNC:11907]	gene	Name match	0	4.90819	5.04188	4.5511	4.94627
MRAP2	6	84033756	84090881	+	0.394459	MRAP2	ENSG00000135324	melanocortin 2 receptor accessory protein 2 [Source:HGNC Symbol;Acc:HGNC:21232]	gene	Name match	0	0.849997	2.13277	1.61684	2.0113
SPTLC3	20	13008987	13169103	+	0.391713	SPTLC3	ENSG00000172296	serine palmitoyltransferase, long chain base subunit 3 [Source:HGNC Symbol;Acc:HGNC:16253]	gene	Name match	0	5.54142	5.44621	5.25452	5.64623
ZNRD1-AS1	6	30001011	30061640	-	0.390346	ZNRD1-AS1	ENSG00000204623	ZNRD1 antisense RNA 1 [Source:HGNC Symbol;Acc:HGNC:13924]	gene	Name match	0	2.60542	2.84766	2.61399	3.00434
PCDHB16	5	141181399	141186399	+	0.390235	PCDHB16	ENSG00000272674	protocadherin beta 16 [Source:HGNC Symbol;Acc:HGNC:14546]	gene	Name match	0	5.29475	5.38389	5.03649	5.42672
SASH1	6	148272304	148552050	+	0.389708	SASH1	ENSG00000111961	SAM and SH3 domain containing 1 [Source:HGNC Symbol;Acc:HGNC:19182]	gene	Name match	0	4.54572	4.73285	4.39222	4.78193
WASF3	13	26557703	26688948	+	0.387712	WASF3	ENSG00000132970	WAS protein family, member 3 [Source:HGNC Symbol;Acc:HGNC:12734]	gene	Name match	0	3.06844	3.67033	2.94713	3.33484
ST5	11	8693351	8910951	-	0.386484	ST5	ENSG00000166444	suppression of tumorigenicity 5 [Source:HGNC Symbol;Acc:HGNC:11350]	gene	Name match	0	5.21062	5.64325	5.04308	5.42956
BAMBI	10	28677342	28682939	+	0.385097	BAMBI	ENSG00000095739	BMP and activin membrane-bound inhibitor [Source:HGNC Symbol;Acc:HGNC:30251]	gene	Name match	0	3.30363	3.68265	3.38105	3.76615
FAM210B	20	56358915	56368663	+	0.385011	FAM210B	ENSG00000124098	family with sequence similarity 210, member B [Source:HGNC Symbol;Acc:HGNC:16102]	gene	Name match	0	6.28413	6.66241	6.43234	6.81735
DHX36	3	154272546	154324497	-	0.384558	DHX36	ENSG00000174953	DEAH (Asp-Glu-Ala-His) box polypeptide 36 [Source:HGNC Symbol;Acc:HGNC:14410]	gene	Name match	0	5.85509	6.12395	5.54147	5.92603
LTB4R2	14	24305734	24312053	+	0.38385	LTB4R2	ENSG00000213906	leukotriene B4 receptor 2 [Source:HGNC Symbol;Acc:HGNC:19260]	gene	Name match	0	2.1575	2.42537	1.99352	2.37737
LFNG	7	2512529	2529177	+	0.383304	LFNG	ENSG00000106003	LFNG O-fucosylpeptide 3-beta-N- acetylglucosaminyltransferase [Source:HGNC Symbol;Acc:HGNC:6560]	gene	Name match	0	3.54077	3.54775	3.21778	3.60108
RBBP8	18	22798261	23026488	+	0.381466	RBBP8	ENSG00000101773	retinoblastoma binding protein 8 [Source:HGNC Symbol;Acc:HGNC:9891]	gene	Name match	0	4.9409	5.18897	4.73758	5.11905
LRP12	8	104489231	104589024	-	0.381392	LRP12	ENSG00000147650	low density lipoprotein receptor-related protein 12 [Source:HGNC Symbol;Acc:HGNC:31708]	gene	Name match	0	4.00579	4.22099	3.3855	3.76689
FAM83F	22	39994949	40043529	+	0.378156	FAM83F	ENSG00000133477	family with sequence similarity 83, member F [Source:HGNC Symbol;Acc:HGNC:25148]	gene	Name match	0	4.74669	5.3156	4.88249	5.26065
CALD1	7	134744252	134970728	+	0.375901	CALD1	ENSG00000122786	caldesmon 1 [Source:HGNC Symbol;Acc:HGNC:1441]	gene	Name match	0	7.67141	7.97943	7.16566	7.54156
MSRB3	12	65278643	65488244	+	0.375649	MSRB3	ENSG00000174099	methionine sulfoxide reductase B3 [Source:HGNC Symbol;Acc:HGNC:27375]	gene	Name match	0	3.78761	4.28462	3.43184	3.80749
SFRP1	8	41261958	41309497	-	0.375503	SFRP1	ENSG00000104332	secreted frizzled-related protein 1 [Source:HGNC Symbol;Acc:HGNC:10776]	gene	Name match	0	9.2633	9.11374	9.4878	9.8633
SOX13	1	204073604	204127743	+	0.374009	SOX13	ENSG00000143842	SRY (sex determining region Y)-box 13 [Source:HGNC Symbol;Acc:HGNC:11192]	gene	Name match	0	6.56446	6.66608	6.78861	7.16262
EXT1	8	117794490	118111853	-	0.373374	EXT1	ENSG00000182197	exostosin glycosyltransferase 1 [Source:HGNC Symbol;Acc:HGNC:3512]	gene	Name match	0	4.7256	5.13997	4.69826	5.07163
ATXN7L1	7	105605067	105876604	-	0.372605	ATXN7L1	ENSG00000146776	ataxin 7-like 1 [Source:HGNC Symbol;Acc:HGNC:22210]	gene	Name match	0	2.09177	2.02876	1.57128	1.94388
GGT1	22	24583750	24629005	+	0.3726	GGT1	ENSG00000100031	gamma-glutamyltransferase 1 [Source:HGNC Symbol;Acc:HGNC:4250]	gene	Name match	0	2.48916	2.76123	3.00876	3.38136
CCNG1	5	163437569	163445016	+	0.369409	CCNG1	ENSG00000113328	cyclin G1 [Source:HGNC Symbol;Acc:HGNC:1592]	gene	Name match	0	6.70743	6.95296	6.63248	7.00189
SEPN1	1	25800176	25818224	+	0.367837	SEPN1	ENSG00000162430	selenoprotein N, 1 [Source:HGNC Symbol;Acc:HGNC:15999]	gene	Name match	0	7.00826	7.20413	7.03541	7.40325
COL16A1	1	31652247	31704319	-	0.36739	COL16A1	ENSG00000084636	collagen, type XVI, alpha 1 [Source:HGNC Symbol;Acc:HGNC:2193]	gene	Name match	0	7.28364	7.59602	7.40336	7.77075
GALNT2	1	230067209	230282124	+	0.366917	GALNT2	ENSG00000143641	polypeptide N- acetylgalactosaminyltransferase 2 [Source:HGNC Symbol;Acc:HGNC:4124]	gene	Name match	0	6.67316	6.99248	6.40671	6.77363
CRELD2	22	49918167	49927540	+	0.365958	CRELD2	ENSG00000184164	cysteine-rich with EGF-like domains 2 [Source:HGNC Symbol;Acc:HGNC:28150]	gene	Name match	0	4.62578	4.74735	5.02928	5.39523
SYTL1	1	27342020	27353932	+	0.364501	SYTL1	ENSG00000142765	synaptotagmin-like 1 [Source:HGNC Symbol;Acc:HGNC:15584]	gene	Name match	0	5.1425	5.31952	5.37467	5.73917
LPCAT2	16	55508998	55586670	+	0.36359	LPCAT2	ENSG00000087253	lysophosphatidylcholine acyltransferase 2 [Source:HGNC Symbol;Acc:HGNC:26032]	gene	Name match	0	7.09827	7.06558	6.54066	6.90425
ABCB9	12	122920951	122981649	-	0.362845	ABCB9	ENSG00000150967	ATP-binding cassette, sub-family B (MDR/TAP), member 9 [Source:HGNC Symbol;Acc:HGNC:50]	gene	Name match	0	2.68974	2.85532	2.82482	3.18766
SLC39A11	17	72645949	73092712	-	0.362733	SLC39A11	ENSG00000133195	solute carrier family 39, member 11 [Source:HGNC Symbol;Acc:HGNC:14463]	gene	Name match	0	4.74278	4.82665	4.79561	5.15834
RGMB	5	98769295	98796494	+	0.362505	RGMB	ENSG00000174136	repulsive guidance molecule family member b [Source:HGNC Symbol;Acc:HGNC:26896]	gene	Name match	0	4.13725	4.63375	4.402	4.7645
LDLRAD3	11	35943981	36232136	+	0.361786	LDLRAD3	ENSG00000179241	low density lipoprotein receptor class A domain containing 3 [Source:HGNC Symbol;Acc:HGNC:27046]	gene	Name match	0	5.22265	5.3488	5.18536	5.54715
ZNF608	5	124636916	124748807	-	0.361612	ZNF608	ENSG00000168916	zinc finger protein 608 [Source:HGNC Symbol;Acc:HGNC:29238]	gene	Name match	0	3.94335	4.02471	3.51179	3.8734
ITGA2	5	52989326	53094779	+	0.361274	ITGA2	ENSG00000164171	integrin, alpha 2 (CD49B, alpha 2 subunit of VLA-2 receptor) [Source:HGNC Symbol;Acc:HGNC:6137]	gene	Name match	0	6.76933	7.15437	6.24565	6.60693
TMEM63C	14	77116568	77259495	+	0.358705	TMEM63C	ENSG00000165548	transmembrane protein 63C [Source:HGNC Symbol;Acc:HGNC:23787]	gene	Name match	0	2.02352	2.38827	2.5484	2.9071
TSHZ2	20	52972407	53495330	+	0.357411	TSHZ2	ENSG00000182463	teashirt zinc finger homeobox 2 [Source:HGNC Symbol;Acc:HGNC:13010]	gene	Name match	0	2.21495	2.66609	2.09208	2.4495
NOTCH1	9	136494444	136545862	-	0.357339	NOTCH1	ENSG00000148400	notch 1 [Source:HGNC Symbol;Acc:HGNC:7881]	gene	Name match	0	6.89286	7.03054	6.60206	6.9594
GPRASP2	X	102712176	102717733	+	0.356367	GPRASP2	ENSG00000158301	G protein-coupled receptor associated sorting protein 2 [Source:HGNC Symbol;Acc:HGNC:25169]	gene	Name match	0	2.24331	2.31266	2.23644	2.5928
HYOU1	11	119044189	119057194	-	0.35474	HYOU1	ENSG00000149428	hypoxia up-regulated 1 [Source:HGNC Symbol;Acc:HGNC:16931]	gene	Name match	0	7.32307	7.55388	7.27248	7.62722
SPDEF	6	34537802	34556333	-	0.354533	SPDEF	ENSG00000124664	SAM pointed domain containing ETS transcription factor [Source:HGNC Symbol;Acc:HGNC:17257]	gene	Name match	0	5.67231	5.64841	6.3029	6.65743
FZD3	8	28494205	28574268	+	0.354007	FZD3	ENSG00000104290	frizzled class receptor 3 [Source:HGNC Symbol;Acc:HGNC:4041]	gene	Name match	0	3.99482	4.3296	3.53051	3.88451
RPS27L	15	63148250	63158021	-	0.35323	RPS27L	ENSG00000185088	ribosomal protein S27-like [Source:HGNC Symbol;Acc:HGNC:18476]	gene	Name match	0	6.14433	6.25679	5.93174	6.28497
EPHA4	2	221418029	221574202	-	0.352477	EPHA4	ENSG00000116106	EPH receptor A4 [Source:HGNC Symbol;Acc:HGNC:3388]	gene	Name match	0	4.66412	4.91524	4.27783	4.63031
MAPK11	22	50263713	50270393	-	0.351065	MAPK11	ENSG00000185386	mitogen-activated protein kinase 11 [Source:HGNC Symbol;Acc:HGNC:6873]	gene	Name match	0	3.10177	3.51137	3.47419	3.82526
EDEM3	1	184690231	184754913	-	0.350814	EDEM3	ENSG00000116406	ER degradation enhancer, mannosidase alpha- like 3 [Source:HGNC Symbol;Acc:HGNC:16787]	gene	Name match	0	5.3777	5.73151	5.1315	5.48231
POLB	8	42338454	42371808	+	0.348705	POLB	ENSG00000070501	polymerase (DNA directed), beta [Source:HGNC Symbol;Acc:HGNC:9174]	gene	Name match	0	3.66784	3.91961	4.0348	4.38351
RNF128	X	106693794	106796993	+	0.347039	RNF128	ENSG00000133135	ring finger protein 128, E3 ubiquitin protein ligase [Source:HGNC Symbol;Acc:HGNC:21153]	gene	Name match	0	4.92429	4.9651	4.6843	5.03134
EXTL3	8	28622729	28753687	+	0.346417	EXTL3	ENSG00000012232	exostosin-like glycosyltransferase 3 [Source:HGNC Symbol;Acc:HGNC:3518]	gene	Name match	0	5.3269	5.57943	5.10555	5.45197
PSAP	10	71816298	71851369	-	0.344985	PSAP	ENSG00000197746	prosaposin [Source:HGNC Symbol;Acc:HGNC:9498]	gene	Name match	0	9.99778	10.3256	10.0359	10.3809
TIPARP	3	156673235	156706770	+	0.344228	TIPARP	ENSG00000163659	TCDD-inducible poly(ADP-ribose) polymerase [Source:HGNC Symbol;Acc:HGNC:23696]	gene	Name match	0	4.51095	4.63614	4.20848	4.5527
MIA3	1	222618086	222668012	+	0.343837	MIA3	ENSG00000154305	melanoma inhibitory activity family, member 3 [Source:HGNC Symbol;Acc:HGNC:24008]	gene	Name match	0	5.23149	5.49053	5.34787	5.6917
CELSR2	1	109250019	109275750	+	0.342535	CELSR2	ENSG00000143126	cadherin, EGF LAG seven-pass G-type receptor 2 [Source:HGNC Symbol;Acc:HGNC:3231]	gene	Name match	0	6.93185	7.18663	6.77449	7.11703
PBXIP1	1	154944076	154956121	-	0.341321	PBXIP1	ENSG00000163346	pre-B-cell leukemia homeobox interacting protein 1 [Source:HGNC Symbol;Acc:HGNC:21199]	gene	Name match	0	5.76281	6.13662	6.01221	6.35353
TMTC3	12	88142296	88199887	+	0.340852	TMTC3	ENSG00000139324	transmembrane and tetratricopeptide repeat containing 3 [Source:HGNC Symbol;Acc:HGNC:26899]	gene	Name match	0	4.67401	4.96167	4.408	4.74885
KIF21B	1	200969390	201023700	-	0.340255	KIF21B	ENSG00000116852	kinesin family member 21B [Source:HGNC Symbol;Acc:HGNC:29442]	gene	Name match	0	1.92521	2.21551	2.09673	2.43698
CHI3L2	1	111200771	111243440	+	0.338756	CHI3L2	ENSG00000064886	chitinase 3-like 2 [Source:HGNC Symbol;Acc:HGNC:1933]	gene	Name match	0	2.17626	2.72573	2.62292	2.96168
PTPRS	19	5205508	5340803	-	0.337759	PTPRS	ENSG00000105426	protein tyrosine phosphatase, receptor type, S [Source:HGNC Symbol;Acc:HGNC:9681]	gene	Name match	0	4.83755	5.50646	5.45038	5.78814
POLH	6	43576150	43615660	+	0.33633	POLH	ENSG00000170734	polymerase (DNA directed), eta [Source:HGNC Symbol;Acc:HGNC:9181]	gene	Name match	0	3.72328	3.86167	3.17172	3.50805
MAPKAPK3	3	50611908	50649297	+	0.335993	MAPKAPK3	ENSG00000114738	mitogen-activated protein kinase-activated protein kinase 3 [Source:HGNC Symbol;Acc:HGNC:6888]	gene	Name match	0	5.66864	5.92052	5.83475	6.17074
RGS12	4	3314147	3439911	+	0.334021	RGS12	ENSG00000159788	regulator of G-protein signaling 12 [Source:HGNC Symbol;Acc:HGNC:9994]	gene	Name match	0	5.41243	5.67089	5.72909	6.06311
TTLL7	1	83865028	83999150	-	0.333326	TTLL7	ENSG00000137941	tubulin tyrosine ligase-like family, member 7 [Source:HGNC Symbol;Acc:HGNC:26242]	gene	Name match	0	2.88703	3.14102	2.64124	2.97457
FBXO16	8	28428408	28490318	-	0.332926	FBXO16	ENSG00000214050	F-box protein 16 [Source:HGNC Symbol;Acc:HGNC:13618]	gene	Name match	0	1.31009	1.40751	1.38523	1.71815
DDB2	11	47214465	47239240	+	0.33287	DDB2	ENSG00000134574	damage-specific DNA binding protein 2, 48kDa [Source:HGNC Symbol;Acc:HGNC:2718]	gene	Name match	0	3.97093	4.30647	4.15507	4.48794
SUCO	1	172532349	172611833	+	0.330215	SUCO	ENSG00000094975	SUN domain containing ossification factor [Source:HGNC Symbol;Acc:HGNC:1240]	gene	Name match	0	5.25379	5.63655	5.2801	5.61032
STOM	9	121338988	121370304	-	0.328186	STOM	ENSG00000148175	stomatin [Source:HGNC Symbol;Acc:HGNC:3383]	gene	Name match	0	5.11026	5.51569	5.02722	5.3554
FRMD6	14	51489137	51730727	+	0.326908	FRMD6	ENSG00000139926	FERM domain containing 6 [Source:HGNC Symbol;Acc:HGNC:19839]	gene	Name match	0	5.94954	6.3354	5.62238	5.94929
ZNF780B	19	40028260	40056209	-	0.326554	ZNF780B	ENSG00000128000	zinc finger protein 780B [Source:HGNC Symbol;Acc:HGNC:33109]	gene	Name match	0	3.51339	3.97241	3.81632	4.14287
TMEM263	12	106955719	106974036	+	0.325843	TMEM263	ENSG00000151135	transmembrane protein 263 [Source:HGNC Symbol;Acc:HGNC:28281]	gene	Name match	0	4.5623	4.80748	4.5752	4.90104
ANGEL1	14	76787243	76812940	-	0.325058	ANGEL1	ENSG00000013523	angel homolog 1 (Drosophila) [Source:HGNC Symbol;Acc:HGNC:19961]	gene	Name match	0	4.03699	4.21453	4.01382	4.33887
CTSO	4	155924118	155953917	-	0.32466	CTSO	ENSG00000256043	cathepsin O [Source:HGNC Symbol;Acc:HGNC:2542]	gene	Name match	0	3.39617	3.43685	3.34847	3.67313
CEP170	1	243124428	243255406	-	0.324503	CEP170	ENSG00000143702	centrosomal protein 170kDa [Source:HGNC Symbol;Acc:HGNC:28920]	gene	Name match	0	4.78082	5.31423	4.60882	4.93332
PPM1K	4	88257620	88284769	-	0.323752	PPM1K	ENSG00000163644	protein phosphatase, Mg2+/Mn2+ dependent, 1K [Source:HGNC Symbol;Acc:HGNC:25415]	gene	Name match	0	4.54091	4.46604	4.33171	4.65546
EPHA1	7	143391112	143408892	-	0.323737	EPHA1	ENSG00000146904	EPH receptor A1 [Source:HGNC Symbol;Acc:HGNC:3385]	gene	Name match	0	4.62433	4.73137	4.38902	4.71276
EMB	5	50396192	50441367	-	0.319042	EMB	ENSG00000170571	embigin [Source:HGNC Symbol;Acc:HGNC:30465]	gene	Name match	0	5.88571	6.01141	5.54953	5.86857
MAPRE3	2	26970612	27027196	+	0.318951	MAPRE3	ENSG00000084764	microtubule-associated protein, RP/EB family, member 3 [Source:HGNC Symbol;Acc:HGNC:6892]	gene	Name match	0	4.67946	5.00628	4.89749	5.21644
CSRP1	1	201483530	201509456	-	0.317787	CSRP1	ENSG00000159176	cysteine and glycine-rich protein 1 [Source:HGNC Symbol;Acc:HGNC:2469]	gene	Name match	0	8.30821	8.57595	8.3945	8.71229
CCDC180	9	97307659	97376933	+	0.317601	CCDC180	ENSG00000197816	coiled-coil domain containing 180 [Source:HGNC Symbol;Acc:HGNC:29303]	gene	Name match	0	1.91672	1.74438	1.72506	2.04266
PBX3	9	125747345	125967377	+	0.317582	PBX3	ENSG00000167081	pre-B-cell leukemia homeobox 3 [Source:HGNC Symbol;Acc:HGNC:8634]	gene	Name match	0	4.52003	4.73625	4.56101	4.87859
CYBRD1	2	171522247	171558133	+	0.31738	CYBRD1	ENSG00000071967	cytochrome b reductase 1 [Source:HGNC Symbol;Acc:HGNC:20797]	gene	Name match	0	3.22313	3.52323	3.59112	3.9085
FMN1	15	32765545	33194733	-	0.316673	FMN1	ENSG00000248905	formin 1 [Source:HGNC Symbol;Acc:HGNC:3768]	gene	Name match	0	4.05192	3.9213	3.61539	3.93207
MAGED2	X	54807599	54816012	+	0.316643	MAGED2	ENSG00000102316	melanoma antigen family D, 2 [Source:HGNC Symbol;Acc:HGNC:16353]	gene	Name match	0	6.05518	6.28032	6.29122	6.60787
FBXW7	4	152321259	152536101	-	0.316367	FBXW7	ENSG00000109670	F-box and WD repeat domain containing 7, E3 ubiquitin protein ligase [Source:HGNC Symbol;Acc:HGNC:16712]	gene	Name match	0	3.66554	3.87031	3.64935	3.96571
DEPTOR	8	119873717	120050913	+	0.315618	DEPTOR	ENSG00000155792	DEP domain containing MTOR-interacting protein [Source:HGNC Symbol;Acc:HGNC:22953]	gene	Name match	0	4.29955	4.37796	4.68615	5.00177
ASPH	8	61500556	61714640	-	0.315221	ASPH	ENSG00000198363	aspartate beta-hydroxylase [Source:HGNC Symbol;Acc:HGNC:757]	gene	Name match	0	6.72722	6.8377	6.51359	6.82881
SREBF1	17	17812073	17837002	-	0.314798	SREBF1	ENSG00000072310	sterol regulatory element binding transcription factor 1 [Source:HGNC Symbol;Acc:HGNC:11289]	gene	Name match	0	8.25277	8.29652	8.56562	8.88042
EPHX2	8	27490779	27545564	+	0.314033	EPHX2	ENSG00000120915	epoxide hydrolase 2, cytoplasmic [Source:HGNC Symbol;Acc:HGNC:3402]	gene	Name match	0	3.3608	3.471	3.77645	4.09048
SEMA3C	7	80742538	80922359	-	0.312671	SEMA3C	ENSG00000075223	sema domain, immunoglobulin domain (Ig), short basic domain, secreted, (semaphorin) 3C [Source:HGNC Symbol;Acc:HGNC:10725]	gene	Name match	0	8.20457	8.13928	7.62344	7.93611
ARHGDIB	12	14942017	14961728	-	0.312611	ARHGDIB	ENSG00000111348	Rho GDP dissociation inhibitor (GDI) beta [Source:HGNC Symbol;Acc:HGNC:679]	gene	Name match	0	4.91013	5.1641	5.52666	5.83928
RHOBTB3	5	95730872	95824383	+	0.31025	RHOBTB3	ENSG00000164292	Rho-related BTB domain containing 3 [Source:HGNC Symbol;Acc:HGNC:18757]	gene	Name match	0	3.28178	3.74283	3.28657	3.59682
HIPK2	7	139561570	139777778	-	0.309926	HIPK2	ENSG00000064393	homeodomain interacting protein kinase 2 [Source:HGNC Symbol;Acc:HGNC:14402]	gene	Name match	0	5.34281	5.58222	5.02949	5.33942
CUX1	7	101815904	102283957	+	0.309813	CUX1	ENSG00000257923	cut-like homeobox 1 [Source:HGNC Symbol;Acc:HGNC:2557]	gene	Name match	0	5.49202	5.63228	5.40118	5.711
SCARB2	4	76158737	76213893	-	0.308876	SCARB2	ENSG00000138760	scavenger receptor class B, member 2 [Source:HGNC Symbol;Acc:HGNC:1665]	gene	Name match	0	7.01581	7.1738	6.82427	7.13315
ALCAM	3	105366909	105576900	+	0.308235	ALCAM	ENSG00000170017	activated leukocyte cell adhesion molecule [Source:HGNC Symbol;Acc:HGNC:400]	gene	Name match	0	7.81819	8.02811	7.24778	7.55602
FAM179B	14	44962208	45074431	+	0.307355	FAM179B	ENSG00000198718	family with sequence similarity 179, member B [Source:HGNC Symbol;Acc:HGNC:19959]	gene	Name match	0	4.15597	4.46515	3.95857	4.26592
PLSCR4	3	146192339	146251179	-	0.306579	PLSCR4	ENSG00000114698	phospholipid scramblase 4 [Source:HGNC Symbol;Acc:HGNC:16497]	gene	Name match	0	2.60218	2.96945	2.37654	2.68312
PCDHGC3	5	141475947	141512979	+	0.30496	PCDHGC3	ENSG00000240184	protocadherin gamma subfamily C, 3 [Source:HGNC Symbol;Acc:HGNC:8716]	gene	Name match	0	7.29129	7.45007	7.21637	7.52133
PDIA5	3	123067070	123162104	+	0.304748	PDIA5	ENSG00000065485	protein disulfide isomerase family A, member 5 [Source:HGNC Symbol;Acc:HGNC:24811]	gene	Name match	0	3.34646	3.83778	3.66071	3.96546
REV3L	6	111299031	111483715	-	0.304194	REV3L	ENSG00000009413	REV3-like, polymerase (DNA directed), zeta, catalytic subunit [Source:HGNC Symbol;Acc:HGNC:9968]	gene	Name match	0	4.18756	4.30455	3.88016	4.18436
KIFC3	16	57758217	57863053	-	0.302737	KIFC3	ENSG00000140859	kinesin family member C3 [Source:HGNC Symbol;Acc:HGNC:6326]	gene	Name match	0	4.1722	4.41681	4.32498	4.62772
PDIA4	7	149003062	149028641	-	0.302423	PDIA4	ENSG00000155660	protein disulfide isomerase family A, member 4 [Source:HGNC Symbol;Acc:HGNC:30167]	gene	Name match	0	7.18389	7.40204	7.12366	7.42609
TANC2	17	63009556	63427699	+	0.301496	TANC2	ENSG00000170921	tetratricopeptide repeat, ankyrin repeat and coiled-coil containing 2 [Source:HGNC Symbol;Acc:HGNC:30212]	gene	Name match	0	5.04516	5.2488	4.5548	4.8563
ZHX3	20	41178448	41317602	-	0.300662	ZHX3	ENSG00000174306	zinc fingers and homeoboxes 3 [Source:HGNC Symbol;Acc:HGNC:15935]	gene	Name match	0	3.73663	3.82137	3.38004	3.6807
FNDC3B	3	172039628	172401665	+	0.298707	FNDC3B	ENSG00000075420	fibronectin type III domain containing 3B [Source:HGNC Symbol;Acc:HGNC:24670]	gene	Name match	0	6.99353	7.18341	6.71599	7.0147
SPRED1	15	38252326	38357249	+	0.296947	SPRED1	ENSG00000166068	sprouty-related, EVH1 domain containing 1 [Source:HGNC Symbol;Acc:HGNC:20249]	gene	Name match	0	6.20922	6.32106	5.99717	6.29412
PCDHGC5	5	141489121	141512979	+	0.296759	PCDHGC5	ENSG00000240764	protocadherin gamma subfamily C, 5 [Source:HGNC Symbol;Acc:HGNC:8718]	gene	Name match	0	6.94994	7.15078	7.05855	7.35531
KAZN	1	14598704	15118043	+	0.293449	KAZN	ENSG00000189337	kazrin, periplakin interacting protein [Source:HGNC Symbol;Acc:HGNC:29173]	gene	Name match	0	5.43954	5.58319	5.53563	5.82908
SDC1	2	20200797	20225433	-	0.293046	SDC1	ENSG00000115884	syndecan 1 [Source:HGNC Symbol;Acc:HGNC:10658]	gene	Name match	0	9.3357	9.74599	9.4612	9.75425
FAM84B	8	126552442	126558393	-	0.292718	FAM84B	ENSG00000168672	family with sequence similarity 84, member B [Source:HGNC Symbol;Acc:HGNC:24166]	gene	Name match	0	6.77936	6.78998	6.76255	7.05527
NUPR1	16	28532708	28539174	-	0.292042	NUPR1	ENSG00000176046	nuclear protein, transcriptional regulator, 1 [Source:HGNC Symbol;Acc:HGNC:29990]	gene	Name match	0	5.05786	5.48579	5.48694	5.77898
PCDHGB1	5	141350102	141512979	+	0.291519	PCDHGB1	ENSG00000254221	protocadherin gamma subfamily B, 1 [Source:HGNC Symbol;Acc:HGNC:8708]	gene	Name match	0	7.00722	7.19194	7.09074	7.38225
RAB29	1	205767986	205775459	-	0.291183	RAB29	ENSG00000117280	RAB29, member RAS oncogene family [Source:HGNC Symbol;Acc:HGNC:9789]	gene	Name match	0	4.4676	4.6426	4.38091	4.67209
PCDHGB2	5	141360042	141512979	+	0.288804	PCDHGB2	ENSG00000253910	protocadherin gamma subfamily B, 2 [Source:HGNC Symbol;Acc:HGNC:8709]	gene	Name match	0	7.17693	7.33969	7.18383	7.47264
LPCAT3	12	6976186	7018510	-	0.288616	LPCAT3	ENSG00000111684	lysophosphatidylcholine acyltransferase 3 [Source:HGNC Symbol;Acc:HGNC:30244]	gene	Name match	0	4.1472	4.38648	4.24274	4.53135
LINC00885	3	196142636	196160890	+	0.288488	LINC00885	ENSG00000224652	long intergenic non-protein coding RNA 885 [Source:HGNC Symbol;Acc:HGNC:48571]	gene	Name match	0	2.83251	3.20457	3.16036	3.44885
PCDHGC4	5	141484997	141512979	+	0.288012	PCDHGC4	ENSG00000242419	protocadherin gamma subfamily C, 4 [Source:HGNC Symbol;Acc:HGNC:8717]	gene	Name match	0	6.92057	7.11291	7.03726	7.32528
CROT	7	87345681	87399795	+	0.286758	CROT	ENSG00000005469	carnitine O-octanoyltransferase [Source:HGNC Symbol;Acc:HGNC:2366]	gene	Name match	0	2.85534	3.40279	3.15639	3.44315
PCDHGA4	5	141355025	141512979	+	0.284625	PCDHGA4	ENSG00000262576	protocadherin gamma subfamily A, 4 [Source:HGNC Symbol;Acc:HGNC:8702]	gene	Name match	0	6.93404	7.11434	7.0429	7.32753
NINJ1	9	93121489	93134288	-	0.283897	NINJ1	ENSG00000131669	ninjurin 1 [Source:HGNC Symbol;Acc:HGNC:7824]	gene	Name match	0	6.42578	6.49935	6.79792	7.08181
ADAM10	15	58588807	58749978	-	0.282969	ADAM10	ENSG00000137845	ADAM metallopeptidase domain 10 [Source:HGNC Symbol;Acc:HGNC:188]	gene	Name match	0	5.97262	6.0862	5.51743	5.8004
EDEM1	3	5187673	5219957	+	0.282723	EDEM1	ENSG00000134109	ER degradation enhancer, mannosidase alpha- like 1 [Source:HGNC Symbol;Acc:HGNC:18967]	gene	Name match	0	5.70523	5.75323	5.51796	5.80069
PCDHGA9	5	141402932	141512979	+	0.282719	PCDHGA9	ENSG00000261934	protocadherin gamma subfamily A, 9 [Source:HGNC Symbol;Acc:HGNC:8707]	gene	Name match	0	6.90335	7.09822	7.02783	7.31055
TMOD2	15	51751561	51816368	+	0.282278	TMOD2	ENSG00000128872	tropomodulin 2 (neuronal) [Source:HGNC Symbol;Acc:HGNC:11872]	gene	Name match	0	4.10644	4.40744	3.61758	3.89986
MORN4	10	97614553	97633500	-	0.282163	MORN4	ENSG00000171160	MORN repeat containing 4 [Source:HGNC Symbol;Acc:HGNC:24001]	gene	Name match	0	2.32476	2.34655	2.49095	2.77311
PCDHGB5	5	141397987	141512979	+	0.281642	PCDHGB5	ENSG00000276547	protocadherin gamma subfamily B, 5 [Source:HGNC Symbol;Acc:HGNC:8712]	gene	Name match	0	6.90211	7.09241	7.02765	7.30929
PCDHGA12	5	141430589	141512979	+	0.281603	PCDHGA12	ENSG00000253159	protocadherin gamma subfamily A, 12 [Source:HGNC Symbol;Acc:HGNC:8699]	gene	Name match	0	6.90844	7.09787	7.03213	7.31373
ZNF432	19	52031379	52064528	-	0.281588	ZNF432	ENSG00000256087	zinc finger protein 432 [Source:HGNC Symbol;Acc:HGNC:20810]	gene	Name match	0	3.44014	3.73133	3.57939	3.86098
PCDHGB7	5	141417645	141512979	+	0.281585	PCDHGB7	ENSG00000254122	protocadherin gamma subfamily B, 7 [Source:HGNC Symbol;Acc:HGNC:8714]	gene	Name match	0	6.90425	7.09418	7.02752	7.30911
PCDHGA3	5	141343829	141512979	+	0.281305	PCDHGA3	ENSG00000254245	protocadherin gamma subfamily A, 3 [Source:HGNC Symbol;Acc:HGNC:8701]	gene	Name match	0	6.90041	7.09257	7.0263	7.30761
PCDHGB4	5	141387698	141512979	+	0.281142	PCDHGB4	ENSG00000253953	protocadherin gamma subfamily B, 4 [Source:HGNC Symbol;Acc:HGNC:8711]	gene	Name match	0	6.91323	7.10675	7.03721	7.31836
CHRM3	1	239629073	239915452	+	0.281085	CHRM3	ENSG00000133019	cholinergic receptor, muscarinic 3 [Source:HGNC Symbol;Acc:HGNC:1952]	gene	Name match	0	6.66448	6.67991	6.41238	6.69346
PCDHGA11	5	141421047	141512979	+	0.281071	PCDHGA11	ENSG00000253873	protocadherin gamma subfamily A, 11 [Source:HGNC Symbol;Acc:HGNC:8698]	gene	Name match	0	6.91049	7.09522	7.03104	7.31211
PCDHGA2	5	141338760	141512979	+	0.280859	PCDHGA2	ENSG00000081853	protocadherin gamma subfamily A, 2 [Source:HGNC Symbol;Acc:HGNC:8700]	gene	Name match	0	6.90242	7.0933	7.02839	7.30925
PCDHGA1	5	141330571	141512981	+	0.280351	PCDHGA1	ENSG00000204956	protocadherin gamma subfamily A, 1 [Source:HGNC Symbol;Acc:HGNC:8696]	gene	Name match	0	6.92694	7.10651	7.04253	7.32289
PCDHGA10	5	141412987	141512979	+	0.280273	PCDHGA10	ENSG00000253846	protocadherin gamma subfamily A, 10 [Source:HGNC Symbol;Acc:HGNC:8697]	gene	Name match	0	6.90427	7.09405	7.02906	7.30934
CAMKK1	17	3860315	3893044	-	0.280204	CAMKK1	ENSG00000004660	calcium/calmodulin-dependent protein kinase kinase 1, alpha [Source:HGNC Symbol;Acc:HGNC:1469]	gene	Name match	0	3.41424	3.45861	3.75862	4.03883
PCDHGA8	5	141390157	141512979	+	0.279885	PCDHGA8	ENSG00000253767	protocadherin gamma subfamily A, 8 [Source:HGNC Symbol;Acc:HGNC:8706]	gene	Name match	0	6.90983	7.10592	7.03817	7.31805
PRKAB2	1	147155106	147172544	-	0.279155	PRKAB2	ENSG00000131791	protein kinase, AMP-activated, beta 2 non- catalytic subunit [Source:HGNC Symbol;Acc:HGNC:9379]	gene	Name match	0	5.06842	5.20523	4.68872	4.96787
IL17RE	3	9902619	9916402	+	0.27913	IL17RE	ENSG00000163701	interleukin 17 receptor E [Source:HGNC Symbol;Acc:HGNC:18439]	gene	Name match	0	5.53258	5.47247	5.60632	5.88545
FKBP14	7	30010587	30026684	-	0.279032	FKBP14	ENSG00000106080	FK506 binding protein 14, 22 kDa [Source:HGNC Symbol;Acc:HGNC:18625]	gene	Name match	0	3.63837	3.93548	3.61571	3.89474
PCDHGB6	5	141408021	141512979	+	0.278945	PCDHGB6	ENSG00000253305	protocadherin gamma subfamily B, 6 [Source:HGNC Symbol;Acc:HGNC:8713]	gene	Name match	0	6.91372	7.10387	7.03656	7.3155
PCDHGB3	5	141370264	141512979	+	0.278889	PCDHGB3	ENSG00000262209	protocadherin gamma subfamily B, 3 [Source:HGNC Symbol;Acc:HGNC:8710]	gene	Name match	0	6.92002	7.11063	7.03965	7.31854
PCDHGA5	5	141364232	141512979	+	0.278596	PCDHGA5	ENSG00000253485	protocadherin gamma subfamily A, 5 [Source:HGNC Symbol;Acc:HGNC:8703]	gene	Name match	0	6.92357	7.11214	7.0464	7.32499
ARL4A	7	12686856	12690934	+	0.278461	ARL4A	ENSG00000122644	ADP-ribosylation factor-like 4A [Source:HGNC Symbol;Acc:HGNC:695]	gene	Name match	0	5.25631	5.69985	5.68145	5.95991
MEF2D	1	156463727	156500828	-	0.278336	MEF2D	ENSG00000116604	myocyte enhancer factor 2D [Source:HGNC Symbol;Acc:HGNC:6997]	gene	Name match	0	5.62124	5.68724	5.53885	5.81719
SDCCAG8	1	243256056	243500092	+	0.278184	SDCCAG8	ENSG00000054282	serologically defined colon cancer antigen 8 [Source:HGNC Symbol;Acc:HGNC:10671]	gene	Name match	0	3.71728	3.70998	3.52913	3.80731
TMEM79	1	156282948	156292443	+	0.278181	TMEM79	ENSG00000163472	transmembrane protein 79 [Source:HGNC Symbol;Acc:HGNC:28196]	gene	Name match	0	5.97065	6.13032	6.13882	6.417
PCDHGA7	5	141382739	141512979	+	0.278124	PCDHGA7	ENSG00000253537	protocadherin gamma subfamily A, 7 [Source:HGNC Symbol;Acc:HGNC:8705]	gene	Name match	0	6.92506	7.10822	7.04458	7.3227
IGF1R	15	98648971	98964530	+	0.277848	IGF1R	ENSG00000140443	insulin-like growth factor 1 receptor [Source:HGNC Symbol;Acc:HGNC:5465]	gene	Name match	0	6.09699	6.16479	5.8558	6.13365
RIN2	20	19886521	20002457	+	0.277203	RIN2	ENSG00000132669	Ras and Rab interactor 2 [Source:HGNC Symbol;Acc:HGNC:18750]	gene	Name match	0	4.52664	4.62939	4.49599	4.77319
CD44	11	35138870	35232402	+	0.275731	CD44	ENSG00000026508	CD44 molecule (Indian blood group) [Source:HGNC Symbol;Acc:HGNC:1681]	gene	Name match	0	9.36472	9.60628	9.43232	9.70805
L3MBTL3	6	130013699	130141451	+	0.272627	L3MBTL3	ENSG00000198945	l(3)mbt-like 3 (Drosophila) [Source:HGNC Symbol;Acc:HGNC:23035]	gene	Name match	0	3.54568	3.95974	3.62731	3.89994
DEGS1	1	224175756	224193441	+	0.272375	DEGS1	ENSG00000143753	delta(4)-desaturase, sphingolipid 1 [Source:HGNC Symbol;Acc:HGNC:13709]	gene	Name match	0	5.48242	5.91317	5.54962	5.822
SACS	13	23328823	23433728	-	0.26979	SACS	ENSG00000151835	sacsin molecular chaperone [Source:HGNC Symbol;Acc:HGNC:10519]	gene	Name match	0	4.28087	4.781	3.7966	4.06639
SLC12A8	3	125082636	125212765	-	0.269385	SLC12A8	ENSG00000221955	solute carrier family 12, member 8 [Source:HGNC Symbol;Acc:HGNC:15595]	gene	Name match	0	3.33642	3.36482	3.15085	3.42023
TP53TG1	7	87325225	87345515	-	0.268951	TP53TG1	ENSG00000182165	TP53 target 1 (non-protein coding) [Source:HGNC Symbol;Acc:HGNC:17026]	gene	Name match	0	2.70266	2.94988	3.08317	3.35212
RAB6B	3	133824239	133895836	-	0.268843	RAB6B	ENSG00000154917	RAB6B, member RAS oncogene family [Source:HGNC Symbol;Acc:HGNC:14902]	gene	Name match	0	3.33615	3.78866	3.55477	3.82361
SCAMP5	15	74995532	75021496	+	0.267816	SCAMP5	ENSG00000198794	secretory carrier membrane protein 5 [Source:HGNC Symbol;Acc:HGNC:30386]	gene	Name match	0	2.84294	3.1679	3.26981	3.53763
GRINA	8	143990058	143993415	+	0.267656	GRINA	ENSG00000178719	glutamate receptor, ionotropic, N-methyl D- aspartate-associated protein 1 (glutamate binding) [Source:HGNC Symbol;Acc:HGNC:4589]	gene	Name match	0	5.89618	6.1645	6.02679	6.29445
SLC33A1	3	155821024	155854429	-	0.266661	SLC33A1	ENSG00000169359	solute carrier family 33 (acetyl-CoA transporter), member 1 [Source:HGNC Symbol;Acc:HGNC:95]	gene	Name match	0	5.59791	5.77942	5.7179	5.98456
PCDHGA6	5	141373914	141512979	+	0.266321	PCDHGA6	ENSG00000253731	protocadherin gamma subfamily A, 6 [Source:HGNC Symbol;Acc:HGNC:8704]	gene	Name match	0	6.97962	7.15195	7.096	7.36232
SLC20A2	8	42416475	42541926	-	0.26598	SLC20A2	ENSG00000168575	solute carrier family 20 (phosphate transporter), member 2 [Source:HGNC Symbol;Acc:HGNC:10947]	gene	Name match	0	4.81742	4.87055	4.52932	4.7953
PSMD5	9	120815496	120842984	-	0.265003	PSMD5	ENSG00000095261	proteasome (prosome, macropain) 26S subunit, non-ATPase, 5 [Source:HGNC Symbol;Acc:HGNC:9563]	gene	Name match	0	5.13441	5.35774	5.09654	5.36154
TPD52L1	6	125119049	125264407	+	0.264917	TPD52L1	ENSG00000111907	tumor protein D52-like 1 [Source:HGNC Symbol;Acc:HGNC:12006]	gene	Name match	0	6.00304	6.18327	6.22375	6.48867
TMEM63B	6	44126914	44155519	+	0.264018	TMEM63B	ENSG00000137216	transmembrane protein 63B [Source:HGNC Symbol;Acc:HGNC:17735]	gene	Name match	0	5.62375	5.77981	5.43822	5.70224
APH1B	15	63276018	63309126	+	0.263951	APH1B	ENSG00000138613	APH1B gamma secretase subunit [Source:HGNC Symbol;Acc:HGNC:24080]	gene	Name match	0	3.45455	3.57151	3.50247	3.76642
ACVR1B	12	51951667	51997078	+	0.263916	ACVR1B	ENSG00000135503	activin A receptor, type IB [Source:HGNC Symbol;Acc:HGNC:172]	gene	Name match	0	5.15511	5.36852	5.2308	5.49471
GAA	17	80101556	80119879	+	0.262821	GAA	ENSG00000171298	glucosidase, alpha; acid [Source:HGNC Symbol;Acc:HGNC:4065]	gene	Name match	0	5.97302	6.19572	6.15012	6.41294
TMEM131	2	97756340	97995891	-	0.26256	TMEM131	ENSG00000075568	transmembrane protein 131 [Source:HGNC Symbol;Acc:HGNC:30366]	gene	Name match	0	5.25748	5.45195	5.00427	5.26682
LMAN1	18	59327823	59359962	-	0.260446	LMAN1	ENSG00000074695	lectin, mannose-binding, 1 [Source:HGNC Symbol;Acc:HGNC:6631]	gene	Name match	0	6.56077	6.51699	6.22423	6.48468
CHCHD7	8	56211686	56218798	+	0.260384	CHCHD7	ENSG00000170791	coiled-coil-helix-coiled-coil-helix domain containing 7 [Source:HGNC Symbol;Acc:HGNC:28314]	gene	Name match	0	5.02677	5.34091	5.36056	5.62095
FXYD3	19	35115879	35124324	+	0.257191	FXYD3	ENSG00000089356	FXYD domain containing ion transport regulator 3 [Source:HGNC Symbol;Acc:HGNC:4027]	gene	Name match	0	8.65974	8.66743	8.99642	9.25361
PIR	X	15384799	15493564	-	0.256944	PIR	ENSG00000087842	pirin (iron-binding nuclear protein) [Source:HGNC Symbol;Acc:HGNC:30048]	gene	Name match	0	2.73269	2.7279	2.83052	3.08746
NOL4L	20	32443059	32585073	-	0.256561	NOL4L	ENSG00000197183	nucleolar protein 4-like [Source:HGNC Symbol;Acc:HGNC:16106]	gene	Name match	0	5.24367	5.49821	5.48206	5.73862
SUFU	10	102503987	102633535	+	0.256555	SUFU	ENSG00000107882	suppressor of fused homolog (Drosophila) [Source:HGNC Symbol;Acc:HGNC:16466]	gene	Name match	0	3.99314	4.08333	3.77435	4.0309
HS2ST1	1	86914648	87109998	+	0.2539	HS2ST1	ENSG00000153936	heparan sulfate 2-O-sulfotransferase 1 [Source:HGNC Symbol;Acc:HGNC:5193]	gene	Name match	0	4.84907	4.96893	4.64515	4.89905
XPR1	1	180632004	180890251	+	0.253398	XPR1	ENSG00000143324	xenotropic and polytropic retrovirus receptor 1 [Source:HGNC Symbol;Acc:HGNC:12827]	gene	Name match	0	4.80043	5.03683	4.51863	4.77203
CUL7	6	43037617	43053945	-	0.253035	CUL7	ENSG00000044090	cullin 7 [Source:HGNC Symbol;Acc:HGNC:21024]	gene	Name match	0	5.43054	5.60457	5.36549	5.61852
PHLDA3	1	201464383	201469237	-	0.252339	PHLDA3	ENSG00000174307	pleckstrin homology-like domain, family A, member 3 [Source:HGNC Symbol;Acc:HGNC:8934]	gene	Name match	0	6.07038	6.29439	6.08064	6.33298
PRSS21	16	2817180	2821719	+	0.251848	PRSS21	ENSG00000007038	protease, serine, 21 (testisin) [Source:HGNC Symbol;Acc:HGNC:9485]	gene	Name match	0	4.89107	5.13614	5.44717	5.69902
ABHD6	3	58237506	58294734	+	0.251224	ABHD6	ENSG00000163686	abhydrolase domain containing 6 [Source:HGNC Symbol;Acc:HGNC:21398]	gene	Name match	0	2.64137	2.88835	2.42279	2.67401
ENAH	1	225486835	225653142	-	0.249985	ENAH	ENSG00000154380	enabled homolog (Drosophila) [Source:HGNC Symbol;Acc:HGNC:18271]	gene	Name match	0	7.61173	7.86179	7.33034	7.58033
TMED3	15	79311062	79427432	+	0.249074	TMED3	ENSG00000166557	transmembrane emp24 protein transport domain containing 3 [Source:HGNC Symbol;Acc:HGNC:28889]	gene	Name match	0	6.95708	7.03095	7.11184	7.36091
IER5	1	181088712	181092899	+	0.248021	IER5	ENSG00000162783	immediate early response 5 [Source:HGNC Symbol;Acc:HGNC:5393]	gene	Name match	0	5.79492	5.92895	5.58639	5.83442
PSMD5-AS1	9	120824828	120854373	+	0.247371	PSMD5-AS1	ENSG00000226752	PSMD5 antisense RNA 1 (head to head) [Source:HGNC Symbol;Acc:HGNC:27367]	gene	Name match	0	4.15523	4.325	4.31854	4.56591
CALR	19	12938607	12944489	+	0.247176	CALR	ENSG00000179218	calreticulin [Source:HGNC Symbol;Acc:HGNC:1455]	gene	Name match	0	9.48796	9.5595	9.60692	9.8541
XPC	3	14145147	14178783	-	0.246765	XPC	ENSG00000154767	xeroderma pigmentosum, complementation group C [Source:HGNC Symbol;Acc:HGNC:12816]	gene	Name match	0	4.43697	4.42703	4.32237	4.56913
SNX29	16	11976738	12574289	+	0.24652	SNX29	ENSG00000048471	sorting nexin 29 [Source:HGNC Symbol;Acc:HGNC:30542]	gene	Name match	0	3.62412	3.65016	3.14707	3.39359
ARFIP2	11	6474683	6481479	-	0.245612	ARFIP2	ENSG00000132254	ADP-ribosylation factor interacting protein 2 [Source:HGNC Symbol;Acc:HGNC:17160]	gene	Name match	0	5.49858	5.6646	5.81052	6.05613
PNPO	17	47941506	47948288	+	0.244872	PNPO	ENSG00000108439	pyridoxamine 5'-phosphate oxidase [Source:HGNC Symbol;Acc:HGNC:30260]	gene	Name match	0	5.17362	5.28258	5.18808	5.43295
CHPF2	7	151232489	151238827	+	0.243872	CHPF2	ENSG00000033100	chondroitin polymerizing factor 2 [Source:HGNC Symbol;Acc:HGNC:29270]	gene	Name match	0	5.47309	5.67316	5.37723	5.6211
EIF4G3	1	20806292	21176888	-	0.243706	EIF4G3	ENSG00000075151	eukaryotic translation initiation factor 4 gamma, 3 [Source:HGNC Symbol;Acc:HGNC:3298]	gene	Name match	0	5.48683	5.58294	5.21544	5.45914
CSNK1G1	15	64165517	64356187	-	0.24259	CSNK1G1	ENSG00000169118	casein kinase 1, gamma 1 [Source:HGNC Symbol;Acc:HGNC:2454]	gene	Name match	0	4.97586	5.11627	4.79367	5.03626
COBLL1	2	164680186	164843679	-	0.241946	COBLL1	ENSG00000082438	cordon-bleu WH2 repeat protein-like 1 [Source:HGNC Symbol;Acc:HGNC:23571]	gene	Name match	0	4.39182	4.61186	4.36172	4.60367
SEC62	3	169966765	169998373	+	0.241567	SEC62	ENSG00000008952	SEC62 homolog (S. cerevisiae) [Source:HGNC Symbol;Acc:HGNC:11846]	gene	Name match	0	6.679	6.76767	6.5058	6.74736
NFE2L1	17	48048329	48061487	+	0.240729	NFE2L1	ENSG00000082641	nuclear factor, erythroid 2-like 1 [Source:HGNC Symbol;Acc:HGNC:7781]	gene	Name match	0	8.15403	8.21412	7.91286	8.15359
SRGAP3	3	8980591	9249379	-	0.236447	SRGAP3	ENSG00000196220	SLIT-ROBO Rho GTPase activating protein 3 [Source:HGNC Symbol;Acc:HGNC:19744]	gene	Name match	0	3.30661	3.60039	3.90078	4.13723
FXYD6	11	117820075	117877486	-	0.236033	FXYD6	ENSG00000137726	FXYD domain containing ion transport regulator 6 [Source:HGNC Symbol;Acc:HGNC:4030]	gene	Name match	0	3.50589	4.15879	4.24483	4.48086
ADCK3	1	226897536	226987545	+	0.234392	ADCK3	ENSG00000163050	aarF domain containing kinase 3 [Source:HGNC Symbol;Acc:HGNC:16812]	gene	Name match	0	4.10952	4.38718	4.28623	4.52063
CREB3L2	7	137874979	138002067	-	0.232075	CREB3L2	ENSG00000182158	cAMP responsive element binding protein 3- like 2 [Source:HGNC Symbol;Acc:HGNC:23720]	gene	Name match	0	7.03089	7.11763	6.93011	7.16218
AEN	15	88621296	88632282	+	0.231454	AEN	ENSG00000181026	apoptosis enhancing nuclease [Source:HGNC Symbol;Acc:HGNC:25722]	gene	Name match	0	4.79979	4.8938	4.54636	4.77781
GALNT11	7	152025693	152122347	+	0.231418	GALNT11	ENSG00000178234	polypeptide N- acetylgalactosaminyltransferase 11 [Source:HGNC Symbol;Acc:HGNC:19875]	gene	Name match	0	4.25664	4.3205	4.21959	4.45101
MXD4	4	2247432	2262294	-	0.230852	MXD4	ENSG00000123933	MAX dimerization protein 4 [Source:HGNC Symbol;Acc:HGNC:13906]	gene	Name match	0	5.03312	5.51708	5.30295	5.53381
NANOS1	10	119029716	119033732	+	0.229738	NANOS1	ENSG00000188613	nanos homolog 1 (Drosophila) [Source:HGNC Symbol;Acc:HGNC:23044]	gene	Name match	0	4.05516	4.25098	4.0143	4.24404
LAMP2	X	120427827	120469365	-	0.229608	LAMP2	ENSG00000005893	lysosomal-associated membrane protein 2 [Source:HGNC Symbol;Acc:HGNC:6501]	gene	Name match	0	6.75844	7.00298	6.53632	6.76592
NOMO1	16	14833681	14896160	+	0.229033	NOMO1	ENSG00000103512	NODAL modulator 1 [Source:HGNC Symbol;Acc:HGNC:30060]	gene	Name match	0	5.52988	5.74428	5.41037	5.6394
CGREF1	2	27098889	27119115	-	0.228682	CGREF1	ENSG00000138028	cell growth regulator with EF-hand domain 1 [Source:HGNC Symbol;Acc:HGNC:16962]	gene	Name match	0	3.86279	4.18797	4.09523	4.32391
FBXO22	15	75903859	75942510	+	0.227685	FBXO22	ENSG00000167196	F-box protein 22 [Source:HGNC Symbol;Acc:HGNC:13593]	gene	Name match	0	5.40578	5.53287	5.19032	5.418
THTPA	14	23511760	23560778	+	0.225941	THTPA	ENSG00000157306	thiamine triphosphatase [Source:EntrezGene;Acc:79178]	gene	Name match	0	3.93245	3.79269	3.72661	3.95255
PYCR2	1	225919877	225924340	-	0.22374	PYCR2	ENSG00000143811	pyrroline-5-carboxylate reductase family, member 2 [Source:HGNC Symbol;Acc:HGNC:30262]	gene	Name match	0	5.43113	5.67464	5.6603	5.88404
CADM4	19	43622368	43639839	-	0.221405	CADM4	ENSG00000105767	cell adhesion molecule 4 [Source:HGNC Symbol;Acc:HGNC:30825]	gene	Name match	0	4.56977	4.74494	4.57538	4.79678
POMGNT1	1	46188682	46220305	-	0.220574	POMGNT1	ENSG00000085998	protein O-linked mannose N- acetylglucosaminyltransferase 1 (beta 1,2-) [Source:HGNC Symbol;Acc:HGNC:19139]	gene	Name match	0	5.99159	6.12825	6.03588	6.25646
EPHX1	1	225810092	225845563	+	0.220312	EPHX1	ENSG00000143819	epoxide hydrolase 1, microsomal (xenobiotic) [Source:HGNC Symbol;Acc:HGNC:3401]	gene	Name match	0	4.79862	4.75697	4.66896	4.88927
MICALL1	22	37905657	37942822	+	0.220138	MICALL1	ENSG00000100139	MICAL-like 1 [Source:HGNC Symbol;Acc:HGNC:29804]	gene	Name match	0	6.72126	6.80721	6.62196	6.8421
CRTC1	19	18683677	18782333	+	0.218682	CRTC1	ENSG00000105662	CREB regulated transcription coactivator 1 [Source:HGNC Symbol;Acc:HGNC:16062]	gene	Name match	0	4.16363	4.60111	4.46589	4.68458
PCNXL2	1	232983435	233295713	-	0.218634	PCNXL2	ENSG00000135749	pecanex-like 2 (Drosophila) [Source:HGNC Symbol;Acc:HGNC:8736]	gene	Name match	0	5.04308	5.18527	4.9445	5.16313
PSEN2	1	226870184	226896102	+	0.217589	PSEN2	ENSG00000143801	presenilin 2 [Source:HGNC Symbol;Acc:HGNC:9509]	gene	Name match	0	4.61037	4.69071	4.5627	4.78029
ECI2	6	4115689	4135597	-	0.217287	ECI2	ENSG00000198721	enoyl-CoA delta isomerase 2 [Source:HGNC Symbol;Acc:HGNC:14601]	gene	Name match	0	3.58207	3.76819	3.74662	3.96391
TTC3	21	37073251	37203112	+	0.217237	TTC3	ENSG00000182670	tetratricopeptide repeat domain 3 [Source:HGNC Symbol;Acc:HGNC:12393]	gene	Name match	0	6.9798	7.17791	6.86045	7.07769
PDE4DIP	1	148808181	149033019	+	0.216116	PDE4DIP	ENSG00000178104	phosphodiesterase 4D interacting protein [Source:HGNC Symbol;Acc:HGNC:15580]	gene	Name match	0	5.32365	5.64697	5.31534	5.53145
STEAP3	2	119223831	119265652	+	0.214633	STEAP3	ENSG00000115107	STEAP family member 3, metalloreductase [Source:HGNC Symbol;Acc:HGNC:24592]	gene	Name match	0	5.50231	5.59413	5.50788	5.72251
ASCC3	6	100508194	100881364	-	0.214062	ASCC3	ENSG00000112249	activating signal cointegrator 1 complex subunit 3 [Source:HGNC Symbol;Acc:HGNC:18697]	gene	Name match	0	5.34603	5.41509	4.79419	5.00825
EARS2	16	23522014	23557731	-	0.213881	EARS2	ENSG00000103356	glutamyl-tRNA synthetase 2, mitochondrial [Source:HGNC Symbol;Acc:HGNC:29419]	gene	Name match	0	4.36029	4.65161	4.36724	4.58112
ALAD	9	113386317	113401333	-	0.213713	ALAD	ENSG00000148218	aminolevulinate dehydratase [Source:HGNC Symbol;Acc:HGNC:395]	gene	Name match	0	4.6577	4.77607	4.7213	4.93501
NAGLU	17	42536172	42544449	+	0.210107	NAGLU	ENSG00000108784	N-acetylglucosaminidase, alpha [Source:HGNC Symbol;Acc:HGNC:7632]	gene	Name match	0	4.44897	4.45407	4.62069	4.8308
PLEC	8	143915147	143976734	-	0.209314	PLEC	ENSG00000178209	plectin [Source:HGNC Symbol;Acc:HGNC:9069]	gene	Name match	0	9.01331	8.88377	8.82552	9.03484
ORMDL3	17	39921041	39927601	-	0.208557	ORMDL3	ENSG00000172057	ORMDL sphingolipid biosynthesis regulator 3 [Source:HGNC Symbol;Acc:HGNC:16038]	gene	Name match	0	4.87738	4.99072	5.07318	5.28174
B4GALT3	1	161171310	161177968	-	0.207479	B4GALT3	ENSG00000158850	UDP-Gal:betaGlcNAc beta 1,4- galactosyltransferase, polypeptide 3 [Source:HGNC Symbol;Acc:HGNC:926]	gene	Name match	0	5.47668	5.65454	5.68478	5.89226
TOM1L2	17	17843511	17972422	-	0.206246	TOM1L2	ENSG00000175662	target of myb1-like 2 (chicken) [Source:HGNC Symbol;Acc:HGNC:11984]	gene	Name match	0	6.62305	6.47646	6.43028	6.63653
MSTO1	1	155610225	155614967	+	0.204834	MSTO1	ENSG00000125459	misato 1, mitochondrial distribution and morphology regulator [Source:HGNC Symbol;Acc:HGNC:29678]	gene	Name match	0	3.3559	3.57606	3.46814	3.67297
SH3BGRL	X	81201943	81298547	+	0.202557	SH3BGRL	ENSG00000131171	SH3 domain binding glutamate-rich protein like [Source:HGNC Symbol;Acc:HGNC:10823]	gene	Name match	0	5.94511	6.10941	5.9965	6.19906
SLC46A1	17	28394756	28407197	-	0.201922	SLC46A1	ENSG00000076351	solute carrier family 46 (folate transporter), member 1 [Source:HGNC Symbol;Acc:HGNC:30521]	gene	Name match	0	4.21703	4.35489	4.04488	4.24681
ANKRD11	16	89267627	89490561	-	0.199098	ANKRD11	ENSG00000167522	ankyrin repeat domain 11 [Source:HGNC Symbol;Acc:HGNC:21316]	gene	Name match	0	5.84879	5.88322	5.63849	5.83759
PDCD4	10	110871795	110900006	+	0.193386	PDCD4	ENSG00000150593	programmed cell death 4 (neoplastic transformation inhibitor) [Source:HGNC Symbol;Acc:HGNC:8763]	gene	Name match	0	7.95597	8.10178	8.08605	8.27943
CTSB	8	11842524	11869448	-	0.192782	CTSB	ENSG00000164733	cathepsin B [Source:HGNC Symbol;Acc:HGNC:2527]	gene	Name match	0	8.12244	8.21033	8.05704	8.24982
GRAMD4	22	46576012	46679790	+	0.192526	GRAMD4	ENSG00000075240	GRAM domain containing 4 [Source:HGNC Symbol;Acc:HGNC:29113]	gene	Name match	0	4.35842	4.76426	4.70311	4.89564
TNRC18	7	5306790	5425414	-	0.192118	TNRC18	ENSG00000182095	trinucleotide repeat containing 18 [Source:HGNC Symbol;Acc:HGNC:11962]	gene	Name match	0	6.0951	6.11592	5.92551	6.11763
RAB3GAP2	1	220148293	220272454	-	0.191767	RAB3GAP2	ENSG00000118873	RAB3 GTPase activating protein subunit 2 (non-catalytic) [Source:HGNC Symbol;Acc:HGNC:17168]	gene	Name match	0	5.51933	5.63903	5.19142	5.38319
P4HB	17	81843159	81860694	-	0.191679	P4HB	ENSG00000185624	prolyl 4-hydroxylase, beta polypeptide [Source:HGNC Symbol;Acc:HGNC:8548]	gene	Name match	0	9.86487	9.92954	9.98112	10.1728
MR1	1	181033425	181061938	+	0.191631	MR1	ENSG00000153029	major histocompatibility complex, class I- related [Source:HGNC Symbol;Acc:HGNC:4975]	gene	Name match	0	4.64094	4.86487	4.57723	4.76886
CES2	16	66934444	66945096	+	0.18821	CES2	ENSG00000172831	carboxylesterase 2 [Source:HGNC Symbol;Acc:HGNC:1864]	gene	Name match	0	4.17164	4.32851	4.23172	4.41993
FZD7	2	202034587	202038445	+	0.188067	FZD7	ENSG00000155760	frizzled class receptor 7 [Source:HGNC Symbol;Acc:HGNC:4045]	gene	Name match	0	6.59838	6.9668	6.69401	6.88208
TMEM50B	21	33449135	33480011	-	0.18719	TMEM50B	ENSG00000142188	transmembrane protein 50B [Source:HGNC Symbol;Acc:HGNC:1280]	gene	Name match	0	4.86095	4.91431	5.04905	5.23624
ADAM15	1	155051286	155062775	+	0.180337	ADAM15	ENSG00000143537	ADAM metallopeptidase domain 15 [Source:HGNC Symbol;Acc:HGNC:193]	gene	Name match	0	7.45422	7.42425	7.57423	7.75457
RNF13	3	149812708	149962139	+	0.178978	RNF13	ENSG00000082996	ring finger protein 13 [Source:HGNC Symbol;Acc:HGNC:10057]	gene	Name match	0	5.43545	5.45444	5.3991	5.57808
TRIM5	11	5663557	5938619	-	0.176909	TRIM5	ENSG00000132256	tripartite motif containing 5 [Source:HGNC Symbol;Acc:HGNC:16276]	gene	Name match	0	4.12769	4.33245	4.10937	4.28628
YIPF2	19	10922185	10928681	-	0.176493	YIPF2	ENSG00000130733	Yip1 domain family, member 2 [Source:HGNC Symbol;Acc:HGNC:28476]	gene	Name match	0	5.04478	5.15638	5.15976	5.33625
DNAJB12	10	72332830	72355230	-	0.175537	DNAJB12	ENSG00000148719	DnaJ (Hsp40) homolog, subfamily B, member 12 [Source:HGNC Symbol;Acc:HGNC:14891]	gene	Name match	0	6.92003	6.81705	6.95044	7.12598
LRPAP1	4	3506376	3532559	-	0.168638	LRPAP1	ENSG00000163956	low density lipoprotein receptor-related protein associated protein 1 [Source:HGNC Symbol;Acc:HGNC:6701]	gene	Name match	0	5.55145	5.66776	5.57679	5.74542
SLC38A10	17	81245000	81295547	-	0.167961	SLC38A10	ENSG00000157637	solute carrier family 38, member 10 [Source:HGNC Symbol;Acc:HGNC:28237]	gene	Name match	0	6.39182	6.44654	6.46519	6.63315
ZNF561	19	9607326	9621399	-	0.167528	ZNF561	ENSG00000171469	zinc finger protein 561 [Source:HGNC Symbol;Acc:HGNC:28684]	gene	Name match	0	5.33479	5.59366	5.19824	5.36577
LIMK2	22	31212274	31280080	+	0.16432	LIMK2	ENSG00000182541	LIM domain kinase 2 [Source:HGNC Symbol;Acc:HGNC:6614]	gene	Name match	0	6.69833	6.76477	6.6894	6.85372
DST	6	56457987	56954628	-	0.164146	DST	ENSG00000151914	dystonin [Source:HGNC Symbol;Acc:HGNC:1090]	gene	Name match	0	7.45704	7.53716	7.18201	7.34616
PLD3	19	40348456	40378483	+	0.163739	PLD3	ENSG00000105223	phospholipase D family, member 3 [Source:HGNC Symbol;Acc:HGNC:17158]	gene	Name match	0	6.65642	6.85878	6.82203	6.98576
DAP	5	10679230	10761272	-	0.163335	DAP	ENSG00000112977	death-associated protein [Source:HGNC Symbol;Acc:HGNC:2672]	gene	Name match	0	6.08782	6.20063	6.25031	6.41364
BSDC1	1	32365103	32394448	-	0.16016	BSDC1	ENSG00000160058	BSD domain containing 1 [Source:HGNC Symbol;Acc:HGNC:25501]	gene	Name match	0	6.36248	6.42868	6.30732	6.46748
GBF1	10	102245532	102382899	+	0.157602	GBF1	ENSG00000107862	golgi brefeldin A resistant guanine nucleotide exchange factor 1 [Source:HGNC Symbol;Acc:HGNC:4181]	gene	Name match	0	6.28033	6.32942	6.07557	6.23318
CLPTM1L	5	1317744	1345099	-	0.155406	CLPTM1L	ENSG00000049656	CLPTM1-like [Source:HGNC Symbol;Acc:HGNC:24308]	gene	Name match	0	6.12919	6.18941	6.19927	6.35467
SLC39A7	6	33200445	33204439	+	0.144315	SLC39A7	ENSG00000112473	solute carrier family 39 (zinc transporter), member 7 [Source:HGNC Symbol;Acc:HGNC:4927]	gene	Name match	0	6.53088	6.55611	6.59444	6.73875
PEX19	1	160276812	160285146	-	0.142465	PEX19	ENSG00000162735	peroxisomal biogenesis factor 19 [Source:HGNC Symbol;Acc:HGNC:9713]	gene	Name match	0	5.46058	5.51903	5.40736	5.54983
CDC42SE1	1	151050971	151070325	-	0.141768	CDC42SE1	ENSG00000197622	CDC42 small effector 1 [Source:HGNC Symbol;Acc:HGNC:17719]	gene	Name match	0	8.0069	8.11993	7.9481	8.08987
KLHDC2	14	49767608	49786385	+	0.141593	KLHDC2	ENSG00000165516	kelch domain containing 2 [Source:HGNC Symbol;Acc:HGNC:20231]	gene	Name match	0	4.69815	4.77562	4.72319	4.86478
SEC61A1	3	128051641	128071682	+	0.141477	SEC61A1	ENSG00000058262	Sec61 alpha 1 subunit (S. cerevisiae) [Source:HGNC Symbol;Acc:HGNC:18276]	gene	Name match	0	8.62184	8.68587	8.57686	8.71834
ACOX1	17	75941507	75979363	-	0.141016	ACOX1	ENSG00000161533	acyl-CoA oxidase 1, palmitoyl [Source:HGNC Symbol;Acc:HGNC:119]	gene	Name match	0	5.89768	6.04625	5.93725	6.07827
SEC16A	9	136440097	136483759	-	0.135921	SEC16A	ENSG00000148396	SEC16 homolog A (S. cerevisiae) [Source:HGNC Symbol;Acc:HGNC:29006]	gene	Name match	0	6.41488	6.49451	6.39622	6.53214
TRIP6	7	100867138	100873454	+	0.130277	TRIP6	ENSG00000087077	thyroid hormone receptor interactor 6 [Source:HGNC Symbol;Acc:HGNC:12311]	gene	Name match	0	6.58629	6.66341	6.76711	6.89739
SRPR	11	126262919	126268982	-	0.130236	SRPR	ENSG00000182934	signal recognition particle receptor (docking protein) [Source:HGNC Symbol;Acc:HGNC:11307]	gene	Name match	0	6.92223	6.90279	6.87347	7.00371
SH3BP5L	1	248810451	248826633	-	0.124601	SH3BP5L	ENSG00000175137	SH3-binding domain protein 5-like [Source:HGNC Symbol;Acc:HGNC:29360]	gene	Name match	0	5.35536	5.51221	5.29651	5.42111

## Sheet: FAC of upregulated genes
Table S5B. Functional annotation clustering of upregulated genes in tumours from DCIS-SOX11 cells compared to DCIS-lacZ cells injected into mammary fat pad.
Annotation Cluster 1	Enrichment Score: 6.801382806734464
Category	Term	Count	%	PValue	Genes	List Total	Pop Hits	Pop Total	Fold Enrichment	Bonferroni	Benjamini	FDR
INTERPRO	IPR012680:Laminin G, subdomain 2	10	2.849	6.91287e-08	LAMA1, LAMA3, FAT4, NELL2, FAT2, CNTNAP3, CSPG4, HSPG2, COL5A3, GAS6	315	42	16659	12.5918	4.94258e-05	4.94258e-05	0.000104546
INTERPRO	IPR001791:Laminin G	10	2.849	1.3073e-07	LAMA1, LAMA3, FAT4, NELL2, FAT2, CNTNAP3, CSPG4, HSPG2, COL5A3, GAS6	315	45	16659	11.7524	9.34675e-05	4.67349e-05	0.000197708
SMART	SM00282:LamG	10	2.849	4.36333e-07	LAMA1, LAMA3, FAT4, NELL2, FAT2, CNTNAP3, CSPG4, HSPG2, COL5A3, GAS6	200	45	9079	10.0878	6.80656e-05	6.80656e-05	0.000524586
Annotation Cluster 2	Enrichment Score: 4.5671276752858505
Category	Term	Count	%	PValue	Genes	List Total	Pop Hits	Pop Total	Fold Enrichment	Bonferroni	Benjamini	FDR
UP_SEQ_FEATURE	topological domain:Cytoplasmic	104	29.6296	2.08093e-08	F2RL2, GPR128, PLXNA2, CSPG4, L1CAM, LPAR1, SIDT1, AQP3, IL31RA, GLT8D2, UNC5A, CLCA2, DUOXA1, LRP1B, NCAM1, KCNT1, GYLTL1B, GABRR1, LCTL, RYR3, HTR7, RYR2, ROR2, HLA-DPA1, HAS3, FAM171A2, HLA-DRA, C3AR1, SCN1B, ITGA11, BDKRB1, SLC38A11, CD70, TMEM229B, S	348	3374	19113	1.69293	2.74054e-05	5.48114e-06	3.4031e-05
UP_SEQ_FEATURE	transmembrane region	127	36.1823	6.69918e-06	F2RL2, GPR128, PLXNA2, CSPG4, L1CAM, LPAR1, SIDT1, AQP3, IL31RA, GLT8D2, UNC5A, CLCA2, DUOXA1, SCN2A, LRP1B, NCAM1, KCNT1, GYLTL1B, GABRR1, LCTL, RHCE, RYR3, HTR7, RYR2, ROR2, HLA-DPA1, HAS3, FAM171A2, HLA-DRA, C3AR1, SCN1B, ITGA11, BDKRB1, SLC38A11, CD70	348	4911	19113	1.42031	0.00878404	0.00125961	0.0109551
SP_PIR_KEYWORDS	transmembrane	127	36.1823	9.26098e-06	F2RL2, GPR128, PLXNA2, CSPG4, L1CAM, LPAR1, SIDT1, AQP3, IL31RA, GLT8D2, UNC5A, CLCA2, DUOXA1, SCN2A, LRP1B, NCAM1, KCNT1, GYLTL1B, GABRR1, LCTL, RHCE, RYR3, HTR7, RYR2, ROR2, HLA-DPA1, HAS3, FAM171A2, HLA-DRA, C3AR1, SCN1B, ITGA11, BDKRB1, SLC38A11, CD70	348	4973	19235	1.41156	0.00365142	0.000365743	0.0128928
GOTERM_CC_FAT	GO:0031224~intrinsic to membrane	143	40.7407	0.00238653	F2RL2, GPR128, PLXNA2, CSPG4, L1CAM, CD52, LPAR1, SIDT1, AQP3, IL31RA, GLT8D2, UNC5A, CLCA2, DUOXA1, SCN2A, LRP1B, BASP1, NCAM1, KCNT1, GYLTL1B, GABRR1, LCTL, RHCE, RYR3, HTR7, RYR2, ROR2, HLA-DPA1, HAS3, FAM171A2, HLA-DRA, C3AR1, SCN1B, ITGA11, ACP5, CD7	277	5485	12782	1.20304	0.452352	0.0489389	3.06012
GOTERM_CC_FAT	GO:0016021~integral to membrane	137	39.0313	0.00473872	F2RL2, GPR128, PLXNA2, CSPG4, L1CAM, CD52, LPAR1, SIDT1, AQP3, IL31RA, GLT8D2, UNC5A, CLCA2, DUOXA1, SCN2A, LRP1B, NCAM1, KCNT1, GYLTL1B, GABRR1, LCTL, RHCE, RYR3, HTR7, RYR2, ROR2, HLA-DPA1, HAS3, FAM171A2, HLA-DRA, C3AR1, SCN1B, ITGA11, ACP5, CD70, SLC3	277	5297	12782	1.19346	0.697899	0.0879647	5.99142
Annotation Cluster 3	Enrichment Score: 3.2379099636099884
Category	Term	Count	%	PValue	Genes	List Total	Pop Hits	Pop Total	Fold Enrichment	Bonferroni	Benjamini	FDR
GOTERM_BP_FAT	GO:0009991~response to extracellular stimulus	14	3.9886	0.000533922	A2M, BGLAP, NES, NUAK2, AQP3, PLA2G4A, CDKN1A, TNFRSF11B, HMGCS2, BCHE, RYR2, IGFBP2, BMP7, SPP1	274	220	13528	3.14187	0.649303	0.0774398	0.911987
GOTERM_BP_FAT	GO:0007584~response to nutrient	11	3.1339	0.000544707	A2M, PLA2G4A, BGLAP, TNFRSF11B, HMGCS2, BCHE, RYR2, BMP7, IGFBP2, AQP3, SPP1	274	140	13528	3.87925	0.65665	0.0735151	0.930328
GOTERM_BP_FAT	GO:0031667~response to nutrient levels	13	3.7037	0.000664706	A2M, NES, BGLAP, NUAK2, AQP3, TNFRSF11B, PLA2G4A, HMGCS2, BCHE, RYR2, IGFBP2, BMP7, SPP1	274	197	13528	3.25807	0.728716	0.0832977	1.13418
Annotation Cluster 4	Enrichment Score: 3.2337674222092
Category	Term	Count	%	PValue	Genes	List Total	Pop Hits	Pop Total	Fold Enrichment	Bonferroni	Benjamini	FDR
GOTERM_MF_FAT	GO:0001871~pattern binding	12	3.4188	0.000236759	HAPLN2, HAPLN1, SERPINE2, MAMDC2, CCDC80, TGFBR3, POSTN, CLEC7A, COL5A3, BMP7, THBS2, SOD3	257	154	12983	3.93643	0.12853	0.0664742	0.347571
GOTERM_MF_FAT	GO:0030247~polysaccharide binding	12	3.4188	0.000236759	HAPLN2, HAPLN1, SERPINE2, MAMDC2, CCDC80, TGFBR3, POSTN, CLEC7A, COL5A3, BMP7, THBS2, SOD3	257	154	12983	3.93643	0.12853	0.0664742	0.347571
GOTERM_MF_FAT	GO:0005539~glycosaminoglycan binding	11	3.1339	0.000452696	HAPLN2, HAPLN1, SERPINE2, MAMDC2, CCDC80, TGFBR3, POSTN, COL5A3, BMP7, THBS2, SOD3	257	140	12983	3.96923	0.231316	0.083957	0.663592
GOTERM_MF_FAT	GO:0030246~carbohydrate binding	16	4.5584	0.00457626	HAPLN2, HAPLN1, LMAN1L, MAMDC2, GALNT6, LGALS12, CCDC80, POSTN, L1CAM, COL5A3, SOD3, SERPINE2, TGFBR3, CLEC7A, BMP7, THBS2	257	354	12983	2.28328	0.930394	0.199145	6.52205
Annotation Cluster 5	Enrichment Score: 3.2231260887035593
Category	Term	Count	%	PValue	Genes	List Total	Pop Hits	Pop Total	Fold Enrichment	Bonferroni	Benjamini	FDR
INTERPRO	IPR003961:Fibronectin, type III	13	3.7037	0.000265396	FLRT3, PTPRZ1, CRLF1, NFASC, SDK1, L1CAM, ABI3BP, IL31RA, NCAM1, COL7A1, MYOM3, MERTK, MYLK	315	190	16659	3.6185	0.172861	0.0311355	0.400618
UP_SEQ_FEATURE	domain:Fibronectin type-III 2	10	2.849	0.00062017	NCAM1, COL7A1, MYOM3, CRLF1, NFASC, SDK1, L1CAM, MERTK, ABI3BP, IL31RA	348	130	19113	4.2248	0.558253	0.071583	1.0094
UP_SEQ_FEATURE	domain:Fibronectin type-III 1	10	2.849	0.000655503	NCAM1, COL7A1, MYOM3, CRLF1, NFASC, SDK1, L1CAM, MERTK, ABI3BP, IL31RA	348	131	19113	4.19255	0.57835	0.0694366	1.06662
INTERPRO	IPR008957:Fibronectin, type III-like fold	12	3.4188	0.000751246	NCAM1, COL7A1, MYOM3, PTPRZ1, CRLF1, NFASC, SDK1, L1CAM, MERTK, ABI3BP, MYLK, IL31RA	315	184	16659	3.44907	0.415701	0.0738909	1.13013
SMART	SM00060:FN3	13	3.7037	0.000945384	FLRT3, PTPRZ1, CRLF1, NFASC, SDK1, L1CAM, ABI3BP, IL31RA, NCAM1, COL7A1, MYOM3, MERTK, MYLK	200	190	9079	3.10597	0.13718	0.0711192	1.1307
Annotation Cluster 6	Enrichment Score: 3.1505238458972427
Category	Term	Count	%	PValue	Genes	List Total	Pop Hits	Pop Total	Fold Enrichment	Bonferroni	Benjamini	FDR
SP_PIR_KEYWORDS	Immunoglobulin domain	22	6.26781	0.000137192	HAPLN2, HAPLN1, SCN1B, MPZ, CRLF1, SDK1, HSPG2, NFASC, L1CAM, A1BG, NCAM1, PVRL1, UNC5A, MYOM3, IL1RAP, SEMA3D, ROR2, MFAP3L, MERTK, TREML1, TREM2, MYLK	348	470	19235	2.58725	0.0527521	0.00386355	0.190836
INTERPRO	IPR007110:Immunoglobulin-like	21	5.98291	0.0013471	HAPLN2, HAPLN1, SCN1B, MPZ, SDK1, HSPG2, NFASC, L1CAM, A1BG, NCAM1, PVRL1, UNC5A, MYOM3, IL1RAP, SEMA3D, ROR2, HLA-DPA1, MFAP3L, MERTK, MYLK, HLA-DRA	315	501	16659	2.21677	0.618568	0.0838914	2.018
INTERPRO	IPR013783:Immunoglobulin-like fold	22	6.26781	0.00191294	HAPLN2, HAPLN1, SCN1B, MPZ, SDK1, HSPG2, NFASC, L1CAM, A1BG, NCAM1, PVRL1, UNC5A, MYOM3, IL1RAP, ROR2, HLA-DPA1, MFAP3L, MERTK, TREML1, TREM2, MYLK, HLA-DRA	315	553	16659	2.10395	0.745655	0.0931608	2.85426
Annotation Cluster 7	Enrichment Score: 2.988834109988031
Category	Term	Count	%	PValue	Genes	List Total	Pop Hits	Pop Total	Fold Enrichment	Bonferroni	Benjamini	FDR
INTERPRO	IPR013091:EGF calcium-binding	9	2.5641	6.11831e-05	FAT4, LRP1B, NELL2, NID1, EGF, THBS2, GAS6, LRP4, TLL1	315	72	16659	6.61071	0.0428041	0.0108772	0.0924897
UP_SEQ_FEATURE	domain:EGF-like 2; calcium-binding	8	2.2792	7.41849e-05	FAT4, LRP1B, NELL2, EGF, THBS2, GAS6, LRP4, TLL1	348	57	19113	7.70841	0.0930837	0.00972294	0.121251
INTERPRO	IPR018097:EGF-like calcium-binding, conserved site	8	2.2792	0.00225095	FAT4, LRP1B, NELL2, NID1, EGF, GAS6, LRP4, TLL1	315	96	16659	4.40714	0.800361	0.101848	3.35062
INTERPRO	IPR001881:EGF-like calcium-binding	8	2.2792	0.00225095	FAT4, LRP1B, NELL2, NID1, EGF, GAS6, LRP4, TLL1	315	96	16659	4.40714	0.800361	0.101848	3.35062
SMART	SM00179:EGF_CA	8	2.2792	0.00503176	FAT4, LRP1B, NELL2, NID1, EGF, GAS6, LRP4, TLL1	200	96	9079	3.78292	0.544763	0.145627	5.88453
INTERPRO	IPR000152:EGF-type aspartate/asparagine hydroxylation conserved site	7	1.9943	0.0100832	FAT4, LRP1B, NELL2, NID1, EGF, GAS6, LRP4	315	97	16659	3.81649	0.999287	0.28062	14.2098
Annotation Cluster 8	Enrichment Score: 2.939934764623281
Category	Term	Count	%	PValue	Genes	List Total	Pop Hits	Pop Total	Fold Enrichment	Bonferroni	Benjamini	FDR
INTERPRO	IPR006209:EGF	11	3.1339	0.000146553	FAT4, LRP1B, FAT2, CNTNAP3, HSPG2, NID1, EGF, THBS2, GAS6, LRP4, TLL1	315	127	16659	4.58065	0.0994893	0.0207405	0.221409
SP_PIR_KEYWORDS	egf-like domain	13	3.7037	0.000997502	ADAM23, NELL2, LRP1B, HSPG2, NID1, GAS6, FAT4, FAT2, CNTNAP3, EGF, THBS2, LRP4, TLL1	348	230	19235	3.12413	0.325788	0.0259383	1.37986
INTERPRO	IPR000742:EGF-like, type 3	12	3.4188	0.00115738	ADAM23, FAT4, LRP1B, NELL2, FAT2, CNTNAP3, HSPG2, NID1, EGF, THBS2, GAS6, TLL1	315	194	16659	3.27128	0.563079	0.0878952	1.73611
INTERPRO	IPR013032:EGF-like region, conserved site	15	4.2735	0.00138396	ADAM23, LRP1B, NELL2, HSPG2, NID1, GAS6, LAMA1, LAMA3, FAT4, FAT2, CNTNAP3, EGF, THBS2, LRP4, TLL1	315	293	16659	2.70746	0.628504	0.0792051	2.07269
INTERPRO	IPR006210:EGF-like	12	3.4188	0.0015388	ADAM23, FAT4, LRP1B, NELL2, FAT2, CNTNAP3, HSPG2, NID1, EGF, THBS2, GAS6, LRP4	315	201	16659	3.15736	0.667492	0.0812115	2.30207
UP_SEQ_FEATURE	domain:EGF-like 1	9	2.5641	0.00157053	FAT4, LRP1B, NELL2, FAT2, CNTNAP3, HSPG2, NID1, EGF, THBS2	348	120	19113	4.11918	0.873815	0.128902	2.53767
SMART	SM00181:EGF	12	3.4188	0.00465288	ADAM23, FAT4, LRP1B, NELL2, FAT2, CNTNAP3, HSPG2, NID1, EGF, THBS2, GAS6, LRP4	200	201	9079	2.71015	0.516906	0.166303	5.45275
Annotation Cluster 9	Enrichment Score: 2.5135591775577897
Category	Term	Count	%	PValue	Genes	List Total	Pop Hits	Pop Total	Fold Enrichment	Bonferroni	Benjamini	FDR
GOTERM_MF_FAT	GO:0043169~cation binding	105	29.9145	0.00252012	THRB, NELL2, SNCA, PDLIM3, APOBEC3G, MYL10, ZNF772, CYGB, S100A1, EDARADD, CLCA2, ADAMTS20, ZNF812, LRP1B, SCN2A, ZNF503, ADAMTS7, CYP4X1, KCNT1, F5, CPE, LCTL, RYR3, RYR2, PRDM1, SCN1B, ITGA11, ACP5, SLC38A11, RRM2B, MYT1, BCHE, PLCH2, ENTPD3, EGF, PLAG1	257	4179	12983	1.26928	0.769162	0.188957	3.64233
GOTERM_MF_FAT	GO:0043167~ion binding	106	30.1994	0.00283334	THRB, NELL2, SNCA, PDLIM3, APOBEC3G, MYL10, ZNF772, CYGB, S100A1, EDARADD, CLCA2, ADAMTS20, ZNF812, LRP1B, SCN2A, ZNF503, ADAMTS7, CYP4X1, KCNT1, GABRR1, F5, CPE, LCTL, RYR3, RYR2, PRDM1, SCN1B, ITGA11, ACP5, SLC38A11, RRM2B, MYT1, BCHE, PLCH2, ENTPD3, EG	257	4241	12983	1.26264	0.807664	0.186219	4.08628
GOTERM_MF_FAT	GO:0046872~metal ion binding	103	29.3447	0.00403275	THRB, NELL2, SNCA, PDLIM3, APOBEC3G, MYL10, ZNF772, CYGB, S100A1, EDARADD, CLCA2, ADAMTS20, ZNF812, LRP1B, SCN2A, ZNF503, ADAMTS7, CYP4X1, KCNT1, F5, CPE, RYR3, RYR2, PRDM1, SCN1B, ITGA11, ACP5, SLC38A11, RRM2B, MYT1, PLCH2, ENTPD3, EGF, PLAG1, VAV3, ADAM	257	4140	12983	1.25684	0.904418	0.209252	5.76874
Annotation Cluster 10	Enrichment Score: 2.4687996967070576
Category	Term	Count	%	PValue	Genes	List Total	Pop Hits	Pop Total	Fold Enrichment	Bonferroni	Benjamini	FDR
GOTERM_BP_FAT	GO:0045778~positive regulation of ossification	5	1.4245	0.00125373	PLA2G4A, THRB, TGFB3, BMP7, BMPR1B	274	24	13528	10.2859	0.914682	0.134793	2.1291
GOTERM_BP_FAT	GO:0030500~regulation of bone mineralization	5	1.4245	0.00294086	PLA2G4A, BGLAP, TGFB3, BMP7, BMPR1B	274	30	13528	8.22871	0.996907	0.199284	4.92688
GOTERM_BP_FAT	GO:0070167~regulation of biomineral formation	5	1.4245	0.00373914	PLA2G4A, BGLAP, TGFB3, BMP7, BMPR1B	274	32	13528	7.71442	0.999357	0.223878	6.22426
GOTERM_BP_FAT	GO:0030501~positive regulation of bone mineralization	4	1.1396	0.0052989	PLA2G4A, TGFB3, BMP7, BMPR1B	274	18	13528	10.9716	0.99997	0.264048	8.71126
GOTERM_BP_FAT	GO:0070169~positive regulation of biomineral formation	4	1.1396	0.00619962	PLA2G4A, TGFB3, BMP7, BMPR1B	274	19	13528	10.3942	0.999995	0.262905	10.119
Annotation Cluster 11	Enrichment Score: 2.437987309828106
Category	Term	Count	%	PValue	Genes	List Total	Pop Hits	Pop Total	Fold Enrichment	Bonferroni	Benjamini	FDR
GOTERM_MF_FAT	GO:0022836~gated channel activity	16	4.5584	0.00126639	KCNJ16, CLCA2, SCN1B, KCNAB2, SCN2A, KCTD4, KCNMB1, P2RX5, KCNT1, GABRR1, P2RX6, RYR3, RYR2, KCNF1, RASA3, SCN5A	257	310	12983	2.60736	0.521089	0.168114	1.84606
GOTERM_MF_FAT	GO:0015267~channel activity	19	5.41311	0.0013686	KCNJ16, CLCA2, SCN1B, KCNAB2, SCN2A, KCTD4, GJA5, KCNMB1, AQP3, GJA3, P2RX5, KCNT1, P2RX6, GABRR1, RYR3, RYR2, KCNF1, RASA3, SCN5A	257	412	12983	2.32969	0.548735	0.147123	1.99365
GOTERM_MF_FAT	GO:0022803~passive transmembrane transporter activity	19	5.41311	0.00140648	KCNJ16, CLCA2, SCN1B, KCNAB2, SCN2A, KCTD4, GJA5, KCNMB1, AQP3, GJA3, P2RX5, KCNT1, P2RX6, GABRR1, RYR3, RYR2, KCNF1, RASA3, SCN5A	257	413	12983	2.32405	0.558573	0.127411	2.04831
GOTERM_MF_FAT	GO:0005261~cation channel activity	14	3.9886	0.00321027	KCNJ16, SCN1B, KCNAB2, SCN2A, KCTD4, KCNMB1, P2RX5, KCNT1, P2RX6, RYR3, KCNF1, RYR2, RASA3, SCN5A	257	275	12983	2.5718	0.845593	0.187447	4.618
GOTERM_MF_FAT	GO:0046873~metal ion transmembrane transporter activity	15	4.2735	0.00560906	KCNJ16, SCN1B, KCNAB2, SCN2A, SNCA, KCTD4, KCNMB1, P2RX5, KCNT1, P2RX6, RYR3, RYR2, KCNF1, RASA3, SCN5A	257	328	12983	2.31025	0.961919	0.222279	7.93809
GOTERM_MF_FAT	GO:0022838~substrate specific channel activity	17	4.8433	0.00562921	KCNJ16, CLCA2, SCN1B, KCNAB2, SCN2A, KCTD4, KCNMB1, AQP3, P2RX5, KCNT1, GABRR1, P2RX6, RYR3, RYR2, KCNF1, RASA3, SCN5A	257	398	12983	2.15778	0.962365	0.208853	7.96551
GOTERM_MF_FAT	GO:0005216~ion channel activity	16	4.5584	0.0097098	KCNJ16, CLCA2, SCN1B, KCNAB2, SCN2A, KCTD4, KCNMB1, P2RX5, KCNT1, GABRR1, P2RX6, RYR3, RYR2, KCNF1, RASA3, SCN5A	257	386	12983	2.09399	0.996549	0.314722	13.3655
SP_PIR_KEYWORDS	ionic channel	13	3.7037	0.0130627	KCNJ16, SCN1B, KCNAB2, SCN2A, KCNMB1, P2RX5, KCNT1, GABRR1, P2RX6, RYR3, KCNF1, RYR2, SCN5A	348	318	19235	2.25959	0.994449	0.141662	16.7285
Annotation Cluster 12	Enrichment Score: 2.415901604792157
Category	Term	Count	%	PValue	Genes	List Total	Pop Hits	Pop Total	Fold Enrichment	Bonferroni	Benjamini	FDR
UP_SEQ_FEATURE	domain:Ig-like C2-type 4	7	1.9943	0.00257891	NCAM1, MYOM3, NFASC, SDK1, HSPG2, L1CAM, MYLK	348	76	19113	5.05864	0.966654	0.181308	4.13502
UP_SEQ_FEATURE	domain:Ig-like C2-type 5	6	1.7094	0.00317012	NCAM1, NFASC, SDK1, HSPG2, L1CAM, MYLK	348	55	19113	5.99154	0.984727	0.197552	5.06008
UP_SEQ_FEATURE	domain:Ig-like C2-type 3	8	2.2792	0.00691487	NCAM1, MYOM3, IL1RAP, NFASC, SDK1, HSPG2, L1CAM, MYLK	348	122	19113	3.60147	0.999893	0.296355	10.7275
Annotation Cluster 13	Enrichment Score: 2.4092713561713075
Category	Term	Count	%	PValue	Genes	List Total	Pop Hits	Pop Total	Fold Enrichment	Bonferroni	Benjamini	FDR
GOTERM_BP_FAT	GO:0046850~regulation of bone remodeling	4	1.1396	0.00308966	BGLAP, TNFRSF11B, INPP5D, SPP1	274	15	13528	13.1659	0.997692	0.201374	5.16998
GOTERM_BP_FAT	GO:0045124~regulation of bone resorption	4	1.1396	0.00308966	BGLAP, TNFRSF11B, INPP5D, SPP1	274	15	13528	13.1659	0.997692	0.201374	5.16998
GOTERM_BP_FAT	GO:0034103~regulation of tissue remodeling	4	1.1396	0.00619962	BGLAP, TNFRSF11B, INPP5D, SPP1	274	19	13528	10.3942	0.999995	0.262905	10.119
Annotation Cluster 14	Enrichment Score: 2.363075135335369
Category	Term	Count	%	PValue	Genes	List Total	Pop Hits	Pop Total	Fold Enrichment	Bonferroni	Benjamini	FDR
UP_SEQ_FEATURE	repeat:LDL-receptor class B 4	4	1.1396	0.00186106	LRP1B, NID1, EGF, LRP4	348	14	19113	15.6921	0.91399	0.142154	3.00044
UP_SEQ_FEATURE	repeat:LDL-receptor class B 3	4	1.1396	0.00186106	LRP1B, NID1, EGF, LRP4	348	14	19113	15.6921	0.91399	0.142154	3.00044
UP_SEQ_FEATURE	repeat:LDL-receptor class B 2	4	1.1396	0.00186106	LRP1B, NID1, EGF, LRP4	348	14	19113	15.6921	0.91399	0.142154	3.00044
UP_SEQ_FEATURE	repeat:LDL-receptor class B 1	4	1.1396	0.00186106	LRP1B, NID1, EGF, LRP4	348	14	19113	15.6921	0.91399	0.142154	3.00044
INTERPRO	IPR000033:Low-density lipoprotein receptor, YWTD repeat	4	1.1396	0.00255061	LRP1B, NID1, EGF, LRP4	315	15	16659	14.1029	0.838946	0.107854	3.78868
SMART	SM00135:LY	4	1.1396	0.00388516	LRP1B, NID1, EGF, LRP4	200	15	9079	12.1053	0.455161	0.18325	4.57226
INTERPRO	IPR011042:Six-bladed beta-propeller, TolB-like	5	1.4245	0.00551813	HHIPL2, LRP1B, NID1, EGF, LRP4	315	38	16659	6.95865	0.980868	0.207631	8.02782
UP_SEQ_FEATURE	repeat:LDL-receptor class B 9	3	0.854701	0.00649795	LRP1B, EGF, LRP4	348	7	19113	23.5382	0.999813	0.290666	10.1127
UP_SEQ_FEATURE	repeat:LDL-receptor class B 8	3	0.854701	0.00649795	LRP1B, EGF, LRP4	348	7	19113	23.5382	0.999813	0.290666	10.1127
UP_SEQ_FEATURE	repeat:LDL-receptor class B 7	3	0.854701	0.00649795	LRP1B, EGF, LRP4	348	7	19113	23.5382	0.999813	0.290666	10.1127
UP_SEQ_FEATURE	repeat:LDL-receptor class B 6	3	0.854701	0.010875	LRP1B, EGF, LRP4	348	9	19113	18.3075	0.999999	0.362389	16.3745
UP_SEQ_FEATURE	repeat:LDL-receptor class B 5	3	0.854701	0.0224625	LRP1B, EGF, LRP4	348	13	19113	12.6744	1	0.535684	31.0326
Annotation Cluster 15	Enrichment Score: 2.306146606967695
Category	Term	Count	%	PValue	Genes	List Total	Pop Hits	Pop Total	Fold Enrichment	Bonferroni	Benjamini	FDR
UP_SEQ_FEATURE	domain:Fibronectin type-III 5	6	1.7094	0.00129025	COL7A1, MYOM3, NFASC, SDK1, L1CAM, IL31RA	348	45	19113	7.32299	0.817381	0.114368	2.08927
UP_SEQ_FEATURE	domain:Fibronectin type-III 4	6	1.7094	0.00532081	COL7A1, MYOM3, NFASC, SDK1, L1CAM, IL31RA	348	62	19113	5.31507	0.999112	0.263236	8.355
UP_SEQ_FEATURE	domain:Fibronectin type-III 3	6	1.7094	0.0175756	COL7A1, MYOM3, NFASC, SDK1, L1CAM, IL31RA	348	83	19113	3.97029	1	0.47727	25.1724
Annotation Cluster 16	Enrichment Score: 2.1118834804979163
Category	Term	Count	%	PValue	Genes	List Total	Pop Hits	Pop Total	Fold Enrichment	Bonferroni	Benjamini	FDR
UP_SEQ_FEATURE	domain:Ig-like C2-type 3	8	2.2792	0.00691487	NCAM1, MYOM3, IL1RAP, NFASC, SDK1, HSPG2, L1CAM, MYLK	348	122	19113	3.60147	0.999893	0.296355	10.7275
UP_SEQ_FEATURE	domain:Ig-like C2-type 1	10	2.849	0.00802492	NCAM1, PVRL1, MYOM3, IL1RAP, NFASC, SDK1, HSPG2, L1CAM, MERTK, MYLK	348	190	19113	2.89065	0.999975	0.324983	12.3455
UP_SEQ_FEATURE	domain:Ig-like C2-type 2	10	2.849	0.00832003	NCAM1, PVRL1, MYOM3, IL1RAP, NFASC, SDK1, HSPG2, L1CAM, MERTK, MYLK	348	191	19113	2.87552	0.999983	0.307036	12.771
Annotation Cluster 17	Enrichment Score: 2.0724955421698543
Category	Term	Count	%	PValue	Genes	List Total	Pop Hits	Pop Total	Fold Enrichment	Bonferroni	Benjamini	FDR
GOTERM_BP_FAT	GO:0042325~regulation of phosphorylation	19	5.41311	0.00651779	VAV3, EDN2, TGFB3, BDKRB1, DGKI, LPAR1, TP73, IL31RA, CDKN1A, CCND2, PTK2B, HPX, CHRM1, LACRT, DUSP9, BMP7, CD6, EGF, F2R	274	466	13528	2.01303	0.999997	0.268692	10.6114
GOTERM_BP_FAT	GO:0019220~regulation of phosphate metabolic process	19	5.41311	0.00964288	VAV3, EDN2, TGFB3, BDKRB1, DGKI, LPAR1, TP73, IL31RA, CDKN1A, CCND2, PTK2B, HPX, CHRM1, LACRT, DUSP9, BMP7, CD6, EGF, F2R	274	485	13528	1.93417	1	0.321576	15.3143
GOTERM_BP_FAT	GO:0051174~regulation of phosphorus metabolic process	19	5.41311	0.00964288	VAV3, EDN2, TGFB3, BDKRB1, DGKI, LPAR1, TP73, IL31RA, CDKN1A, CCND2, PTK2B, HPX, CHRM1, LACRT, DUSP9, BMP7, CD6, EGF, F2R	274	485	13528	1.93417	1	0.321576	15.3143
Annotation Cluster 18	Enrichment Score: 2.050035112446849
Category	Term	Count	%	PValue	Genes	List Total	Pop Hits	Pop Total	Fold Enrichment	Bonferroni	Benjamini	FDR
INTERPRO	IPR013098:Immunoglobulin I-set	10	2.849	0.00122615	NCAM1, MYOM3, UNC5A, NFASC, SDK1, HSPG2, ROR2, L1CAM, MFAP3L, MYLK	315	138	16659	3.8323	0.584069	0.0839859	1.83839
INTERPRO	IPR003598:Immunoglobulin subtype 2	10	2.849	0.0158793	A1BG, NCAM1, MYOM3, NFASC, SDK1, HSPG2, ROR2, L1CAM, MFAP3L, MYLK	315	205	16659	2.57979	0.999989	0.379275	21.5004
SMART	SM00408:IGc2	10	2.849	0.0363513	A1BG, NCAM1, MYOM3, NFASC, SDK1, HSPG2, ROR2, L1CAM, MFAP3L, MYLK	200	205	9079	2.21439	0.9969	0.47367	35.9291
Annotation Cluster 19	Enrichment Score: 2.049200792029486
Category	Term	Count	%	PValue	Genes	List Total	Pop Hits	Pop Total	Fold Enrichment	Bonferroni	Benjamini	FDR
UP_SEQ_FEATURE	domain:TSP type-1 3	5	1.4245	0.00397722	ADAMTS7, SEMA5A, ADAMTS20, BAI2, THBS2	348	36	19113	7.62811	0.994744	0.230814	6.3094
INTERPRO	IPR000884:Thrombospondin, type 1 repeat	6	1.7094	0.00756593	ADAMTS7, SEMA5A, ADAMTS20, UNC5A, BAI2, THBS2	315	65	16659	4.88176	0.995618	0.248587	10.8507
UP_SEQ_FEATURE	domain:TSP type-1 1	5	1.4245	0.00818454	ADAMTS7, SEMA5A, ADAMTS20, BAI2, THBS2	348	44	19113	6.24118	0.99998	0.311487	12.5759
UP_SEQ_FEATURE	domain:TSP type-1 2	5	1.4245	0.00818454	ADAMTS7, SEMA5A, ADAMTS20, BAI2, THBS2	348	44	19113	6.24118	0.99998	0.311487	12.5759
SMART	SM00209:TSP1	6	1.7094	0.013728	ADAMTS7, SEMA5A, ADAMTS20, UNC5A, BAI2, THBS2	200	65	9079	4.19031	0.884259	0.236277	15.3115
UP_SEQ_FEATURE	domain:TSP type-1 4	4	1.1396	0.0183129	ADAMTS7, SEMA5A, ADAMTS20, BAI2	348	31	19113	7.08676	1	0.482054	26.0856
Annotation Cluster 20	Enrichment Score: 2.043867455640791
Category	Term	Count	%	PValue	Genes	List Total	Pop Hits	Pop Total	Fold Enrichment	Bonferroni	Benjamini	FDR
INTERPRO	IPR003129:Laminin G, thrombospondin-type, N-terminal	4	1.1396	0.00783206	COL22A1, NELL2, COL5A3, THBS2	315	22	16659	9.61558	0.996382	0.245046	11.2116
UP_SEQ_FEATURE	domain:TSP N-terminal	4	1.1396	0.00802533	COL22A1, NELL2, COL5A3, THBS2	348	23	19113	9.55172	0.999975	0.315454	12.3461
SMART	SM00210:TSPN	4	1.1396	0.0117506	COL22A1, NELL2, COL5A3, THBS2	200	22	9079	8.25364	0.841807	0.231581	13.2474
Annotation Cluster 21	Enrichment Score: 1.9246645013941248
Category	Term	Count	%	PValue	Genes	List Total	Pop Hits	Pop Total	Fold Enrichment	Bonferroni	Benjamini	FDR
GOTERM_BP_FAT	GO:0000904~cell morphogenesis involved in differentiation	13	3.7037	0.00403076	NRP2, PTPRZ1, NFASC, LEF1, L1CAM, GAS1, SEMA5A, SLC1A3, PVRL1, UNC5A, TGFBR3, BMPR1B, BMP7	274	244	13528	2.63049	0.999638	0.232138	6.69405
GOTERM_BP_FAT	GO:0000902~cell morphogenesis	15	4.2735	0.0134863	NRP2, PTPRZ1, NFASC, LEF1, L1CAM, GAS1, SEMA5A, LAMA1, SLC1A3, PVRL1, UNC5A, PRICKLE2, TGFBR3, BMPR1B, BMP7	274	356	13528	2.08029	1	0.353849	20.7788
GOTERM_BP_FAT	GO:0032989~cellular component morphogenesis	15	4.2735	0.0309548	NRP2, PTPRZ1, NFASC, LEF1, L1CAM, GAS1, SEMA5A, LAMA1, SLC1A3, PVRL1, UNC5A, PRICKLE2, TGFBR3, BMPR1B, BMP7	274	397	13528	1.86545	1	0.467153	41.6909
Annotation Cluster 22	Enrichment Score: 1.8115085842356535
Category	Term	Count	%	PValue	Genes	List Total	Pop Hits	Pop Total	Fold Enrichment	Bonferroni	Benjamini	FDR
GOTERM_CC_FAT	GO:0005624~membrane fraction	29	8.26211	0.00916975	NRP2, SNCA, CD70, CD52, L1CAM, BDKRB1, ABCA1, ABCA4, SLC1A3, LY6D, PVRL1, BCHE, ACSL4, NT5E, UGT2B28, TMEM59L, ACY3, LRP1B, SCN2A, DHRS9, CYP4X1, PLA2G4A, P2RX6, CHRM1, CYP4Z1, ABAT, RYR2, DSC1, SYTL2	277	809	12782	1.65413	0.901867	0.127642	11.2923
GOTERM_CC_FAT	GO:0005626~insoluble fraction	29	8.26211	0.0146164	NRP2, SNCA, CD70, CD52, L1CAM, BDKRB1, ABCA1, ABCA4, SLC1A3, LY6D, PVRL1, BCHE, ACSL4, NT5E, UGT2B28, TMEM59L, ACY3, LRP1B, SCN2A, DHRS9, CYP4X1, PLA2G4A, P2RX6, CHRM1, CYP4Z1, ABAT, RYR2, DSC1, SYTL2	277	839	12782	1.59498	0.975535	0.169333	17.4299
GOTERM_CC_FAT	GO:0000267~cell fraction	34	9.68661	0.0274331	WNT5A, NRP2, SNCA, CD70, CD52, L1CAM, BDKRB1, ABCA1, ABCA4, SLC1A3, LY6D, PVRL1, BCHE, ACSL4, EGF, UGT2B28, NT5E, RLBP1, TMEM59L, ACY3, LRP1B, SCN2A, DHRS9, SOD3, CYP4X1, PLA2G4A, P2RX6, CHRM1, CYP4Z1, ABAT, RYR2, DSC1, SYTL2, MERTK	277	1083	12782	1.44867	0.999097	0.236319	30.3589
Annotation Cluster 23	Enrichment Score: 1.687444323282082
Category	Term	Count	%	PValue	Genes	List Total	Pop Hits	Pop Total	Fold Enrichment	Bonferroni	Benjamini	FDR
GOTERM_BP_FAT	GO:0007411~axon guidance	9	2.5641	0.00144391	NRP2, SEMA5A, PVRL1, UNC5A, NFASC, L1CAM, GAS1, BMP7, BMPR1B	274	107	13528	4.15281	0.941282	0.138612	2.44831
GOTERM_BP_FAT	GO:0000904~cell morphogenesis involved in differentiation	13	3.7037	0.00403076	NRP2, PTPRZ1, NFASC, LEF1, L1CAM, GAS1, SEMA5A, SLC1A3, PVRL1, UNC5A, TGFBR3, BMPR1B, BMP7	274	244	13528	2.63049	0.999638	0.232138	6.69405
GOTERM_BP_FAT	GO:0048667~cell morphogenesis involved in neuron differentiation	11	3.1339	0.00998083	NRP2, SEMA5A, SLC1A3, PVRL1, PTPRZ1, UNC5A, NFASC, L1CAM, GAS1, BMP7, BMPR1B	274	209	13528	2.59854	1	0.315096	15.8087
GOTERM_BP_FAT	GO:0007409~axonogenesis	10	2.849	0.0165498	NRP2, SEMA5A, PVRL1, PTPRZ1, UNC5A, NFASC, L1CAM, GAS1, BMP7, BMPR1B	274	193	13528	2.55815	1	0.382147	24.8949
GOTERM_BP_FAT	GO:0048812~neuron projection morphogenesis	10	2.849	0.0290567	NRP2, SEMA5A, PVRL1, PTPRZ1, UNC5A, NFASC, L1CAM, GAS1, BMP7, BMPR1B	274	213	13528	2.31795	1	0.474193	39.7003
GOTERM_BP_FAT	GO:0031175~neuron projection development	11	3.1339	0.0352265	NRP2, SEMA5A, PVRL1, PTPRZ1, PTK2B, UNC5A, NFASC, L1CAM, GAS1, BMP7, BMPR1B	274	256	13528	2.12146	1	0.4851	45.9467
GOTERM_BP_FAT	GO:0048666~neuron development	13	3.7037	0.0426728	NRP2, PTPRZ1, NFASC, L1CAM, GAS1, TP73, SEMA5A, SLC1A3, PVRL1, UNC5A, PTK2B, BMPR1B, BMP7	274	339	13528	1.89333	1	0.498436	52.6743
GOTERM_BP_FAT	GO:0048858~cell projection morphogenesis	10	2.849	0.0601252	NRP2, SEMA5A, PVRL1, PTPRZ1, UNC5A, NFASC, L1CAM, GAS1, BMP7, BMPR1B	274	245	13528	2.01519	1	0.550851	65.4837
GOTERM_BP_FAT	GO:0030030~cell projection organization	13	3.7037	0.0700041	NRP2, VAV3, PTPRZ1, NFASC, L1CAM, GAS1, LPAR1, SEMA5A, PVRL1, UNC5A, PTK2B, BMPR1B, BMP7	274	368	13528	1.74413	1	0.584788	71.206
GOTERM_BP_FAT	GO:0032990~cell part morphogenesis	10	2.849	0.075548	NRP2, SEMA5A, PVRL1, PTPRZ1, UNC5A, NFASC, L1CAM, GAS1, BMP7, BMPR1B	274	256	13528	1.9286	1	0.600444	74.013
Annotation Cluster 24	Enrichment Score: 1.6768045623393997
Category	Term	Count	%	PValue	Genes	List Total	Pop Hits	Pop Total	Fold Enrichment	Bonferroni	Benjamini	FDR
GOTERM_BP_FAT	GO:0001568~blood vessel development	12	3.4188	0.0109995	NRP2, SEMA5A, ARHGAP22, EPAS1, HEY1, PTK2B, CSPG4, TGFBR3, MMP14, EGF, GJA5, PPAP2B	274	245	13528	2.41823	1	0.32602	17.2824
GOTERM_BP_FAT	GO:0001944~vasculature development	12	3.4188	0.0131361	NRP2, SEMA5A, ARHGAP22, EPAS1, HEY1, PTK2B, CSPG4, TGFBR3, MMP14, EGF, GJA5, PPAP2B	274	251	13528	2.36043	1	0.351047	20.295
GOTERM_BP_FAT	GO:0048514~blood vessel morphogenesis	9	2.5641	0.0645281	NRP2, SEMA5A, ARHGAP22, EPAS1, HEY1, PTK2B, CSPG4, MMP14, EGF	274	211	13528	2.10593	1	0.565513	68.155
Annotation Cluster 25	Enrichment Score: 1.5914487109980733
Category	Term	Count	%	PValue	Genes	List Total	Pop Hits	Pop Total	Fold Enrichment	Bonferroni	Benjamini	FDR
GOTERM_BP_FAT	GO:0001932~regulation of protein amino acid phosphorylation	11	3.1339	0.00270394	CCND2, PTK2B, HPX, LACRT, TGFB3, BDKRB1, EGF, BMP7, CD6, TP73, IL31RA	274	173	13528	3.13928	0.99507	0.191434	4.53859
GOTERM_BP_FAT	GO:0031399~regulation of protein modification process	12	3.4188	0.0373949	CCND2, PTK2B, HPX, LACRT, SNCA, TGFB3, BDKRB1, EGF, BMP7, CD6, TP73, IL31RA	274	295	13528	2.00836	1	0.490159	47.9934
GOTERM_BP_FAT	GO:0032268~regulation of cellular protein metabolic process	14	3.9886	0.166282	A2M, DIO2, CCND2, HPX, PTK2B, LACRT, SNCA, TGFB3, BDKRB1, BMP7, CD6, EGF, TP73, IL31RA	274	474	13528	1.45825	1	0.785183	95.5832
Annotation Cluster 26	Enrichment Score: 1.586262188446871
Category	Term	Count	%	PValue	Genes	List Total	Pop Hits	Pop Total	Fold Enrichment	Bonferroni	Benjamini	FDR
GOTERM_CC_FAT	GO:0031091~platelet alpha granule	6	1.7094	0.00704569	A2M, F5, TGFB3, EGF, TREML1, THBS2	277	56	12782	4.94404	0.831665	0.119505	8.78669
GOTERM_CC_FAT	GO:0031093~platelet alpha granule lumen	5	1.4245	0.0115056	A2M, F5, TGFB3, EGF, THBS2	277	41	12782	5.62737	0.945862	0.149569	13.9743
GOTERM_CC_FAT	GO:0060205~cytoplasmic membrane-bounded vesicle lumen	5	1.4245	0.0146691	A2M, F5, TGFB3, EGF, THBS2	277	44	12782	5.24368	0.975863	0.1625	17.4873
GOTERM_CC_FAT	GO:0031983~vesicle lumen	5	1.4245	0.0170553	A2M, F5, TGFB3, EGF, THBS2	277	46	12782	5.0157	0.986898	0.178847	20.049
GOTERM_CC_FAT	GO:0044433~cytoplasmic vesicle part	5	1.4245	0.577552	A2M, F5, TGFB3, EGF, THBS2	277	187	12782	1.23381	1	0.955044	99.9986
Annotation Cluster 27	Enrichment Score: 1.557550122841135
Category	Term	Count	%	PValue	Genes	List Total	Pop Hits	Pop Total	Fold Enrichment	Bonferroni	Benjamini	FDR
UP_SEQ_FEATURE	domain:Laminin G-like 3	4	1.1396	0.00537739	LAMA1, LAMA3, CNTNAP3, HSPG2	348	20	19113	10.9845	0.999176	0.256124	8.44022
INTERPRO	IPR018031:Laminin B	3	0.854701	0.00698586	LAMA1, LAMA3, HSPG2	315	7	16659	22.6653	0.993345	0.243057	10.0594
INTERPRO	IPR000034:Laminin B type IV	3	0.854701	0.00919906	LAMA1, LAMA3, HSPG2	315	8	16659	19.8321	0.99865	0.26996	13.0437
SMART	SM00281:LamB	3	0.854701	0.00933627	LAMA1, LAMA3, HSPG2	200	7	9079	19.455	0.768529	0.216421	10.6647
UP_SEQ_FEATURE	domain:Laminin EGF-like 11	3	0.854701	0.010875	LAMA1, LAMA3, HSPG2	348	9	19113	18.3075	0.999999	0.362389	16.3745
UP_SEQ_FEATURE	domain:Laminin EGF-like 10	3	0.854701	0.0162215	LAMA1, LAMA3, HSPG2	348	11	19113	14.9788	1	0.459574	23.4678
UP_SEQ_FEATURE	domain:Laminin EGF-like 8	3	0.854701	0.0162215	LAMA1, LAMA3, HSPG2	348	11	19113	14.9788	1	0.459574	23.4678
UP_SEQ_FEATURE	domain:Laminin EGF-like 7	3	0.854701	0.0192347	LAMA1, LAMA3, HSPG2	348	12	19113	13.7306	1	0.48989	27.2125
UP_SEQ_FEATURE	domain:Laminin EGF-like 6	3	0.854701	0.0224625	LAMA1, LAMA3, HSPG2	348	13	19113	12.6744	1	0.535684	31.0326
GOTERM_CC_FAT	GO:0005605~basal lamina	3	0.854701	0.0510516	LAMA1, LAMA3, HSPG2	277	17	12782	8.14313	0.999998	0.346863	49.4188
UP_SEQ_FEATURE	domain:Laminin EGF-like 3	3	0.854701	0.0598038	LAMA1, LAMA3, HSPG2	348	22	19113	7.48942	1	0.796574	63.5229
UP_SEQ_FEATURE	domain:Laminin EGF-like 2	3	0.854701	0.0857074	LAMA1, LAMA3, HSPG2	348	27	19113	6.10249	1	0.873857	76.9009
SP_PIR_KEYWORDS	laminin egf-like domain	3	0.854701	0.101492	LAMA1, LAMA3, HSPG2	348	30	19235	5.5273	1	0.505666	77.4623
INTERPRO	IPR002049:EGF-like, laminin	3	0.854701	0.180566	LAMA1, LAMA3, HSPG2	315	41	16659	3.86969	1	0.945297	95.0792
SMART	SM00180:EGF_Lam	3	0.854701	0.226496	LAMA1, LAMA3, HSPG2	200	41	9079	3.32159	1	0.811633	95.4394
Annotation Cluster 28	Enrichment Score: 1.5390511547375416
Category	Term	Count	%	PValue	Genes	List Total	Pop Hits	Pop Total	Fold Enrichment	Bonferroni	Benjamini	FDR
GOTERM_MF_FAT	GO:0004435~phosphoinositide phospholipase C activity	4	1.1396	0.0126482	F2RL2, C3AR1, PLCH2, CHRM1	257	25	12983	8.0828	0.999386	0.370114	17.0695
GOTERM_MF_FAT	GO:0004629~phospholipase C activity	4	1.1396	0.0226764	F2RL2, C3AR1, PLCH2, CHRM1	257	31	12983	6.51839	0.999998	0.439777	28.6289
GOTERM_MF_FAT	GO:0008081~phosphoric diester hydrolase activity	5	1.4245	0.0841869	F2RL2, C3AR1, PDE1C, PLCH2, CHRM1	257	84	12983	3.00699	1	0.758117	72.5589
Annotation Cluster 29	Enrichment Score: 1.5281425486989435
Category	Term	Count	%	PValue	Genes	List Total	Pop Hits	Pop Total	Fold Enrichment	Bonferroni	Benjamini	FDR
GOTERM_BP_FAT	GO:0043065~positive regulation of apoptosis	16	4.5584	0.0284562	VAV3, ZMAT3, LGALS12, TGFB3, CD70, RRM2B, TP73, DAPK1, PLEKHF1, PLA2G4A, CDKN1A, RYR2, INPP5D, BMP7, TP53INP1, PRODH	274	430	13528	1.83711	1	0.474627	39.0574
GOTERM_BP_FAT	GO:0006917~induction of apoptosis	13	3.7037	0.0291964	PLEKHF1, CDKN1A, VAV3, ZMAT3, TGFB3, LGALS12, RYR2, CD70, RRM2B, TP73, TP53INP1, DAPK1, PRODH	274	320	13528	2.00575	1	0.472105	39.849
GOTERM_BP_FAT	GO:0043068~positive regulation of programmed cell death	16	4.5584	0.0298202	VAV3, ZMAT3, LGALS12, TGFB3, CD70, RRM2B, TP73, DAPK1, PLEKHF1, PLA2G4A, CDKN1A, RYR2, INPP5D, BMP7, TP53INP1, PRODH	274	433	13528	1.82438	1	0.472012	40.5087
GOTERM_BP_FAT	GO:0012502~induction of programmed cell death	13	3.7037	0.0298822	PLEKHF1, CDKN1A, VAV3, ZMAT3, TGFB3, LGALS12, RYR2, CD70, RRM2B, TP73, TP53INP1, DAPK1, PRODH	274	321	13528	1.9995	1	0.469121	40.5738
GOTERM_BP_FAT	GO:0010942~positive regulation of cell death	16	4.5584	0.0308928	VAV3, ZMAT3, LGALS12, TGFB3, CD70, RRM2B, TP73, DAPK1, PLEKHF1, PLA2G4A, CDKN1A, RYR2, INPP5D, BMP7, TP53INP1, PRODH	274	435	13528	1.81599	1	0.469915	41.6269
Annotation Cluster 30	Enrichment Score: 1.519978411752866
Category	Term	Count	%	PValue	Genes	List Total	Pop Hits	Pop Total	Fold Enrichment	Bonferroni	Benjamini	FDR
UP_SEQ_FEATURE	domain:TSP type-1 7	3	0.854701	0.0162215	ADAMTS7, SEMA5A, ADAMTS20	348	11	19113	14.9788	1	0.459574	23.4678
UP_SEQ_FEATURE	domain:TSP type-1 4	4	1.1396	0.0183129	ADAMTS7, SEMA5A, ADAMTS20, BAI2	348	31	19113	7.08676	1	0.482054	26.0856
UP_SEQ_FEATURE	domain:TSP type-1 6	3	0.854701	0.0373479	ADAMTS7, SEMA5A, ADAMTS20	348	17	19113	9.69219	1	0.696858	46.3387
UP_SEQ_FEATURE	domain:TSP type-1 5	3	0.854701	0.0749842	ADAMTS7, SEMA5A, ADAMTS20	348	25	19113	6.59069	1	0.845323	72.0482
Annotation Cluster 31	Enrichment Score: 1.4537203340973504
Category	Term	Count	%	PValue	Genes	List Total	Pop Hits	Pop Total	Fold Enrichment	Bonferroni	Benjamini	FDR
UP_SEQ_FEATURE	domain:LDL-receptor class A 1	4	1.1396	0.0125666	LRP1B, HSPG2, CFI, LRP4	348	27	19113	8.13665	1	0.387285	18.6829
UP_SEQ_FEATURE	domain:LDL-receptor class A 2	4	1.1396	0.0125666	LRP1B, HSPG2, CFI, LRP4	348	27	19113	8.13665	1	0.387285	18.6829
UP_SEQ_FEATURE	domain:LDL-receptor class A 4	3	0.854701	0.0333469	LRP1B, HSPG2, LRP4	348	16	19113	10.298	1	0.663594	42.5726
UP_SEQ_FEATURE	domain:LDL-receptor class A 3	3	0.854701	0.05501	LRP1B, HSPG2, LRP4	348	21	19113	7.84606	1	0.781454	60.3593
INTERPRO	IPR002172:Low density lipoprotein-receptor, class A, cysteine-rich	4	1.1396	0.0679927	LRP1B, HSPG2, CFI, LRP4	315	50	16659	4.23086	1	0.762709	65.5241
SMART	SM00192:LDLa	4	1.1396	0.0962239	LRP1B, HSPG2, CFI, LRP4	200	50	9079	3.6316	1	0.604821	70.3698
Annotation Cluster 32	Enrichment Score: 1.4179213125328516
Category	Term	Count	%	PValue	Genes	List Total	Pop Hits	Pop Total	Fold Enrichment	Bonferroni	Benjamini	FDR
GOTERM_BP_FAT	GO:0042981~regulation of apoptosis	25	7.12251	0.0352262	NUAK2, ZMAT3, SNCA, TGFB3, CD70, COL2A1, RRM2B, IL31RA, INPP5D, TERT, VAV3, ADAMTS20, LGALS12, GAS1, TP73, DAPK1, PLEKHF1, PLA2G4A, CDKN1A, BTG2, RYR2, BMP7, PRODH, TP53INP1, F2R	274	804	13528	1.53521	1	0.488342	45.9464
GOTERM_BP_FAT	GO:0043067~regulation of programmed cell death	25	7.12251	0.0391497	NUAK2, ZMAT3, SNCA, TGFB3, CD70, COL2A1, RRM2B, IL31RA, INPP5D, TERT, VAV3, ADAMTS20, LGALS12, GAS1, TP73, DAPK1, PLEKHF1, PLA2G4A, CDKN1A, BTG2, RYR2, BMP7, PRODH, TP53INP1, F2R	274	812	13528	1.52008	1	0.494069	49.5961
GOTERM_BP_FAT	GO:0010941~regulation of cell death	25	7.12251	0.0404242	NUAK2, ZMAT3, SNCA, TGFB3, CD70, COL2A1, RRM2B, IL31RA, INPP5D, TERT, VAV3, ADAMTS20, LGALS12, GAS1, TP73, DAPK1, PLEKHF1, PLA2G4A, CDKN1A, BTG2, RYR2, BMP7, PRODH, TP53INP1, F2R	274	815	13528	1.51449	1	0.493553	50.7308
Annotation Cluster 33	Enrichment Score: 1.3530566424059067
Category	Term	Count	%	PValue	Genes	List Total	Pop Hits	Pop Total	Fold Enrichment	Bonferroni	Benjamini	FDR
GOTERM_BP_FAT	GO:0033674~positive regulation of kinase activity	11	3.1339	0.0190174	VAV3, CCND2, PTK2B, EDN2, CHRM1, TGFB3, BDKRB1, DGKI, LPAR1, EGF, F2R	274	231	13528	2.35106	1	0.407388	28.063
GOTERM_BP_FAT	GO:0051347~positive regulation of transferase activity	11	3.1339	0.0240335	VAV3, CCND2, PTK2B, EDN2, CHRM1, TGFB3, BDKRB1, DGKI, LPAR1, EGF, F2R	274	240	13528	2.2629	1	0.44933	34.1191
GOTERM_BP_FAT	GO:0043549~regulation of kinase activity	14	3.9886	0.0294675	VAV3, EDN2, TGFB3, BDKRB1, LPAR1, DGKI, TP73, CDKN1A, CCND2, PTK2B, CHRM1, EGF, DUSP9, F2R	274	357	13528	1.93617	1	0.471584	40.1366
GOTERM_BP_FAT	GO:0045860~positive regulation of protein kinase activity	10	2.849	0.0374332	CCND2, PTK2B, EDN2, CHRM1, TGFB3, BDKRB1, DGKI, LPAR1, EGF, F2R	274	223	13528	2.214	1	0.48744	48.0289
GOTERM_BP_FAT	GO:0051338~regulation of transferase activity	14	3.9886	0.0392865	VAV3, EDN2, TGFB3, BDKRB1, LPAR1, DGKI, TP73, CDKN1A, CCND2, PTK2B, CHRM1, EGF, DUSP9, F2R	274	372	13528	1.8581	1	0.492313	49.7191
GOTERM_BP_FAT	GO:0045859~regulation of protein kinase activity	13	3.7037	0.0476125	CDKN1A, CCND2, PTK2B, CHRM1, EDN2, TGFB3, BDKRB1, DGKI, LPAR1, DUSP9, EGF, TP73, F2R	274	345	13528	1.8604	1	0.526573	56.6933
GOTERM_BP_FAT	GO:0043085~positive regulation of catalytic activity	13	3.7037	0.358154	VAV3, EDN2, TGFB3, BDKRB1, LPAR1, DGKI, PTK2B, CCND2, P2RY2, HTR7, CHRM1, EGF, F2R	274	520	13528	1.23431	1	0.935711	99.9503
Annotation Cluster 34	Enrichment Score: 1.3213257586140028
Category	Term	Count	%	PValue	Genes	List Total	Pop Hits	Pop Total	Fold Enrichment	Bonferroni	Benjamini	FDR
GOTERM_BP_FAT	GO:0007204~elevation of cytosolic calcium ion concentration	8	2.2792	0.00687612	C3AR1, PTK2B, EDN2, RYR2, BDKRB1, CD52, LPAR1, F2R	274	110	13528	3.59071	0.999999	0.275535	11.1628
GOTERM_BP_FAT	GO:0051480~cytosolic calcium ion homeostasis	8	2.2792	0.00995445	C3AR1, PTK2B, EDN2, RYR2, BDKRB1, CD52, LPAR1, F2R	274	118	13528	3.34727	1	0.319462	15.7702
GOTERM_BP_FAT	GO:0006874~cellular calcium ion homeostasis	9	2.5641	0.0325369	C3AR1, PTK2B, RYR3, EDN2, RYR2, BDKRB1, CD52, LPAR1, F2R	274	183	13528	2.42814	1	0.480842	43.3027
GOTERM_BP_FAT	GO:0055074~calcium ion homeostasis	9	2.5641	0.0366804	C3AR1, PTK2B, RYR3, EDN2, RYR2, BDKRB1, CD52, LPAR1, F2R	274	188	13528	2.36357	1	0.48652	47.3272
GOTERM_BP_FAT	GO:0030005~cellular di-, tri-valent inorganic cation homeostasis	10	2.849	0.0410184	C3AR1, PTK2B, HPX, RYR3, EDN2, RYR2, BDKRB1, CD52, LPAR1, F2R	274	227	13528	2.17499	1	0.492944	51.2516
GOTERM_BP_FAT	GO:0006875~cellular metal ion homeostasis	9	2.5641	0.0455097	C3AR1, PTK2B, RYR3, EDN2, RYR2, BDKRB1, CD52, LPAR1, F2R	274	196	13528	2.26709	1	0.513039	55.0234
GOTERM_BP_FAT	GO:0055066~di-, tri-valent inorganic cation homeostasis	10	2.849	0.053704	C3AR1, PTK2B, HPX, RYR3, EDN2, RYR2, BDKRB1, CD52, LPAR1, F2R	274	239	13528	2.06579	1	0.538645	61.2073
GOTERM_BP_FAT	GO:0055065~metal ion homeostasis	9	2.5641	0.0564105	C3AR1, PTK2B, RYR3, EDN2, RYR2, BDKRB1, CD52, LPAR1, F2R	274	205	13528	2.16756	1	0.539286	63.0672
GOTERM_BP_FAT	GO:0030003~cellular cation homeostasis	10	2.849	0.0728482	C3AR1, PTK2B, HPX, RYR3, EDN2, RYR2, BDKRB1, CD52, LPAR1, F2R	274	254	13528	1.94379	1	0.588782	72.6799
GOTERM_BP_FAT	GO:0006873~cellular ion homeostasis	13	3.7037	0.077255	C3AR1, MPZ, EDN2, SNCA, BDKRB1, CD52, LPAR1, PTK2B, HPX, P2RY2, RYR3, RYR2, F2R	274	374	13528	1.71615	1	0.604632	74.824
GOTERM_BP_FAT	GO:0055082~cellular chemical homeostasis	13	3.7037	0.0842962	C3AR1, MPZ, EDN2, SNCA, BDKRB1, CD52, LPAR1, PTK2B, HPX, P2RY2, RYR3, RYR2, F2R	274	380	13528	1.68905	1	0.623241	77.9241
GOTERM_BP_FAT	GO:0019725~cellular homeostasis	15	4.2735	0.0900842	C3AR1, MPZ, EDN2, SNCA, BDKRB1, CD52, LPAR1, GYLTL1B, PTK2B, HPX, P2RY2, RYR3, RYR2, F2R, ABCA12	274	466	13528	1.58924	1	0.63857	80.1994
GOTERM_BP_FAT	GO:0050801~ion homeostasis	13	3.7037	0.126751	C3AR1, MPZ, EDN2, SNCA, BDKRB1, CD52, LPAR1, PTK2B, HPX, P2RY2, RYR3, RYR2, F2R	274	409	13528	1.56929	1	0.724968	90.2222
GOTERM_BP_FAT	GO:0055080~cation homeostasis	10	2.849	0.126784	C3AR1, PTK2B, HPX, RYR3, EDN2, RYR2, BDKRB1, CD52, LPAR1, F2R	274	286	13528	1.7263	1	0.723347	90.2286
Annotation Cluster 35	Enrichment Score: 1.3027566291760995
Category	Term	Count	%	PValue	Genes	List Total	Pop Hits	Pop Total	Fold Enrichment	Bonferroni	Benjamini	FDR
GOTERM_BP_FAT	GO:0048870~cell motility	12	3.4188	0.0476207	NRP2, LAMA1, VAV3, IL16, PTK2B, PLXNA2, EDN2, DNAH3, ITGA11, TGFBR3, MMP14, PPAP2B	274	307	13528	1.92986	1	0.523882	56.6996
GOTERM_BP_FAT	GO:0051674~localization of cell	12	3.4188	0.0476207	NRP2, LAMA1, VAV3, IL16, PTK2B, PLXNA2, EDN2, DNAH3, ITGA11, TGFBR3, MMP14, PPAP2B	274	307	13528	1.92986	1	0.523882	56.6996
GOTERM_BP_FAT	GO:0016477~cell migration	11	3.1339	0.0544677	NRP2, LAMA1, VAV3, IL16, PTK2B, PLXNA2, EDN2, ITGA11, TGFBR3, MMP14, PPAP2B	274	276	13528	1.96774	1	0.538765	61.7409
Annotation Cluster 36	Enrichment Score: 1.2965912860390654
Category	Term	Count	%	PValue	Genes	List Total	Pop Hits	Pop Total	Fold Enrichment	Bonferroni	Benjamini	FDR
INTERPRO	IPR000488:Death	4	1.1396	0.0257958	TNFRSF11B, UNC5A, DAPK1, EDARADD	315	34	16659	6.22185	1	0.512612	32.6482
SMART	SM00005:DEATH	4	1.1396	0.0377281	TNFRSF11B, UNC5A, DAPK1, EDARADD	200	34	9079	5.34059	0.99752	0.45116	37.021
UP_SEQ_FEATURE	domain:Death	3	0.854701	0.132438	UNC5A, DAPK1, EDARADD	348	35	19113	4.70764	1	0.943782	90.2056
Annotation Cluster 37	Enrichment Score: 1.2829011725756665
Category	Term	Count	%	PValue	Genes	List Total	Pop Hits	Pop Total	Fold Enrichment	Bonferroni	Benjamini	FDR
GOTERM_BP_FAT	GO:0010522~regulation of calcium ion transport into cytosol	4	1.1396	0.0201667	P2RX5, LACRT, RYR2, BDKRB1	274	29	13528	6.80997	1	0.413131	29.4953
GOTERM_BP_FAT	GO:0051928~positive regulation of calcium ion transport	4	1.1396	0.0283964	P2RX5, LACRT, BDKRB1, F2R	274	33	13528	5.98452	1	0.477775	38.9931
GOTERM_BP_FAT	GO:0051924~regulation of calcium ion transport	5	1.4245	0.0505854	P2RX5, LACRT, RYR2, BDKRB1, F2R	274	69	13528	3.5777	1	0.527101	58.9548
GOTERM_BP_FAT	GO:0043270~positive regulation of ion transport	4	1.1396	0.0524106	P2RX5, LACRT, BDKRB1, F2R	274	42	13528	4.70212	1	0.534842	60.2876
GOTERM_BP_FAT	GO:0010524~positive regulation of calcium ion transport into cytosol	3	0.854701	0.0607333	P2RX5, LACRT, BDKRB1	274	20	13528	7.40584	1	0.552227	65.8648
GOTERM_BP_FAT	GO:0010959~regulation of metal ion transport	5	1.4245	0.0810839	P2RX5, LACRT, RYR2, BDKRB1, F2R	274	81	13528	3.04767	1	0.614607	76.5573
GOTERM_BP_FAT	GO:0043269~regulation of ion transport	5	1.4245	0.139954	P2RX5, LACRT, RYR2, BDKRB1, F2R	274	99	13528	2.49355	1	0.745764	92.471
Annotation Cluster 38	Enrichment Score: 1.2711819687689854
Category	Term	Count	%	PValue	Genes	List Total	Pop Hits	Pop Total	Fold Enrichment	Bonferroni	Benjamini	FDR
GOTERM_BP_FAT	GO:0035107~appendage morphogenesis	6	1.7094	0.0499681	WNT5A, LEF1, COL2A1, GAS1, BMPR1B, GJA5	274	99	13528	2.99226	1	0.530543	58.4946
GOTERM_BP_FAT	GO:0035108~limb morphogenesis	6	1.7094	0.0499681	WNT5A, LEF1, COL2A1, GAS1, BMPR1B, GJA5	274	99	13528	2.99226	1	0.530543	58.4946
GOTERM_BP_FAT	GO:0048736~appendage development	6	1.7094	0.0574041	WNT5A, LEF1, COL2A1, GAS1, BMPR1B, GJA5	274	103	13528	2.87605	1	0.543291	63.7287
GOTERM_BP_FAT	GO:0060173~limb development	6	1.7094	0.0574041	WNT5A, LEF1, COL2A1, GAS1, BMPR1B, GJA5	274	103	13528	2.87605	1	0.543291	63.7287
Annotation Cluster 39	Enrichment Score: 1.2457387576383416
Category	Term	Count	%	PValue	Genes	List Total	Pop Hits	Pop Total	Fold Enrichment	Bonferroni	Benjamini	FDR
INTERPRO	IPR000008:C2 calcium-dependent membrane targeting	7	1.9943	0.0453718	CAPN6, PLA2G4A, PLCH2, SYT12, SYTL2, RASA3, RIMS3	315	137	16659	2.70219	1	0.68172	50.4521
INTERPRO	IPR018029:C2 membrane targeting protein	6	1.7094	0.0501849	PLA2G4A, PLCH2, SYT12, SYTL2, RASA3, RIMS3	315	106	16659	2.99353	1	0.706867	54.0985
SMART	SM00239:C2	7	1.9943	0.0804312	CAPN6, PLA2G4A, PLCH2, SYT12, SYTL2, RASA3, RIMS3	200	137	9079	2.31945	0.999998	0.634396	63.509
Annotation Cluster 40	Enrichment Score: 1.23700928289703
Category	Term	Count	%	PValue	Genes	List Total	Pop Hits	Pop Total	Fold Enrichment	Bonferroni	Benjamini	FDR
INTERPRO	IPR018248:EF hand	8	2.2792	0.0116489	CAPN11, CALML3, PLCH2, RYR3, DUOX2, DUOX1, MYL10, S100A1	315	130	16659	3.25451	0.99977	0.305285	16.2392
UP_SEQ_FEATURE	domain:EF-hand 1	8	2.2792	0.0486569	CAPN11, CALML3, PLCH2, DUOX2, DUOX1, RYR2, MYL10, S100A1	348	182	19113	2.41417	1	0.752839	55.7687
UP_SEQ_FEATURE	domain:EF-hand 2	8	2.2792	0.0486569	CAPN11, CALML3, PLCH2, DUOX2, DUOX1, RYR2, MYL10, S100A1	348	182	19113	2.41417	1	0.752839	55.7687
INTERPRO	IPR018249:EF-HAND 2	9	2.5641	0.051181	CAPN11, CALML3, PLCH2, RYR3, DUOX2, DUOX1, RYR2, MYL10, S100A1	315	215	16659	2.21382	1	0.702323	54.8212
INTERPRO	IPR002048:Calcium-binding EF-hand	7	1.9943	0.0538188	CAPN11, CALML3, PLCH2, DUOX2, DUOX1, RYR2, MYL10	315	143	16659	2.58881	1	0.70948	56.6838
INTERPRO	IPR011992:EF-Hand type	9	2.5641	0.0787618	CAPN11, CALML3, PLCH2, RYR3, DUOX2, DUOX1, RYR2, MYL10, S100A1	315	236	16659	2.01683	1	0.795114	71.0811
SMART	SM00054:EFh	7	1.9943	0.0941562	CAPN11, CALML3, PLCH2, DUOX2, DUOX1, RYR2, MYL10	200	143	9079	2.22213	1	0.642436	69.5444
INTERPRO	IPR018247:EF-HAND 1	7	1.9943	0.225499	CAPN11, CALML3, PLCH2, DUOX2, DUOX1, MYL10, S100A1	315	217	16659	1.70599	1	0.966071	97.9028
Annotation Cluster 41	Enrichment Score: 1.1953663113903537
Category	Term	Count	%	PValue	Genes	List Total	Pop Hits	Pop Total	Fold Enrichment	Bonferroni	Benjamini	FDR
INTERPRO	IPR006052:Tumor Necrosis Factor	3	0.854701	0.039974	TNFSF4, CD70, TNFSF9	315	17	16659	9.33277	1	0.647156	46.0417
SMART	SM00207:TNF	3	0.854701	0.0523932	TNFSF4, CD70, TNFSF9	200	17	9079	8.01088	0.999774	0.53383	47.6389
GOTERM_MF_FAT	GO:0005164~tumor necrosis factor receptor binding	3	0.854701	0.0636101	TNFSF4, CD70, TNFSF9	257	21	12983	7.21679	1	0.708228	61.9553
GOTERM_MF_FAT	GO:0032813~tumor necrosis factor receptor superfamily binding	3	0.854701	0.124153	TNFSF4, CD70, TNFSF9	257	31	12983	4.88879	1	0.819412	85.7617
Annotation Cluster 42	Enrichment Score: 1.1917473777661645
Category	Term	Count	%	PValue	Genes	List Total	Pop Hits	Pop Total	Fold Enrichment	Bonferroni	Benjamini	FDR
GOTERM_BP_FAT	GO:0022602~ovulation cycle process	6	1.7094	0.00818351	PLA2G4A, CCND2, EDN2, TGFB3, MMP14, BMPR1B	274	62	13528	4.77796	1	0.290378	13.1479
GOTERM_BP_FAT	GO:0008585~female gonad development	5	1.4245	0.0401434	PLA2G4A, CCND2, EDN2, MMP14, BMPR1B	274	64	13528	3.85721	1	0.494009	50.4829
GOTERM_BP_FAT	GO:0046660~female sex differentiation	5	1.4245	0.0505854	PLA2G4A, CCND2, EDN2, MMP14, BMPR1B	274	69	13528	3.5777	1	0.527101	58.9548
GOTERM_BP_FAT	GO:0046545~development of primary female sexual characteristics	5	1.4245	0.0505854	PLA2G4A, CCND2, EDN2, MMP14, BMPR1B	274	69	13528	3.5777	1	0.527101	58.9548
GOTERM_BP_FAT	GO:0048608~reproductive structure development	6	1.7094	0.111612	PLA2G4A, CCND2, EDN2, FOXA1, MMP14, BMPR1B	274	126	13528	2.35106	1	0.694154	86.8691
GOTERM_BP_FAT	GO:0008406~gonad development	5	1.4245	0.190442	PLA2G4A, CCND2, EDN2, MMP14, BMPR1B	274	112	13528	2.20412	1	0.809485	97.333
GOTERM_BP_FAT	GO:0045137~development of primary sexual characteristics	5	1.4245	0.254502	PLA2G4A, CCND2, EDN2, MMP14, BMPR1B	274	127	13528	1.94379	1	0.878857	99.3516
Annotation Cluster 43	Enrichment Score: 1.1915170230156567
Category	Term	Count	%	PValue	Genes	List Total	Pop Hits	Pop Total	Fold Enrichment	Bonferroni	Benjamini	FDR
GOTERM_BP_FAT	GO:0042327~positive regulation of phosphorylation	7	1.9943	0.0136927	CCND2, HPX, LACRT, TGFB3, EGF, BMP7, IL31RA	274	97	13528	3.56295	1	0.349085	21.0628
GOTERM_BP_FAT	GO:0045937~positive regulation of phosphate metabolic process	7	1.9943	0.0157199	CCND2, HPX, LACRT, TGFB3, EGF, BMP7, IL31RA	274	100	13528	3.45606	1	0.375635	23.8002
GOTERM_BP_FAT	GO:0010562~positive regulation of phosphorus metabolic process	7	1.9943	0.0157199	CCND2, HPX, LACRT, TGFB3, EGF, BMP7, IL31RA	274	100	13528	3.45606	1	0.375635	23.8002
GOTERM_BP_FAT	GO:0001934~positive regulation of protein amino acid phosphorylation	6	1.7094	0.0339993	CCND2, HPX, LACRT, TGFB3, BMP7, IL31RA	274	89	13528	3.32847	1	0.482582	44.7551
GOTERM_BP_FAT	GO:0031401~positive regulation of protein modification process	6	1.7094	0.326517	CCND2, HPX, LACRT, TGFB3, BMP7, IL31RA	274	187	13528	1.58414	1	0.92397	99.8865
GOTERM_BP_FAT	GO:0032270~positive regulation of cellular protein metabolic process	7	1.9943	0.331132	CCND2, PTK2B, HPX, LACRT, TGFB3, BMP7, IL31RA	274	233	13528	1.48329	1	0.925397	99.8991
GOTERM_BP_FAT	GO:0051247~positive regulation of protein metabolic process	7	1.9943	0.366958	CCND2, PTK2B, HPX, LACRT, TGFB3, BMP7, IL31RA	274	243	13528	1.42225	1	0.93886	99.9608
Annotation Cluster 44	Enrichment Score: 1.1840556327338005
Category	Term	Count	%	PValue	Genes	List Total	Pop Hits	Pop Total	Fold Enrichment	Bonferroni	Benjamini	FDR
SP_PIR_KEYWORDS	trimer	4	1.1396	0.0111277	COL7A1, COL6A2, COL2A1, THBS2	348	26	19235	8.50354	0.987967	0.129012	14.4264
SP_PIR_KEYWORDS	triple helix	3	0.854701	0.107249	COL7A1, COL6A2, COL2A1	348	31	19235	5.349	1	0.520312	79.3917
SP_PIR_KEYWORDS	hydroxylysine	3	0.854701	0.107249	COL7A1, COL6A2, COL2A1	348	31	19235	5.349	1	0.520312	79.3917
SP_PIR_KEYWORDS	hydroxyproline	3	0.854701	0.143412	COL7A1, COL6A2, COL2A1	348	37	19235	4.48159	1	0.572261	88.4118
Annotation Cluster 45	Enrichment Score: 1.1692018020637953
Category	Term	Count	%	PValue	Genes	List Total	Pop Hits	Pop Total	Fold Enrichment	Bonferroni	Benjamini	FDR
UP_SEQ_FEATURE	domain:Hemopexin-like 4	3	0.854701	0.0598038	HPX, MMP28, MMP14	348	22	19113	7.48942	1	0.796574	63.5229
UP_SEQ_FEATURE	domain:Hemopexin-like 3	3	0.854701	0.0598038	HPX, MMP28, MMP14	348	22	19113	7.48942	1	0.796574	63.5229
UP_SEQ_FEATURE	domain:Hemopexin-like 1	3	0.854701	0.0647351	HPX, MMP28, MMP14	348	23	19113	7.16379	1	0.810437	66.5288
UP_SEQ_FEATURE	domain:Hemopexin-like 2	3	0.854701	0.0647351	HPX, MMP28, MMP14	348	23	19113	7.16379	1	0.810437	66.5288
INTERPRO	IPR018486:Hemopexin/matrixin, conserved site	3	0.854701	0.0691069	HPX, MMP28, MMP14	315	23	16659	6.89814	1	0.758834	66.1422
INTERPRO	IPR018487:Hemopexin/matrixin, repeat	3	0.854701	0.0691069	HPX, MMP28, MMP14	315	23	16659	6.89814	1	0.758834	66.1422
INTERPRO	IPR000585:Hemopexin/matrixin	3	0.854701	0.0691069	HPX, MMP28, MMP14	315	23	16659	6.89814	1	0.758834	66.1422
SMART	SM00120:HX	3	0.854701	0.089554	HPX, MMP28, MMP14	200	23	9079	5.92109	1	0.64846	67.6311
Annotation Cluster 46	Enrichment Score: 1.1286225886759553
Category	Term	Count	%	PValue	Genes	List Total	Pop Hits	Pop Total	Fold Enrichment	Bonferroni	Benjamini	FDR
GOTERM_BP_FAT	GO:0001837~epithelial to mesenchymal transition	3	0.854701	0.0502018	TGFBR3, LEF1, BMP7	274	18	13528	8.22871	1	0.529583	58.6693
GOTERM_BP_FAT	GO:0048762~mesenchymal cell differentiation	4	1.1396	0.0835093	NRP2, TGFBR3, LEF1, BMP7	274	51	13528	3.87233	1	0.621719	77.5964
GOTERM_BP_FAT	GO:0014031~mesenchymal cell development	4	1.1396	0.0835093	NRP2, TGFBR3, LEF1, BMP7	274	51	13528	3.87233	1	0.621719	77.5964
GOTERM_BP_FAT	GO:0060485~mesenchyme development	4	1.1396	0.0873616	NRP2, TGFBR3, LEF1, BMP7	274	52	13528	3.79787	1	0.630804	79.1581
Annotation Cluster 47	Enrichment Score: 1.122041528093607
Category	Term	Count	%	PValue	Genes	List Total	Pop Hits	Pop Total	Fold Enrichment	Bonferroni	Benjamini	FDR
GOTERM_MF_FAT	GO:0005248~voltage-gated sodium channel activity	3	0.854701	0.0343433	SCN1B, SCN2A, SCN5A	257	15	12983	10.1035	1	0.556104	40.1821
SP_PIR_KEYWORDS	sodium channel	3	0.854701	0.0958244	SCN1B, SCN2A, SCN5A	348	29	19235	5.7179	1	0.490533	75.4004
GOTERM_MF_FAT	GO:0005272~sodium channel activity	3	0.854701	0.130785	SCN1B, SCN2A, SCN5A	257	32	12983	4.73602	1	0.823189	87.2675
Annotation Cluster 48	Enrichment Score: 1.1136883965333626
Category	Term	Count	%	PValue	Genes	List Total	Pop Hits	Pop Total	Fold Enrichment	Bonferroni	Benjamini	FDR
SP_PIR_KEYWORDS	Sodium	6	1.7094	0.0591202	SCN1B, SCN2A, SLC4A8, SLC5A9, SLC38A11, SCN5A	348	116	19235	2.85895	1	0.382098	57.1917
SP_PIR_KEYWORDS	Sodium transport	6	1.7094	0.0591202	SCN1B, SCN2A, SLC4A8, SLC5A9, SLC38A11, SCN5A	348	116	19235	2.85895	1	0.382098	57.1917
GOTERM_MF_FAT	GO:0031402~sodium ion binding	6	1.7094	0.0816825	SCN1B, SCN2A, SLC4A8, SLC5A9, SLC38A11, SCN5A	257	117	12983	2.59064	1	0.756958	71.4346
GOTERM_BP_FAT	GO:0006814~sodium ion transport	6	1.7094	0.122926	SCN1B, SCN2A, SLC4A8, SLC5A9, SLC38A11, SCN5A	274	130	13528	2.27872	1	0.718524	89.461
Annotation Cluster 49	Enrichment Score: 1.0582597747636366
Category	Term	Count	%	PValue	Genes	List Total	Pop Hits	Pop Total	Fold Enrichment	Bonferroni	Benjamini	FDR
GOTERM_BP_FAT	GO:0048754~branching morphogenesis of a tube	5	1.4245	0.0421233	SEMA5A, FOXA1, MMP14, EGF, BMP7	274	65	13528	3.79787	1	0.496655	52.2061
GOTERM_BP_FAT	GO:0001763~morphogenesis of a branching structure	5	1.4245	0.0623746	SEMA5A, FOXA1, MMP14, EGF, BMP7	274	74	13528	3.33596	1	0.557467	66.8738
GOTERM_BP_FAT	GO:0035239~tube morphogenesis	5	1.4245	0.254502	SEMA5A, FOXA1, MMP14, EGF, BMP7	274	127	13528	1.94379	1	0.878857	99.3516
Annotation Cluster 50	Enrichment Score: 1.023490326213737
Category	Term	Count	%	PValue	Genes	List Total	Pop Hits	Pop Total	Fold Enrichment	Bonferroni	Benjamini	FDR
GOTERM_MF_FAT	GO:0004222~metalloendopeptidase activity	6	1.7094	0.0547637	ADAMTS7, ADAM23, ADAMTS20, MMP28, MMP14, TLL1	257	104	12983	2.91447	1	0.676433	56.3141
SP_PIR_KEYWORDS	metalloprotease	7	1.9943	0.0562565	ADAMTS7, CPE, ADAM23, ADAMTS20, MMP28, MMP14, TLL1	348	151	19235	2.56232	1	0.379032	55.3415
GOTERM_MF_FAT	GO:0008237~metallopeptidase activity	7	1.9943	0.156208	ADAMTS7, CPE, ADAM23, ADAMTS20, MMP28, MMP14, TLL1	257	183	12983	1.93236	1	0.855567	91.7709
SP_PIR_KEYWORDS	zymogen	7	1.9943	0.167368	ADAMTS7, CPE, F5, ADAMTS20, MMP28, MMP14, TLL1	348	206	19235	1.87821	1	0.618887	92.1926
Annotation Cluster 51	Enrichment Score: 1.000428797120506
Category	Term	Count	%	PValue	Genes	List Total	Pop Hits	Pop Total	Fold Enrichment	Bonferroni	Benjamini	FDR
GOTERM_BP_FAT	GO:0045834~positive regulation of lipid metabolic process	4	1.1396	0.0654096	PLA2G4A, VAV3, SORBS1, ABCG1	274	46	13528	4.29324	1	0.568298	68.6659
GOTERM_BP_FAT	GO:0046889~positive regulation of lipid biosynthetic process	3	0.854701	0.0662567	PLA2G4A, SORBS1, ABCG1	274	21	13528	7.05318	1	0.568566	69.1495
GOTERM_BP_FAT	GO:0046890~regulation of lipid biosynthetic process	3	0.854701	0.230061	PLA2G4A, SORBS1, ABCG1	274	45	13528	3.29148	1	0.854618	98.8723
Annotation Cluster 52	Enrichment Score: 0.984277326501977
Category	Term	Count	%	PValue	Genes	List Total	Pop Hits	Pop Total	Fold Enrichment	Bonferroni	Benjamini	FDR
GOTERM_MF_FAT	GO:0016209~antioxidant activity	4	1.1396	0.0651707	DUOX2, DUOX1, CYGB, SOD3	257	47	12983	4.29936	1	0.705823	62.8771
GOTERM_MF_FAT	GO:0016684~oxidoreductase activity, acting on peroxide as acceptor	3	0.854701	0.130785	DUOX2, DUOX1, CYGB	257	32	12983	4.73602	1	0.823189	87.2675
GOTERM_MF_FAT	GO:0004601~peroxidase activity	3	0.854701	0.130785	DUOX2, DUOX1, CYGB	257	32	12983	4.73602	1	0.823189	87.2675
Annotation Cluster 53	Enrichment Score: 0.9718737114073501
Category	Term	Count	%	PValue	Genes	List Total	Pop Hits	Pop Total	Fold Enrichment	Bonferroni	Benjamini	FDR
GOTERM_MF_FAT	GO:0008528~peptide receptor activity, G-protein coupled	6	1.7094	0.0749393	F2RL2, C3AR1, HTR7, BDKRB1, SORCS2, F2R	257	114	12983	2.65882	1	0.735814	68.1902
GOTERM_MF_FAT	GO:0001653~peptide receptor activity	6	1.7094	0.0749393	F2RL2, C3AR1, HTR7, BDKRB1, SORCS2, F2R	257	114	12983	2.65882	1	0.735814	68.1902
GOTERM_MF_FAT	GO:0042277~peptide binding	7	1.9943	0.216252	F2RL2, C3AR1, HTR7, BDKRB1, SORCS2, F2R, HLA-DRA	257	203	12983	1.74198	1	0.905534	97.2206
Annotation Cluster 54	Enrichment Score: 0.9631197965189133
Category	Term	Count	%	PValue	Genes	List Total	Pop Hits	Pop Total	Fold Enrichment	Bonferroni	Benjamini	FDR
GOTERM_BP_FAT	GO:0012501~programmed cell death	19	5.41311	0.0696863	VAV3, NUAK2, ZMAT3, SCN2A, LGALS12, GAS1, DNAJB13, TNFSF9, TP73, DAPK1, PLEKHF1, DAPL1, TNFRSF11B, PTK2B, UNC5A, SULF1, INPP5D, F2R, TP53INP1	274	611	13528	1.53531	1	0.585325	71.0368
GOTERM_BP_FAT	GO:0006915~apoptosis	18	5.12821	0.102548	VAV3, NUAK2, ZMAT3, SCN2A, LGALS12, DNAJB13, TNFSF9, TP73, DAPK1, PLEKHF1, DAPL1, TNFRSF11B, PTK2B, UNC5A, SULF1, INPP5D, F2R, TP53INP1	274	602	13528	1.47625	1	0.672827	84.3714
GOTERM_BP_FAT	GO:0008219~cell death	20	5.69801	0.13827	VAV3, NUAK2, ZMAT3, SCN2A, LGALS12, L1CAM, GAS1, DNAJB13, TNFSF9, TP73, DAPK1, PLEKHF1, DAPL1, TNFRSF11B, UNC5A, PTK2B, SULF1, INPP5D, F2R, TP53INP1	274	719	13528	1.37336	1	0.742827	92.214
GOTERM_BP_FAT	GO:0016265~death	20	5.69801	0.14214	VAV3, NUAK2, ZMAT3, SCN2A, LGALS12, L1CAM, GAS1, DNAJB13, TNFSF9, TP73, DAPK1, PLEKHF1, DAPL1, TNFRSF11B, UNC5A, PTK2B, SULF1, INPP5D, F2R, TP53INP1	274	724	13528	1.36387	1	0.749974	92.7926
Annotation Cluster 55	Enrichment Score: 0.9593091257489327
Category	Term	Count	%	PValue	Genes	List Total	Pop Hits	Pop Total	Fold Enrichment	Bonferroni	Benjamini	FDR
GOTERM_BP_FAT	GO:0043066~negative regulation of apoptosis	12	3.4188	0.103966	CDKN1A, BTG2, NUAK2, ADAMTS20, SNCA, TGFB3, COL2A1, TERT, TP73, IL31RA, F2R, DAPK1	274	354	13528	1.67364	1	0.672403	84.7896
GOTERM_BP_FAT	GO:0043069~negative regulation of programmed cell death	12	3.4188	0.112094	CDKN1A, BTG2, NUAK2, ADAMTS20, SNCA, TGFB3, COL2A1, TERT, TP73, IL31RA, F2R, DAPK1	274	359	13528	1.65033	1	0.693969	86.9908
GOTERM_BP_FAT	GO:0060548~negative regulation of cell death	12	3.4188	0.113657	CDKN1A, BTG2, NUAK2, ADAMTS20, SNCA, TGFB3, COL2A1, TERT, TP73, IL31RA, F2R, DAPK1	274	360	13528	1.64574	1	0.697462	87.3782
Annotation Cluster 56	Enrichment Score: 0.9002819607558424
Category	Term	Count	%	PValue	Genes	List Total	Pop Hits	Pop Total	Fold Enrichment	Bonferroni	Benjamini	FDR
UP_SEQ_FEATURE	site:Reactive bond	4	1.1396	0.0480848	SERPINE2, COL7A1, SERPINB7, SERPINI1	348	45	19113	4.88199	1	0.756074	55.3316
SP_PIR_KEYWORDS	Serine protease inhibitor	5	1.4245	0.0566544	A2M, SERPINE2, COL7A1, SERPINB7, SERPINI1	348	80	19235	3.45456	1	0.375092	55.603
GOTERM_MF_FAT	GO:0004867~serine-type endopeptidase inhibitor activity	5	1.4245	0.108357	A2M, SERPINE2, COL7A1, SERPINB7, SERPINI1	257	92	12983	2.74552	1	0.810973	81.4818
SP_PIR_KEYWORDS	protease inhibitor	5	1.4245	0.128287	A2M, SERPINE2, COL7A1, SERPINB7, SERPINI1	348	107	19235	2.58285	1	0.549557	85.2141
GOTERM_MF_FAT	GO:0004866~endopeptidase inhibitor activity	6	1.7094	0.158774	A2M, SERPINE2, COL7A1, SERPINB7, SNCA, SERPINI1	257	145	12983	2.09038	1	0.849731	92.1314
GOTERM_MF_FAT	GO:0030414~peptidase inhibitor activity	6	1.7094	0.184898	A2M, SERPINE2, COL7A1, SERPINB7, SNCA, SERPINI1	257	153	12983	1.98108	1	0.875553	95.0519
GOTERM_MF_FAT	GO:0004857~enzyme inhibitor activity	7	1.9943	0.448778	CDKN1A, A2M, SERPINE2, COL7A1, SERPINB7, SNCA, SERPINI1	257	270	12983	1.30971	1	0.98375	99.9843
Annotation Cluster 57	Enrichment Score: 0.8718667834770146
Category	Term	Count	%	PValue	Genes	List Total	Pop Hits	Pop Total	Fold Enrichment	Bonferroni	Benjamini	FDR
UP_SEQ_FEATURE	site:Reactive bond	4	1.1396	0.0480848	SERPINE2, COL7A1, SERPINB7, SERPINI1	348	45	19113	4.88199	1	0.756074	55.3316
INTERPRO	IPR000215:Protease inhibitor I4, serpin	3	0.854701	0.173795	SERPINE2, SERPINB7, SERPINI1	315	40	16659	3.96643	1	0.941796	94.4271
PIR_SUPERFAMILY	PIRSF001630:serpin	3	0.854701	0.178347	SERPINE2, SERPINB7, SERPINI1	173	33	7396	3.8865	1	1	91.5088
SMART	SM00093:SERPIN	3	0.854701	0.218385	SERPINE2, SERPINB7, SERPINI1	200	40	9079	3.40462	1	0.825729	94.83
Annotation Cluster 58	Enrichment Score: 0.8630211838846115
Category	Term	Count	%	PValue	Genes	List Total	Pop Hits	Pop Total	Fold Enrichment	Bonferroni	Benjamini	FDR
INTERPRO	IPR003439:ABC transporter-like	4	1.1396	0.0616392	ABCA1, ABCA4, ABCG1, ABCA12	315	48	16659	4.40714	1	0.748031	61.7934
INTERPRO	IPR017871:ABC transporter, conserved site	4	1.1396	0.0924094	ABCA1, ABCA4, ABCG1, ABCA12	315	57	16659	3.71128	1	0.838688	76.9244
KEGG_PATHWAY	hsa02010:ABC transporters	4	1.1396	0.0997238	ABCA1, ABCA4, ABCG1, ABCA12	130	44	5085	3.55594	0.999999	0.780728	70.5772
UP_SEQ_FEATURE	domain:ABC transporter 2	3	0.854701	0.114287	ABCA1, ABCA4, ABCA12	348	32	19113	5.14898	1	0.9209	86.2582
UP_SEQ_FEATURE	domain:ABC transporter 1	3	0.854701	0.114287	ABCA1, ABCA4, ABCA12	348	32	19113	5.14898	1	0.9209	86.2582
UP_SEQ_FEATURE	nucleotide phosphate-binding region:ATP 2	3	0.854701	0.132438	ABCA1, ABCA4, ABCA12	348	35	19113	4.70764	1	0.943782	90.2056
UP_SEQ_FEATURE	nucleotide phosphate-binding region:ATP 1	3	0.854701	0.132438	ABCA1, ABCA4, ABCA12	348	35	19113	4.70764	1	0.943782	90.2056
GOTERM_BP_FAT	GO:0006869~lipid transport	5	1.4245	0.335934	ATP10B, ABCA1, ABCA4, ABCG1, ABCA12	274	145	13528	1.70249	1	0.926301	99.9109
GOTERM_BP_FAT	GO:0010876~lipid localization	5	1.4245	0.390991	ATP10B, ABCA1, ABCA4, ABCG1, ABCA12	274	157	13528	1.57237	1	0.94617	99.9798
Annotation Cluster 59	Enrichment Score: 0.8608004329368502
Category	Term	Count	%	PValue	Genes	List Total	Pop Hits	Pop Total	Fold Enrichment	Bonferroni	Benjamini	FDR
GOTERM_MF_FAT	GO:0022843~voltage-gated cation channel activity	7	1.9943	0.0709493	KCNJ16, SCN1B, KCNAB2, SCN2A, KCNF1, KCTD4, SCN5A	257	147	12983	2.4056	1	0.726284	66.112
SP_PIR_KEYWORDS	voltage-gated channel	6	1.7094	0.135451	KCNJ16, SCN1B, KCNAB2, SCN2A, KCNF1, SCN5A	348	150	19235	2.21092	1	0.560142	86.8189
GOTERM_MF_FAT	GO:0022832~voltage-gated channel activity	7	1.9943	0.193657	KCNJ16, SCN1B, KCNAB2, SCN2A, KCNF1, KCTD4, SCN5A	257	195	12983	1.81345	1	0.879924	95.7787
GOTERM_MF_FAT	GO:0005244~voltage-gated ion channel activity	7	1.9943	0.193657	KCNJ16, SCN1B, KCNAB2, SCN2A, KCNF1, KCTD4, SCN5A	257	195	12983	1.81345	1	0.879924	95.7787
Annotation Cluster 60	Enrichment Score: 0.8446102250167783
Category	Term	Count	%	PValue	Genes	List Total	Pop Hits	Pop Total	Fold Enrichment	Bonferroni	Benjamini	FDR
GOTERM_BP_FAT	GO:0045768~positive regulation of anti-apoptosis	3	0.854701	0.122179	CDKN1A, BTG2, PTK2B	274	30	13528	4.93723	1	0.717961	89.3059
GOTERM_BP_FAT	GO:0010243~response to organic nitrogen	4	1.1396	0.134245	CDKN1A, PLA2G4A, BTG2, PTK2B	274	63	13528	3.13475	1	0.736604	91.566
GOTERM_BP_FAT	GO:0045767~regulation of anti-apoptosis	3	0.854701	0.178351	CDKN1A, BTG2, PTK2B	274	38	13528	3.89781	1	0.793939	96.5607
Annotation Cluster 61	Enrichment Score: 0.8236003179473042
Category	Term	Count	%	PValue	Genes	List Total	Pop Hits	Pop Total	Fold Enrichment	Bonferroni	Benjamini	FDR
UP_SEQ_FEATURE	domain:Sema	3	0.854701	0.10839	SEMA5A, PLXNA2, SEMA3D	348	31	19113	5.31507	1	0.912578	84.6831
INTERPRO	IPR002165:Plexin	3	0.854701	0.115319	SEMA5A, PLXNA2, SEMA3D	315	31	16659	5.11797	1	0.881965	84.3241
INTERPRO	IPR001627:Semaphorin/CD100 antigen	3	0.854701	0.115319	SEMA5A, PLXNA2, SEMA3D	315	31	16659	5.11797	1	0.881965	84.3241
SMART	SM00630:Sema	3	0.854701	0.14725	SEMA5A, PLXNA2, SEMA3D	200	31	9079	4.39306	1	0.729599	85.267
INTERPRO	IPR003659:Plexin/semaphorin/integrin	3	0.854701	0.208	SEMA5A, PLXNA2, SEMA3D	315	45	16659	3.52571	1	0.959499	97.0598
SMART	SM00423:PSI	3	0.854701	0.259112	SEMA5A, PLXNA2, SEMA3D	200	45	9079	3.02633	1	0.846094	97.283
Annotation Cluster 62	Enrichment Score: 0.8111457630455199
Category	Term	Count	%	PValue	Genes	List Total	Pop Hits	Pop Total	Fold Enrichment	Bonferroni	Benjamini	FDR
GOTERM_BP_FAT	GO:0030324~lung development	5	1.4245	0.139954	WNT5A, EPAS1, FOXA1, TGFB3, MMP14	274	99	13528	2.49355	1	0.745764	92.471
GOTERM_BP_FAT	GO:0030323~respiratory tube development	5	1.4245	0.15109	WNT5A, EPAS1, FOXA1, TGFB3, MMP14	274	102	13528	2.42021	1	0.76182	93.9793
GOTERM_BP_FAT	GO:0060541~respiratory system development	5	1.4245	0.174317	WNT5A, EPAS1, FOXA1, TGFB3, MMP14	274	108	13528	2.28575	1	0.789734	96.2593
Annotation Cluster 63	Enrichment Score: 0.7893542817800312
Category	Term	Count	%	PValue	Genes	List Total	Pop Hits	Pop Total	Fold Enrichment	Bonferroni	Benjamini	FDR
UP_SEQ_FEATURE	metal ion-binding site:Zinc; in inhibited form	3	0.854701	0.120263	ADAMTS7, MMP28, MMP14	348	33	19113	4.99295	1	0.928405	87.6986
UP_SEQ_FEATURE	short sequence motif:Cysteine switch	3	0.854701	0.183447	ADAMTS7, MMP28, MMP14	348	43	19113	3.8318	1	0.976699	96.3641
INTERPRO	IPR001818:Peptidase M10A and M12B, matrixin and adamalysin	3	0.854701	0.19422	ADAMTS7, MMP28, MMP14	315	43	16659	3.6897	1	0.951561	96.1834
Annotation Cluster 64	Enrichment Score: 0.7702695598591274
Category	Term	Count	%	PValue	Genes	List Total	Pop Hits	Pop Total	Fold Enrichment	Bonferroni	Benjamini	FDR
UP_SEQ_FEATURE	domain:Peptidase M12B	3	0.854701	0.163957	ADAMTS7, ADAM23, ADAMTS20	348	40	19113	4.11918	1	0.968829	94.6526
INTERPRO	IPR002870:Peptidase M12B, propeptide	3	0.854701	0.167067	ADAMTS7, ADAM23, ADAMTS20	315	39	16659	4.06813	1	0.938019	93.6999
INTERPRO	IPR001590:Peptidase M12B, ADAM/reprolysin	3	0.854701	0.167067	ADAMTS7, ADAM23, ADAMTS20	315	39	16659	4.06813	1	0.938019	93.6999
UP_SEQ_FEATURE	domain:Disintegrin	3	0.854701	0.170413	ADAMTS7, ADAM23, ADAMTS20	348	41	19113	4.01871	1	0.97173	95.2893
INTERPRO	IPR018358:Disintegrin, conserved site	3	0.854701	0.180566	ADAMTS7, ADAM23, ADAMTS20	315	41	16659	3.86969	1	0.945297	95.0792
Annotation Cluster 65	Enrichment Score: 0.7236806749577962
Category	Term	Count	%	PValue	Genes	List Total	Pop Hits	Pop Total	Fold Enrichment	Bonferroni	Benjamini	FDR
SP_PIR_KEYWORDS	SH2 domain	5	1.4245	0.141133	VAV3, SH2B3, JAK3, INPP5D, SLA	348	111	19235	2.48977	1	0.571051	87.975
INTERPRO	IPR000980:SH2 motif	5	1.4245	0.157659	VAV3, SH2B3, JAK3, INPP5D, SLA	315	111	16659	2.38224	1	0.930526	92.5334
SMART	SM00252:SH2	5	1.4245	0.226082	VAV3, SH2B3, JAK3, INPP5D, SLA	200	111	9079	2.04482	1	0.824183	95.41
UP_SEQ_FEATURE	domain:SH2	4	1.1396	0.253317	VAV3, SH2B3, INPP5D, SLA	348	96	19113	2.28843	1	0.989177	99.158
Annotation Cluster 66	Enrichment Score: 0.7157831034835829
Category	Term	Count	%	PValue	Genes	List Total	Pop Hits	Pop Total	Fold Enrichment	Bonferroni	Benjamini	FDR
GOTERM_BP_FAT	GO:0050817~coagulation	5	1.4245	0.15109	F2RL2, F5, TREML1, PAPSS2, F2R	274	102	13528	2.42021	1	0.76182	93.9793
GOTERM_BP_FAT	GO:0007596~blood coagulation	5	1.4245	0.15109	F2RL2, F5, TREML1, PAPSS2, F2R	274	102	13528	2.42021	1	0.76182	93.9793
GOTERM_BP_FAT	GO:0007599~hemostasis	5	1.4245	0.174317	F2RL2, F5, TREML1, PAPSS2, F2R	274	108	13528	2.28575	1	0.789734	96.2593
GOTERM_BP_FAT	GO:0042060~wound healing	6	1.7094	0.344394	F2RL2, F5, TGFB3, TREML1, PAPSS2, F2R	274	191	13528	1.55096	1	0.930296	99.9285
Annotation Cluster 67	Enrichment Score: 0.7049571831107619
Category	Term	Count	%	PValue	Genes	List Total	Pop Hits	Pop Total	Fold Enrichment	Bonferroni	Benjamini	FDR
GOTERM_BP_FAT	GO:0048592~eye morphogenesis	4	1.1396	0.16278	PVRL1, GAS1, BMP7, COL8A1	274	69	13528	2.86216	1	0.780322	95.2539
GOTERM_BP_FAT	GO:0043010~camera-type eye development	5	1.4245	0.170363	PVRL1, GAS1, BMP7, BMPR1B, COL8A1	274	107	13528	2.30712	1	0.786932	95.9398
GOTERM_BP_FAT	GO:0001654~eye development	5	1.4245	0.276791	PVRL1, GAS1, BMP7, BMPR1B, COL8A1	274	132	13528	1.87016	1	0.895086	99.6148
Annotation Cluster 68	Enrichment Score: 0.6827146844726505
Category	Term	Count	%	PValue	Genes	List Total	Pop Hits	Pop Total	Fold Enrichment	Bonferroni	Benjamini	FDR
UP_SEQ_FEATURE	repeat:LRR 8	7	1.9943	0.0547305	FLRT3, CHADL, FMOD, DNAH10, LRRTM2, LRRC31, DNAH3	348	149	19113	2.58025	1	0.786544	60.1671
UP_SEQ_FEATURE	repeat:LRR 10	6	1.7094	0.0622232	FLRT3, CHADL, FMOD, DNAH10, LRRTM2, DNAH3	348	117	19113	2.81653	1	0.803499	65.028
UP_SEQ_FEATURE	repeat:LRR 9	6	1.7094	0.0998017	FLRT3, CHADL, FMOD, DNAH10, LRRTM2, DNAH3	348	135	19113	2.441	1	0.904339	82.0834
UP_SEQ_FEATURE	repeat:LRR 7	7	1.9943	0.10384	FLRT3, CHADL, FMOD, DNAH10, LRRTM2, LRRC31, DNAH3	348	177	19113	2.17207	1	0.906245	83.3535
UP_SEQ_FEATURE	repeat:LRR 6	7	1.9943	0.183755	FLRT3, CHADL, FMOD, DNAH10, LRRTM2, LRRC31, DNAH3	348	210	19113	1.83075	1	0.975619	96.3865
UP_SEQ_FEATURE	repeat:LRR 5	7	1.9943	0.243414	FLRT3, CHADL, FMOD, DNAH10, LRRTM2, LRRC31, DNAH3	348	231	19113	1.66432	1	0.988667	98.9556
UP_SEQ_FEATURE	repeat:LRR 4	7	1.9943	0.307719	FLRT3, CHADL, FMOD, DNAH10, LRRTM2, LRRC31, DNAH3	348	252	19113	1.52562	1	0.993893	99.7556
UP_SEQ_FEATURE	repeat:LRR 3	7	1.9943	0.458427	FLRT3, CHADL, FMOD, DNAH10, LRRTM2, LRRC31, DNAH3	348	299	19113	1.28581	1	0.999544	99.9956
SP_PIR_KEYWORDS	leucine-rich repeat	7	1.9943	0.515852	FLRT3, CHADL, FMOD, DNAH10, LRRTM2, LRRC31, DNAH3	348	322	19235	1.20159	1	0.929557	99.9959
UP_SEQ_FEATURE	repeat:LRR 1	7	1.9943	0.517096	FLRT3, CHADL, FMOD, DNAH10, LRRTM2, LRRC31, DNAH3	348	318	19113	1.20898	1	0.999849	99.9993
UP_SEQ_FEATURE	repeat:LRR 2	7	1.9943	0.520413	FLRT3, CHADL, FMOD, DNAH10, LRRTM2, LRRC31, DNAH3	348	319	19113	1.20519	1	0.999849	99.9994
Annotation Cluster 69	Enrichment Score: 0.6782161713430188
Category	Term	Count	%	PValue	Genes	List Total	Pop Hits	Pop Total	Fold Enrichment	Bonferroni	Benjamini	FDR
INTERPRO	IPR017948:Transforming growth factor beta, conserved site	3	0.854701	0.153758	TGFB3, GDF15, BMP7	315	37	16659	4.28803	1	0.933658	91.9929
INTERPRO	IPR001839:Transforming growth factor beta	3	0.854701	0.153758	TGFB3, GDF15, BMP7	315	37	16659	4.28803	1	0.933658	91.9929
SMART	SM00204:TGFB	3	0.854701	0.19423	TGFB3, GDF15, BMP7	200	37	9079	3.68068	1	0.814456	92.5456
SP_PIR_KEYWORDS	growth factor	4	1.1396	0.421839	TGFB3, GDF15, EGF, BMP7	348	131	19235	1.68772	1	0.882672	99.9513
Annotation Cluster 70	Enrichment Score: 0.6751142066166804
Category	Term	Count	%	PValue	Genes	List Total	Pop Hits	Pop Total	Fold Enrichment	Bonferroni	Benjamini	FDR
GOTERM_BP_FAT	GO:0007202~activation of phospholipase C activity	4	1.1396	0.143554	P2RY2, CHRM1, LPAR1, F2R	274	65	13528	3.03829	1	0.752087	92.9937
GOTERM_BP_FAT	GO:0010863~positive regulation of phospholipase C activity	4	1.1396	0.143554	P2RY2, CHRM1, LPAR1, F2R	274	65	13528	3.03829	1	0.752087	92.9937
GOTERM_BP_FAT	GO:0010518~positive regulation of phospholipase activity	4	1.1396	0.16278	P2RY2, CHRM1, LPAR1, F2R	274	69	13528	2.86216	1	0.780322	95.2539
GOTERM_BP_FAT	GO:0010517~regulation of phospholipase activity	4	1.1396	0.172669	P2RY2, CHRM1, LPAR1, F2R	274	71	13528	2.78154	1	0.787662	96.1291
GOTERM_BP_FAT	GO:0060193~positive regulation of lipase activity	4	1.1396	0.19293	P2RY2, CHRM1, LPAR1, F2R	274	75	13528	2.63319	1	0.812782	97.4702
GOTERM_BP_FAT	GO:0060191~regulation of lipase activity	4	1.1396	0.256638	P2RY2, CHRM1, LPAR1, F2R	274	87	13528	2.26999	1	0.880403	99.3827
GOTERM_BP_FAT	GO:0007200~activation of phospholipase C activity by G-protein coupled receptor protein signaling pathway coupled to IP3 second messenger	3	0.854701	0.282594	P2RY2, CHRM1, F2R	274	52	13528	2.8484	1	0.899177	99.6645
GOTERM_BP_FAT	GO:0051345~positive regulation of hydrolase activity	5	1.4245	0.490179	PTK2B, P2RY2, CHRM1, LPAR1, F2R	274	179	13528	1.37911	1	0.975593	99.999
Annotation Cluster 71	Enrichment Score: 0.6737914052926747
Category	Term	Count	%	PValue	Genes	List Total	Pop Hits	Pop Total	Fold Enrichment	Bonferroni	Benjamini	FDR
GOTERM_MF_FAT	GO:0005548~phospholipid transporter activity	4	1.1396	0.0189702	ATP10B, ABCA1, ABCA4, ABCG1	257	29	12983	6.96793	0.999985	0.426719	24.5441
GOTERM_BP_FAT	GO:0015914~phospholipid transport	4	1.1396	0.0283964	ATP10B, ABCA1, ABCA4, ABCG1	274	33	13528	5.98452	1	0.477775	38.9931
GOTERM_MF_FAT	GO:0005319~lipid transporter activity	5	1.4245	0.0355486	APOD, ATP10B, ABCA1, ABCA4, ABCG1	257	63	12983	4.00933	1	0.554625	41.2707
GOTERM_MF_FAT	GO:0015405~P-P-bond-hydrolysis-driven transmembrane transporter activity	4	1.1396	0.433287	ATP10B, SNCA, ABCA4, ABCG1	257	122	12983	1.65631	1	0.982982	99.9764
GOTERM_MF_FAT	GO:0015399~primary active transmembrane transporter activity	4	1.1396	0.433287	ATP10B, SNCA, ABCA4, ABCG1	257	122	12983	1.65631	1	0.982982	99.9764
GOTERM_MF_FAT	GO:0042626~ATPase activity, coupled to transmembrane movement of substances	3	0.854701	0.636963	ATP10B, ABCA4, ABCG1	257	109	12983	1.39039	1	0.996327	100
GOTERM_MF_FAT	GO:0043492~ATPase activity, coupled to movement of substances	3	0.854701	0.641914	ATP10B, ABCA4, ABCG1	257	110	12983	1.37775	1	0.996408	100
GOTERM_MF_FAT	GO:0016820~hydrolase activity, acting on acid anhydrides, catalyzing transmembrane movement of substances	3	0.854701	0.646813	ATP10B, ABCA4, ABCG1	257	111	12983	1.36534	1	0.996487	100
GOTERM_MF_FAT	GO:0042623~ATPase activity, coupled	4	1.1396	0.907396	ATP10B, ABCA4, CHD5, ABCG1	257	272	12983	0.742905	1	0.99998	100
Annotation Cluster 72	Enrichment Score: 0.6704376118354755
Category	Term	Count	%	PValue	Genes	List Total	Pop Hits	Pop Total	Fold Enrichment	Bonferroni	Benjamini	FDR
GOTERM_BP_FAT	GO:0006468~protein amino acid phosphorylation	19	5.41311	0.127054	ERG, NUAK2, TGFB3, ADRBK2, LPAR1, DAPK1, RPS6KA6, PTK2B, PAK3, ROR2, TGFBR3, JAK3, MERTK, BMP7, CD6, BMPR1B, EGF, MYLK, F2R	274	667	13528	1.40641	1	0.722443	90.2802
GOTERM_BP_FAT	GO:0006793~phosphorus metabolic process	24	6.83761	0.250549	ERG, NUAK2, PTPRZ1, SNCA, TGFB3, ADRBK2, ACP5, LPAR1, DAPK1, RPS6KA6, PTK2B, PAK3, TGFBR3, ROR2, INPP5D, JAK3, MERTK, DUSP9, BMP7, CD6, BMPR1B, EGF, MYLK, F2R	274	973	13528	1.21782	1	0.877029	99.29
GOTERM_BP_FAT	GO:0006796~phosphate metabolic process	24	6.83761	0.250549	ERG, NUAK2, PTPRZ1, SNCA, TGFB3, ADRBK2, ACP5, LPAR1, DAPK1, RPS6KA6, PTK2B, PAK3, TGFBR3, ROR2, INPP5D, JAK3, MERTK, DUSP9, BMP7, CD6, BMPR1B, EGF, MYLK, F2R	274	973	13528	1.21782	1	0.877029	99.29
GOTERM_BP_FAT	GO:0016310~phosphorylation	20	5.69801	0.260902	ERG, NUAK2, SNCA, TGFB3, ADRBK2, LPAR1, DAPK1, RPS6KA6, PTK2B, PAK3, ROR2, TGFBR3, JAK3, MERTK, BMP7, CD6, BMPR1B, EGF, MYLK, F2R	274	800	13528	1.23431	1	0.883415	99.4407
Annotation Cluster 73	Enrichment Score: 0.6455834690208628
Category	Term	Count	%	PValue	Genes	List Total	Pop Hits	Pop Total	Fold Enrichment	Bonferroni	Benjamini	FDR
GOTERM_BP_FAT	GO:0040017~positive regulation of locomotion	5	1.4245	0.136319	IL16, PTK2B, EDN2, BDKRB1, F2R	274	98	13528	2.51899	1	0.739099	91.906
GOTERM_BP_FAT	GO:0030335~positive regulation of cell migration	4	1.1396	0.267551	PTK2B, EDN2, BDKRB1, F2R	274	89	13528	2.21898	1	0.889792	99.521
GOTERM_BP_FAT	GO:0051272~positive regulation of cell motion	4	1.1396	0.317167	PTK2B, EDN2, BDKRB1, F2R	274	98	13528	2.01519	1	0.920242	99.8562
Annotation Cluster 74	Enrichment Score: 0.6334382628237633
Category	Term	Count	%	PValue	Genes	List Total	Pop Hits	Pop Total	Fold Enrichment	Bonferroni	Benjamini	FDR
GOTERM_BP_FAT	GO:0048704~embryonic skeletal system morphogenesis	4	1.1396	0.107698	TGFB3, HSPG2, COL2A1, GAS1	274	57	13528	3.46472	1	0.682258	85.8405
GOTERM_BP_FAT	GO:0048706~embryonic skeletal system development	4	1.1396	0.203276	TGFB3, HSPG2, COL2A1, GAS1	274	77	13528	2.56479	1	0.824766	97.9725
GOTERM_BP_FAT	GO:0043583~ear development	3	0.854701	0.574636	TGFB3, COL2A1, GAS1	274	95	13528	1.55912	1	0.98885	100
Annotation Cluster 75	Enrichment Score: 0.6289547208737133
Category	Term	Count	%	PValue	Genes	List Total	Pop Hits	Pop Total	Fold Enrichment	Bonferroni	Benjamini	FDR
GOTERM_BP_FAT	GO:0021766~hippocampus development	3	0.854701	0.07194	LEF1, ID4, TP73	274	22	13528	6.73258	1	0.590646	72.2171
GOTERM_BP_FAT	GO:0021761~limbic system development	3	0.854701	0.135794	LEF1, ID4, TP73	274	32	13528	4.62865	1	0.739285	91.8212
GOTERM_BP_FAT	GO:0021543~pallium development	3	0.854701	0.237545	LEF1, ID4, TP73	274	46	13528	3.21993	1	0.86269	99.0463
GOTERM_BP_FAT	GO:0021537~telencephalon development	3	0.854701	0.378694	LEF1, ID4, TP73	274	65	13528	2.27872	1	0.94298	99.9715
GOTERM_BP_FAT	GO:0030900~forebrain development	3	0.854701	0.815347	LEF1, ID4, TP73	274	152	13528	0.974453	1	0.9995	100
Annotation Cluster 76	Enrichment Score: 0.6181082496257907
Category	Term	Count	%	PValue	Genes	List Total	Pop Hits	Pop Total	Fold Enrichment	Bonferroni	Benjamini	FDR
INTERPRO	IPR003593:ATPase, AAA+ type, core	6	1.7094	0.136519	DNAH10, DNAH3, ABCA1, ABCA4, ABCG1, ABCA12	315	144	16659	2.20357	1	0.917818	89.1377
SMART	SM00382:AAA	6	1.7094	0.20875	DNAH10, DNAH3, ABCA1, ABCA4, ABCG1, ABCA12	200	144	9079	1.89146	1	0.824363	94.0095
GOTERM_MF_FAT	GO:0016887~ATPase activity	8	2.2792	0.490743	DNAH10, ATP10B, DNAH3, ABCA1, ABCA4, CHD5, ABCG1, ABCA12	257	334	12983	1.21	1	0.986544	99.9951
Annotation Cluster 77	Enrichment Score: 0.6141361962687492
Category	Term	Count	%	PValue	Genes	List Total	Pop Hits	Pop Total	Fold Enrichment	Bonferroni	Benjamini	FDR
UP_SEQ_FEATURE	domain:FERM	3	0.854701	0.216578	EPB41L2, PTK2B, JAK3	348	48	19113	3.43265	1	0.984621	98.1532
INTERPRO	IPR000299:FERM domain	3	0.854701	0.221877	EPB41L2, PTK2B, JAK3	315	47	16659	3.37568	1	0.966102	97.7495
INTERPRO	IPR019749:Band 4.1 domain	3	0.854701	0.242819	EPB41L2, PTK2B, JAK3	315	50	16659	3.17314	1	0.97311	98.5103
INTERPRO	IPR019747:FERM conserved site	3	0.854701	0.242819	EPB41L2, PTK2B, JAK3	315	50	16659	3.17314	1	0.97311	98.5103
SMART	SM00295:B41	3	0.854701	0.299935	EPB41L2, PTK2B, JAK3	200	50	9079	2.7237	1	0.882286	98.6255
Annotation Cluster 78	Enrichment Score: 0.5942782865185391
Category	Term	Count	%	PValue	Genes	List Total	Pop Hits	Pop Total	Fold Enrichment	Bonferroni	Benjamini	FDR
GOTERM_CC_FAT	GO:0035085~cilium axoneme	3	0.854701	0.100752	DNAH10, DNAH3, CYS1	277	25	12782	5.53733	1	0.534487	74.8754
GOTERM_CC_FAT	GO:0005930~axoneme	3	0.854701	0.221589	DNAH10, DNAH3, CYS1	277	41	12782	3.37642	1	0.73156	96.1547
GOTERM_CC_FAT	GO:0044441~cilium part	3	0.854701	0.245624	DNAH10, DNAH3, CYS1	277	44	12782	3.14621	1	0.751606	97.4428
SP_PIR_KEYWORDS	cilium	3	0.854701	0.367455	DNAH10, DNAH3, CYS1	348	71	19235	2.33548	1	0.851078	99.8299
GOTERM_CC_FAT	GO:0005929~cilium	4	1.1396	0.530069	DNAH10, DNAH3, MERTK, CYS1	277	129	12782	1.43083	1	0.941594	99.9946
Annotation Cluster 79	Enrichment Score: 0.5737341504841754
Category	Term	Count	%	PValue	Genes	List Total	Pop Hits	Pop Total	Fold Enrichment	Bonferroni	Benjamini	FDR
UP_SEQ_FEATURE	repeat:LRR 16	3	0.854701	0.196618	CHADL, DNAH10, DNAH3	348	45	19113	3.66149	1	0.978599	97.2132
UP_SEQ_FEATURE	repeat:LRR 12	4	1.1396	0.229118	CHADL, FMOD, DNAH10, DNAH3	348	91	19113	2.41417	1	0.987645	98.5815
UP_SEQ_FEATURE	repeat:LRR 15	3	0.854701	0.236705	CHADL, DNAH10, DNAH3	348	51	19113	3.23073	1	0.987622	98.7934
UP_SEQ_FEATURE	repeat:LRR 11	4	1.1396	0.282797	CHADL, FMOD, DNAH10, DNAH3	348	102	19113	2.15382	1	0.992281	99.5643
UP_SEQ_FEATURE	repeat:LRR 14	3	0.854701	0.297388	CHADL, DNAH10, DNAH3	348	60	19113	2.74612	1	0.993607	99.6887
UP_SEQ_FEATURE	repeat:LRR 13	3	0.854701	0.40263	CHADL, DNAH10, DNAH3	348	76	19113	2.16799	1	0.998623	99.9781
Annotation Cluster 80	Enrichment Score: 0.5685783977923322
Category	Term	Count	%	PValue	Genes	List Total	Pop Hits	Pop Total	Fold Enrichment	Bonferroni	Benjamini	FDR
GOTERM_BP_FAT	GO:0030218~erythrocyte differentiation	3	0.854701	0.215145	EPAS1, TGFBR3, HEPH	274	43	13528	3.44458	1	0.840412	98.4327
GOTERM_BP_FAT	GO:0034101~erythrocyte homeostasis	3	0.854701	0.260058	EPAS1, TGFBR3, HEPH	274	49	13528	3.02279	1	0.883377	99.4297
GOTERM_BP_FAT	GO:0030099~myeloid cell differentiation	4	1.1396	0.289527	EPAS1, TGFBR3, HEPH, IL31RA	274	93	13528	2.12354	1	0.904149	99.716
GOTERM_BP_FAT	GO:0048872~homeostasis of number of cells	4	1.1396	0.328243	EPAS1, TGFBR3, HEPH, F2R	274	100	13528	1.97489	1	0.92394	99.8914
Annotation Cluster 81	Enrichment Score: 0.5367353990795493
Category	Term	Count	%	PValue	Genes	List Total	Pop Hits	Pop Total	Fold Enrichment	Bonferroni	Benjamini	FDR
GOTERM_BP_FAT	GO:0030036~actin cytoskeleton organization	8	2.2792	0.174554	CORO2B, EPB41L2, SORBS1, NUAK2, PTK2B, PDLIM3, FHDC1, RHOU	274	226	13528	1.74769	1	0.788866	96.2776
GOTERM_BP_FAT	GO:0030029~actin filament-based process	8	2.2792	0.213669	CORO2B, EPB41L2, SORBS1, NUAK2, PTK2B, PDLIM3, FHDC1, RHOU	274	241	13528	1.63891	1	0.839263	98.3814
GOTERM_BP_FAT	GO:0007010~cytoskeleton organization	9	2.5641	0.657844	CORO2B, EPB41L2, SORBS1, NUAK2, PTK2B, MAPT, PDLIM3, FHDC1, RHOU	274	436	13528	1.01915	1	0.995525	100
Annotation Cluster 82	Enrichment Score: 0.5266646327418659
Category	Term	Count	%	PValue	Genes	List Total	Pop Hits	Pop Total	Fold Enrichment	Bonferroni	Benjamini	FDR
SP_PIR_KEYWORDS	neurotransmitter receptor	3	0.854701	0.274735	GABRR1, HTR7, CHRM1	348	57	19235	2.9091	1	0.767392	98.8577
GOTERM_MF_FAT	GO:0030594~neurotransmitter receptor activity	4	1.1396	0.288556	GABRR1, HTR7, CHRM1, SORCS2	257	95	12983	2.12705	1	0.945465	99.3303
GOTERM_MF_FAT	GO:0042165~neurotransmitter binding	4	1.1396	0.33179	GABRR1, HTR7, CHRM1, SORCS2	257	103	12983	1.96185	1	0.957798	99.7336
Annotation Cluster 83	Enrichment Score: 0.5173587460698401
Category	Term	Count	%	PValue	Genes	List Total	Pop Hits	Pop Total	Fold Enrichment	Bonferroni	Benjamini	FDR
GOTERM_BP_FAT	GO:0032496~response to lipopolysaccharide	4	1.1396	0.203276	PLA2G4A, SNCA, BDKRB1, F2R	274	77	13528	2.56479	1	0.824766	97.9725
GOTERM_BP_FAT	GO:0002237~response to molecule of bacterial origin	4	1.1396	0.251205	PLA2G4A, SNCA, BDKRB1, F2R	274	86	13528	2.29638	1	0.876857	99.3006
GOTERM_BP_FAT	GO:0009617~response to bacterium	5	1.4245	0.549301	DCD, PLA2G4A, SNCA, BDKRB1, F2R	274	193	13528	1.27907	1	0.985886	99.9999
Annotation Cluster 84	Enrichment Score: 0.51700826311653
Category	Term	Count	%	PValue	Genes	List Total	Pop Hits	Pop Total	Fold Enrichment	Bonferroni	Benjamini	FDR
GOTERM_BP_FAT	GO:0070201~regulation of establishment of protein localization	5	1.4245	0.228293	TNFSF4, SORBS1, LACRT, TGFB3, EGF	274	121	13528	2.04018	1	0.854263	98.827
GOTERM_BP_FAT	GO:0032880~regulation of protein localization	5	1.4245	0.303931	TNFSF4, SORBS1, LACRT, TGFB3, EGF	274	138	13528	1.78885	1	0.913809	99.8001
GOTERM_BP_FAT	GO:0051223~regulation of protein transport	4	1.1396	0.405236	TNFSF4, LACRT, TGFB3, EGF	274	114	13528	1.73236	1	0.951444	99.9865
Annotation Cluster 85	Enrichment Score: 0.5026953587285886
Category	Term	Count	%	PValue	Genes	List Total	Pop Hits	Pop Total	Fold Enrichment	Bonferroni	Benjamini	FDR
UP_SEQ_FEATURE	domain:Cadherin 5	4	1.1396	0.248446	FAT4, FAT2, PCDHB15, DSC1	348	95	19113	2.31252	1	0.988644	99.0636
UP_SEQ_FEATURE	domain:Cadherin 4	4	1.1396	0.282797	FAT4, FAT2, PCDHB15, DSC1	348	102	19113	2.15382	1	0.992281	99.5643
UP_SEQ_FEATURE	domain:Cadherin 3	4	1.1396	0.282797	FAT4, FAT2, PCDHB15, DSC1	348	102	19113	2.15382	1	0.992281	99.5643
UP_SEQ_FEATURE	domain:Cadherin 2	4	1.1396	0.297654	FAT4, FAT2, PCDHB15, DSC1	348	105	19113	2.09228	1	0.993286	99.6906
UP_SEQ_FEATURE	domain:Cadherin 1	4	1.1396	0.297654	FAT4, FAT2, PCDHB15, DSC1	348	105	19113	2.09228	1	0.993286	99.6906
INTERPRO	IPR002126:Cadherin	4	1.1396	0.333072	FAT4, FAT2, PCDHB15, DSC1	315	108	16659	1.95873	1	0.99262	99.7815
UP_SEQ_FEATURE	domain:Cadherin 6	3	0.854701	0.383379	FAT4, FAT2, PCDHB15	348	73	19113	2.25709	1	0.998284	99.9632
SMART	SM00112:CA	4	1.1396	0.423317	FAT4, FAT2, PCDHB15, DSC1	200	108	9079	1.6813	1	0.948239	99.8664
Annotation Cluster 86	Enrichment Score: 0.4847265943346952
Category	Term	Count	%	PValue	Genes	List Total	Pop Hits	Pop Total	Fold Enrichment	Bonferroni	Benjamini	FDR
GOTERM_BP_FAT	GO:0030308~negative regulation of cell growth	4	1.1396	0.284018	CDKN1A, BDKRB1, TP73, SPP1	274	92	13528	2.14662	1	0.899743	99.6757
GOTERM_BP_FAT	GO:0045792~negative regulation of cell size	4	1.1396	0.322704	CDKN1A, BDKRB1, TP73, SPP1	274	99	13528	1.99484	1	0.922449	99.875
GOTERM_BP_FAT	GO:0045926~negative regulation of growth	4	1.1396	0.383415	CDKN1A, BDKRB1, TP73, SPP1	274	110	13528	1.79536	1	0.945051	99.975
Annotation Cluster 87	Enrichment Score: 0.4670905174401108
Category	Term	Count	%	PValue	Genes	List Total	Pop Hits	Pop Total	Fold Enrichment	Bonferroni	Benjamini	FDR
GOTERM_BP_FAT	GO:0009165~nucleotide biosynthetic process	6	1.7094	0.323121	UCN2, ATP10B, GUCY1A2, RRM2B, DPYD, NT5E	274	186	13528	1.59265	1	0.922099	99.8763
GOTERM_BP_FAT	GO:0034654~nucleobase, nucleoside, nucleotide and nucleic acid biosynthetic process	6	1.7094	0.350495	UCN2, ATP10B, GUCY1A2, RRM2B, DPYD, NT5E	274	193	13528	1.53489	1	0.932556	99.9391
GOTERM_BP_FAT	GO:0034404~nucleobase, nucleoside and nucleotide biosynthetic process	6	1.7094	0.350495	UCN2, ATP10B, GUCY1A2, RRM2B, DPYD, NT5E	274	193	13528	1.53489	1	0.932556	99.9391
Annotation Cluster 88	Enrichment Score: 0.4504220476669575
Category	Term	Count	%	PValue	Genes	List Total	Pop Hits	Pop Total	Fold Enrichment	Bonferroni	Benjamini	FDR
SP_PIR_KEYWORDS	microsome	5	1.4245	0.125156	CYP4X1, CYP4Z1, DHRS9, ACSL4, UGT2B28	348	106	19235	2.60722	1	0.545377	84.4572
GOTERM_CC_FAT	GO:0005792~microsome	6	1.7094	0.583745	CYP4X1, PVRL1, CYP4Z1, DHRS9, ACSL4, UGT2B28	277	237	12782	1.16821	1	0.953467	99.9989
GOTERM_CC_FAT	GO:0042598~vesicular fraction	6	1.7094	0.609621	CYP4X1, PVRL1, CYP4Z1, DHRS9, ACSL4, UGT2B28	277	244	12782	1.1347	1	0.961114	99.9995
Annotation Cluster 89	Enrichment Score: 0.434156794193196
Category	Term	Count	%	PValue	Genes	List Total	Pop Hits	Pop Total	Fold Enrichment	Bonferroni	Benjamini	FDR
GOTERM_BP_FAT	GO:0034655~nucleobase, nucleoside, nucleotide and nucleic acid catabolic process	3	0.854701	0.327413	ENTPD3, DPYD, NT5E	274	58	13528	2.55374	1	0.923978	99.8891
GOTERM_BP_FAT	GO:0034656~nucleobase, nucleoside and nucleotide catabolic process	3	0.854701	0.327413	ENTPD3, DPYD, NT5E	274	58	13528	2.55374	1	0.923978	99.8891
GOTERM_BP_FAT	GO:0044270~nitrogen compound catabolic process	3	0.854701	0.393058	ENTPD3, DPYD, NT5E	274	67	13528	2.2107	1	0.94677	99.9809
KEGG_PATHWAY	hsa00240:Pyrimidine metabolism	4	1.1396	0.435237	ENTPD3, RRM2B, DPYD, NT5E	130	95	5085	1.64696	1	0.942544	99.8711
Annotation Cluster 90	Enrichment Score: 0.433336240083199
Category	Term	Count	%	PValue	Genes	List Total	Pop Hits	Pop Total	Fold Enrichment	Bonferroni	Benjamini	FDR
UP_SEQ_FEATURE	domain:SH3 1	3	0.854701	0.138627	VAV3, SORBS1, SH3RF3	348	36	19113	4.57687	1	0.949094	91.2877
UP_SEQ_FEATURE	domain:SH3 2	3	0.854701	0.144877	VAV3, SORBS1, SH3RF3	348	37	19113	4.45317	1	0.953879	92.266
GOTERM_MF_FAT	GO:0005070~SH3/SH2 adaptor activity	3	0.854701	0.251629	VAV3, SORBS1, SLA	257	49	12983	3.09291	1	0.928019	98.5907
GOTERM_MF_FAT	GO:0060090~molecular adaptor activity	3	0.854701	0.382039	VAV3, SORBS1, SLA	257	67	12983	2.26198	1	0.973533	99.9156
SP_PIR_KEYWORDS	sh3 domain	4	1.1396	0.733453	VAV3, SORBS1, SH3RF3, SLA	348	210	19235	1.05282	1	0.987122	100
INTERPRO	IPR001452:Src homology-3 domain	4	1.1396	0.76871	VAV3, SORBS1, SH3RF3, SLA	315	213	16659	0.993159	1	0.999999	100
SMART	SM00326:SH3	4	1.1396	0.850735	VAV3, SORBS1, SH3RF3, SLA	200	213	9079	0.852488	1	0.999737	100
Annotation Cluster 91	Enrichment Score: 0.4326908418718694
Category	Term	Count	%	PValue	Genes	List Total	Pop Hits	Pop Total	Fold Enrichment	Bonferroni	Benjamini	FDR
INTERPRO	IPR008266:Tyrosine protein kinase, active site	4	1.1396	0.276373	PTK2B, ROR2, JAK3, MERTK	315	97	16659	2.18085	1	0.983919	99.2494
SP_PIR_KEYWORDS	tyrosine-protein kinase	4	1.1396	0.32397	PTK2B, ROR2, JAK3, MERTK	348	111	19235	1.99182	1	0.824065	99.5708
INTERPRO	IPR001245:Tyrosine protein kinase	4	1.1396	0.384515	PTK2B, ROR2, JAK3, MERTK	315	118	16659	1.79274	1	0.995947	99.9351
GOTERM_MF_FAT	GO:0004713~protein tyrosine kinase activity	5	1.4245	0.414697	NRP2, PTK2B, ROR2, JAK3, MERTK	257	166	12983	1.52161	1	0.980537	99.962
SMART	SM00219:TyrKc	4	1.1396	0.48073	PTK2B, ROR2, JAK3, MERTK	200	118	9079	1.53881	1	0.963035	99.9621
Annotation Cluster 92	Enrichment Score: 0.4311400885272625
Category	Term	Count	%	PValue	Genes	List Total	Pop Hits	Pop Total	Fold Enrichment	Bonferroni	Benjamini	FDR
UP_SEQ_FEATURE	region of interest:Calmodulin-binding	3	0.854701	0.263676	RYR2, MYLK, DAPK1	348	55	19113	2.99577	1	0.990279	99.33
SP_PIR_KEYWORDS	calmodulin-binding	4	1.1396	0.368357	PDE1C, RYR2, MYLK, DAPK1	348	120	19235	1.84243	1	0.848983	99.8333
GOTERM_MF_FAT	GO:0005516~calmodulin binding	4	1.1396	0.52389	PDE1C, RYR2, MYLK, DAPK1	257	140	12983	1.44336	1	0.990305	99.9982
Annotation Cluster 93	Enrichment Score: 0.424732886683154
Category	Term	Count	%	PValue	Genes	List Total	Pop Hits	Pop Total	Fold Enrichment	Bonferroni	Benjamini	FDR
GOTERM_BP_FAT	GO:0080135~regulation of cellular response to stress	4	1.1396	0.34485	PTK2B, EDA2R, TP73, SPP1	274	103	13528	1.91737	1	0.930005	99.9293
GOTERM_BP_FAT	GO:0046328~regulation of JNK cascade	3	0.854701	0.378694	PTK2B, EDA2R, TP73	274	65	13528	2.27872	1	0.94298	99.9715
GOTERM_BP_FAT	GO:0070302~regulation of stress-activated protein kinase signaling pathway	3	0.854701	0.40727	PTK2B, EDA2R, TP73	274	69	13528	2.14662	1	0.951972	99.9873
Annotation Cluster 94	Enrichment Score: 0.3991546211982238
Category	Term	Count	%	PValue	Genes	List Total	Pop Hits	Pop Total	Fold Enrichment	Bonferroni	Benjamini	FDR
SP_PIR_KEYWORDS	potassium transport	4	1.1396	0.34373	KCNJ16, KCNT1, KCNAB2, KCNF1	348	115	19235	1.92254	1	0.832855	99.716
SP_PIR_KEYWORDS	potassium	4	1.1396	0.397683	KCNJ16, KCNT1, KCNAB2, KCNF1	348	126	19235	1.7547	1	0.865008	99.914
GOTERM_MF_FAT	GO:0030955~potassium ion binding	4	1.1396	0.464282	KCNJ16, KCNT1, KCNAB2, KCNF1	257	128	12983	1.57867	1	0.983768	99.9897
Annotation Cluster 95	Enrichment Score: 0.3855864611889755
Category	Term	Count	%	PValue	Genes	List Total	Pop Hits	Pop Total	Fold Enrichment	Bonferroni	Benjamini	FDR
GOTERM_BP_FAT	GO:0000082~G1/S transition of mitotic cell cycle	4	1.1396	0.103493	CDKN1A, CCND2, ID4, RHOU	274	56	13528	3.52659	1	0.672539	84.6511
GOTERM_BP_FAT	GO:0051329~interphase of mitotic cell cycle	4	1.1396	0.34485	CDKN1A, CCND2, ID4, RHOU	274	103	13528	1.91737	1	0.930005	99.9293
GOTERM_BP_FAT	GO:0051325~interphase	4	1.1396	0.361422	CDKN1A, CCND2, ID4, RHOU	274	106	13528	1.8631	1	0.937164	99.9544
GOTERM_BP_FAT	GO:0000278~mitotic cell cycle	5	1.4245	0.943723	CDKN1A, BGLAP, CCND2, ID4, RHOU	274	370	13528	0.667193	1	0.999995	100
GOTERM_BP_FAT	GO:0022403~cell cycle phase	5	1.4245	0.969771	CDKN1A, BGLAP, CCND2, ID4, RHOU	274	414	13528	0.596283	1	1	100
Annotation Cluster 96	Enrichment Score: 0.3748586058425948
Category	Term	Count	%	PValue	Genes	List Total	Pop Hits	Pop Total	Fold Enrichment	Bonferroni	Benjamini	FDR
UP_SEQ_FEATURE	domain:PH	7	1.9943	0.261118	PLEKHF1, ARHGAP22, VAV3, PLCH2, ADRBK2, SH2B3, RASA3	348	237	19113	1.62218	1	0.990287	99.2909
INTERPRO	IPR001849:Pleckstrin homology	7	1.9943	0.420745	PLEKHF1, ARHGAP22, VAV3, PLCH2, ADRBK2, SH2B3, RASA3	315	277	16659	1.33646	1	0.997536	99.9741
INTERPRO	IPR011993:Pleckstrin homology-type	7	1.9943	0.505426	EPB41L2, PLEKHF1, ARHGAP22, VAV3, PLCH2, ADRBK2, RASA3	315	303	16659	1.22178	1	0.999247	99.9976
SMART	SM00233:PH	7	1.9943	0.570233	PLEKHF1, ARHGAP22, VAV3, PLCH2, ADRBK2, SH2B3, RASA3	200	277	9079	1.14717	1	0.979242	99.9961
Annotation Cluster 97	Enrichment Score: 0.3555085781844118
Category	Term	Count	%	PValue	Genes	List Total	Pop Hits	Pop Total	Fold Enrichment	Bonferroni	Benjamini	FDR
GOTERM_BP_FAT	GO:0016064~immunoglobulin mediated immune response	3	0.854701	0.297589	CFI, INPP5D, HLA-DRA	274	54	13528	2.7429	1	0.909109	99.7665
GOTERM_BP_FAT	GO:0019724~B cell mediated immunity	3	0.854701	0.312535	CFI, INPP5D, HLA-DRA	274	56	13528	2.64494	1	0.917984	99.8385
GOTERM_BP_FAT	GO:0002449~lymphocyte mediated immunity	3	0.854701	0.414317	CFI, INPP5D, HLA-DRA	274	70	13528	2.11595	1	0.953952	99.9897
GOTERM_BP_FAT	GO:0002250~adaptive immune response	3	0.854701	0.462406	CFI, INPP5D, HLA-DRA	274	77	13528	1.92359	1	0.968552	99.9976
GOTERM_BP_FAT	GO:0002460~adaptive immune response based on somatic recombination of immune receptors built from immunoglobulin superfamily domains	3	0.854701	0.462406	CFI, INPP5D, HLA-DRA	274	77	13528	1.92359	1	0.968552	99.9976
GOTERM_BP_FAT	GO:0002443~leukocyte mediated immunity	3	0.854701	0.520702	CFI, INPP5D, HLA-DRA	274	86	13528	1.72229	1	0.98163	99.9997
GOTERM_BP_FAT	GO:0002252~immune effector process	3	0.854701	0.756756	CFI, INPP5D, HLA-DRA	274	134	13528	1.10535	1	0.998769	100
Annotation Cluster 98	Enrichment Score: 0.3551873839107959
Category	Term	Count	%	PValue	Genes	List Total	Pop Hits	Pop Total	Fold Enrichment	Bonferroni	Benjamini	FDR
GOTERM_CC_FAT	GO:0042611~MHC protein complex	3	0.854701	0.349541	RAET1E, HLA-DPA1, HLA-DRA	277	57	12782	2.42865	1	0.835743	99.628
INTERPRO	IPR003006:Immunoglobulin/major histocompatibility complex, conserved site	3	0.854701	0.490299	RAET1E, HLA-DPA1, HLA-DRA	315	87	16659	1.82365	1	0.999073	99.9963
GOTERM_BP_FAT	GO:0019882~antigen processing and presentation	3	0.854701	0.50174	RAET1E, HLA-DPA1, HLA-DRA	274	83	13528	1.78454	1	0.978259	99.9994
Annotation Cluster 99	Enrichment Score: 0.34003806181854795
Category	Term	Count	%	PValue	Genes	List Total	Pop Hits	Pop Total	Fold Enrichment	Bonferroni	Benjamini	FDR
SP_PIR_KEYWORDS	retinitis pigmentosa	3	0.854701	0.207919	ABCA4, MERTK, RLBP1	348	47	19235	3.52806	1	0.670208	96.104
SP_PIR_KEYWORDS	vision	4	1.1396	0.459767	CLDN19, ABCA4, MERTK, RLBP1	348	139	19235	1.59059	1	0.905711	99.9811
SP_PIR_KEYWORDS	sensory transduction	4	1.1396	0.998741	CLDN19, ABCA4, MERTK, RLBP1	348	595	19235	0.371583	1	1	100
Annotation Cluster 100	Enrichment Score: 0.3388936516393518
Category	Term	Count	%	PValue	Genes	List Total	Pop Hits	Pop Total	Fold Enrichment	Bonferroni	Benjamini	FDR
INTERPRO	IPR000372:Leucine-rich repeat, cysteine-rich flanking region, N-terminal	4	1.1396	0.286636	FLRT3, CHADL, FMOD, LRRTM2	315	99	16659	2.1368	1	0.985547	99.3953
SMART	SM00013:LRRNT	4	1.1396	0.369937	FLRT3, CHADL, FMOD, LRRTM2	200	99	9079	1.83414	1	0.930675	99.6127
INTERPRO	IPR003591:Leucine-rich repeat, typical subtype	4	1.1396	0.44987	FLRT3, CHADL, FMOD, LRRTM2	315	131	16659	1.61483	1	0.9983	99.9881
SMART	SM00369:LRR_TYP	4	1.1396	0.551092	FLRT3, CHADL, FMOD, LRRTM2	200	131	9079	1.38611	1	0.97732	99.9934
INTERPRO	IPR001611:Leucine-rich repeat	4	1.1396	0.76871	FLRT3, CHADL, FMOD, LRRTM2	315	213	16659	0.993159	1	0.999999	100
Annotation Cluster 101	Enrichment Score: 0.3360326876169522
Category	Term	Count	%	PValue	Genes	List Total	Pop Hits	Pop Total	Fold Enrichment	Bonferroni	Benjamini	FDR
UP_SEQ_FEATURE	domain:Helix-loop-helix motif	4	1.1396	0.342387	EPAS1, HEY1, NHLH2, ID4	348	114	19113	1.9271	1	0.996421	99.8945
INTERPRO	IPR001092:Basic helix-loop-helix dimerisation region bHLH	4	1.1396	0.36401	EPAS1, HEY1, NHLH2, ID4	315	114	16659	1.85564	1	0.994588	99.8935
SMART	SM00353:HLH	4	1.1396	0.45806	EPAS1, HEY1, NHLH2, ID4	200	114	9079	1.59281	1	0.958643	99.9367
UP_SEQ_FEATURE	DNA-binding region:Basic motif	3	0.854701	0.79308	EPAS1, HEY1, NHLH2	348	161	19113	1.0234	1	1	100
Annotation Cluster 102	Enrichment Score: 0.3352514329312753
Category	Term	Count	%	PValue	Genes	List Total	Pop Hits	Pop Total	Fold Enrichment	Bonferroni	Benjamini	FDR
GOTERM_MF_FAT	GO:0030554~adenyl nucleotide binding	36	10.2564	0.251057	ACOX2, DNAH10, ATP10B, NUAK2, GNE, LDHD, DUOX2, DQX1, DUOX1, DNAH3, ADRBK2, ABCA1, ABCA4, PDE1C, PAK3, PTK2B, P2RY2, ETNK2, ENTPD3, ACSL4, PAPSS2, CHD5, ABCA12, DGKI, ABCG1, DAPK1, P2RX5, RPS6KA6, P2RX6, ROR2, DPYD, JAK3, MERTK, BMPR1B, MYLK, HLA-DRA	257	1577	12983	1.15322	1	0.930476	98.5748
GOTERM_MF_FAT	GO:0001883~purine nucleoside binding	36	10.2564	0.281464	ACOX2, DNAH10, ATP10B, NUAK2, GNE, LDHD, DUOX2, DQX1, DUOX1, DNAH3, ADRBK2, ABCA1, ABCA4, PDE1C, PAK3, PTK2B, P2RY2, ETNK2, ENTPD3, ACSL4, PAPSS2, CHD5, ABCA12, DGKI, ABCG1, DAPK1, P2RX5, RPS6KA6, P2RX6, ROR2, DPYD, JAK3, MERTK, BMPR1B, MYLK, HLA-DRA	257	1601	12983	1.13593	1	0.945511	99.2252
GOTERM_MF_FAT	GO:0001882~nucleoside binding	36	10.2564	0.295877	ACOX2, DNAH10, ATP10B, NUAK2, GNE, LDHD, DUOX2, DQX1, DUOX1, DNAH3, ADRBK2, ABCA1, ABCA4, PDE1C, PAK3, PTK2B, P2RY2, ETNK2, ENTPD3, ACSL4, PAPSS2, CHD5, ABCA12, DGKI, ABCG1, DAPK1, P2RX5, RPS6KA6, P2RX6, ROR2, DPYD, JAK3, MERTK, BMPR1B, MYLK, HLA-DRA	257	1612	12983	1.12818	1	0.945615	99.4248
SP_PIR_KEYWORDS	atp-binding	26	7.40741	0.437257	DNAH10, ATP10B, NUAK2, GNE, DQX1, DNAH3, ADRBK2, ABCA1, ABCA4, PAK3, PTK2B, ETNK2, ENTPD3, ACSL4, PAPSS2, CHD5, ABCA12, DGKI, ABCG1, DAPK1, RPS6KA6, ROR2, JAK3, BMPR1B, MERTK, MYLK	348	1326	19235	1.08378	1	0.89209	99.9666
GOTERM_MF_FAT	GO:0017076~purine nucleotide binding	40	11.396	0.443993	ACOX2, DNAH10, RAB7B, ATP10B, NUAK2, GNAI1, GNE, LDHD, DUOX2, DQX1, DUOX1, DNAH3, ADRBK2, ABCA1, ABCA4, RHOU, PDE1C, PAK3, PTK2B, P2RY2, GUCY1A2, ETNK2, ENTPD3, ACSL4, PAPSS2, CHD5, ABCA12, DGKI, ABCG1, DAPK1, P2RX5, RPS6KA6, P2RX6, ROR2, DPYD, JAK3, MERT	257	1918	12983	1.05355	1	0.984376	99.9822
GOTERM_MF_FAT	GO:0032559~adenyl ribonucleotide binding	31	8.83191	0.491662	DNAH10, ATP10B, NUAK2, GNE, DQX1, DNAH3, ADRBK2, ABCA1, ABCA4, PDE1C, PAK3, PTK2B, P2RY2, ETNK2, ENTPD3, ACSL4, PAPSS2, CHD5, ABCA12, DGKI, ABCG1, DAPK1, P2RX5, RPS6KA6, P2RX6, ROR2, JAK3, MERTK, BMPR1B, MYLK, HLA-DRA	257	1497	12983	1.04612	1	0.986059	99.9952
GOTERM_MF_FAT	GO:0005524~ATP binding	30	8.54701	0.539646	DNAH10, ATP10B, NUAK2, GNE, DQX1, DNAH3, ADRBK2, ABCA1, ABCA4, PAK3, PTK2B, P2RY2, ETNK2, ENTPD3, ACSL4, PAPSS2, CHD5, ABCA12, DGKI, ABCG1, DAPK1, P2RX5, RPS6KA6, P2RX6, ROR2, JAK3, MERTK, BMPR1B, MYLK, HLA-DRA	257	1477	12983	1.02608	1	0.9913	99.9989
SP_PIR_KEYWORDS	nucleotide-binding	31	8.83191	0.559821	DNAH10, RAB7B, ATP10B, NUAK2, GNE, GNAI1, DQX1, DNAH3, ADRBK2, ABCA1, ABCA4, RHOU, PAK3, PTK2B, GUCY1A2, ETNK2, ENTPD3, ACSL4, NT5E, PAPSS2, CHD5, ABCA12, DGKI, ABCG1, DAPK1, RPS6KA6, ROR2, JAK3, MERTK, BMPR1B, MYLK	348	1686	19235	1.01629	1	0.944645	99.9989
GOTERM_MF_FAT	GO:0032553~ribonucleotide binding	35	9.97151	0.682056	DNAH10, RAB7B, ATP10B, NUAK2, GNE, GNAI1, DQX1, DNAH3, ADRBK2, ABCA1, ABCA4, RHOU, PDE1C, PAK3, PTK2B, P2RY2, GUCY1A2, ETNK2, ENTPD3, ACSL4, PAPSS2, CHD5, ABCA12, DGKI, ABCG1, DAPK1, P2RX5, RPS6KA6, P2RX6, ROR2, JAK3, MERTK, BMPR1B, MYLK, HLA-DRA	257	1836	12983	0.963024	1	0.997775	100
GOTERM_MF_FAT	GO:0032555~purine ribonucleotide binding	35	9.97151	0.682056	DNAH10, RAB7B, ATP10B, NUAK2, GNE, GNAI1, DQX1, DNAH3, ADRBK2, ABCA1, ABCA4, RHOU, PDE1C, PAK3, PTK2B, P2RY2, GUCY1A2, ETNK2, ENTPD3, ACSL4, PAPSS2, CHD5, ABCA12, DGKI, ABCG1, DAPK1, P2RX5, RPS6KA6, P2RX6, ROR2, JAK3, MERTK, BMPR1B, MYLK, HLA-DRA	257	1836	12983	0.963024	1	0.997775	100
GOTERM_MF_FAT	GO:0000166~nucleotide binding	42	11.9658	0.731728	ACOX2, DNAH10, RAB7B, NUAK2, ATP10B, GNAI1, GNE, LDHD, DUOX2, DQX1, DUOX1, DNAH3, ADRBK2, ABCA1, ABCA4, RHOU, PDE1C, PAK3, PTK2B, P2RY2, GUCY1A2, ETNK2, ENTPD3, ACSL4, NT5E, PAPSS2, CHD5, ABCA12, DGKI, ABCG1, DAPK1, P2RX5, RPS6KA6, P2RX6, ROR2, CELF2, DPY	257	2245	12983	0.945094	1	0.999041	100
Annotation Cluster 103	Enrichment Score: 0.31912694544827486
Category	Term	Count	%	PValue	Genes	List Total	Pop Hits	Pop Total	Fold Enrichment	Bonferroni	Benjamini	FDR
GOTERM_BP_FAT	GO:0009891~positive regulation of biosynthetic process	17	4.8433	0.331851	THRB, EPAS1, GRIP1, FOXA1, TGFB3, LEF1, ABCA1, TP73, ABCG1, IL31RA, PLA2G4A, SORBS1, PTK2B, TFAP2B, JAK3, BMP7, F2R	274	695	13528	1.20767	1	0.925278	99.901
GOTERM_BP_FAT	GO:0045893~positive regulation of transcription, DNA-dependent	12	3.4188	0.377575	EPAS1, THRB, GRIP1, FOXA1, TGFB3, TFAP2B, LEF1, JAK3, BMP7, TP73, IL31RA, F2R	274	477	13528	1.24207	1	0.942863	99.9706
GOTERM_BP_FAT	GO:0051254~positive regulation of RNA metabolic process	12	3.4188	0.385311	EPAS1, THRB, GRIP1, FOXA1, TGFB3, TFAP2B, LEF1, JAK3, BMP7, TP73, IL31RA, F2R	274	481	13528	1.23174	1	0.945091	99.9763
GOTERM_BP_FAT	GO:0031328~positive regulation of cellular biosynthetic process	16	4.5584	0.412629	THRB, EPAS1, GRIP1, FOXA1, TGFB3, LEF1, ABCA1, TP73, IL31RA, PLA2G4A, SORBS1, PTK2B, TFAP2B, JAK3, BMP7, F2R	274	685	13528	1.15322	1	0.953603	99.9891
GOTERM_BP_FAT	GO:0010628~positive regulation of gene expression	13	3.7037	0.509025	EPAS1, THRB, GRIP1, FOXA1, TGFB3, TFAP2B, LEF1, JAK3, PRDM1, BMP7, TP73, IL31RA, F2R	274	581	13528	1.10472	1	0.979729	99.9995
GOTERM_BP_FAT	GO:0010557~positive regulation of macromolecule biosynthetic process	14	3.9886	0.563009	THRB, EPAS1, GRIP1, FOXA1, TGFB3, LEF1, TP73, IL31RA, SORBS1, PTK2B, TFAP2B, JAK3, BMP7, F2R	274	654	13528	1.0569	1	0.987889	99.9999
GOTERM_BP_FAT	GO:0045941~positive regulation of transcription	12	3.4188	0.589799	EPAS1, THRB, GRIP1, FOXA1, TGFB3, TFAP2B, LEF1, JAK3, BMP7, TP73, IL31RA, F2R	274	564	13528	1.05047	1	0.990319	100
GOTERM_BP_FAT	GO:0045935~positive regulation of nucleobase, nucleoside, nucleotide and nucleic acid metabolic process	13	3.7037	0.610036	THRB, EPAS1, GRIP1, FOXA1, TGFB3, LEF1, ABCA1, TP73, IL31RA, TFAP2B, JAK3, BMP7, F2R	274	624	13528	1.02859	1	0.992167	100
GOTERM_BP_FAT	GO:0051173~positive regulation of nitrogen compound metabolic process	13	3.7037	0.653473	THRB, EPAS1, GRIP1, FOXA1, TGFB3, LEF1, ABCA1, TP73, IL31RA, TFAP2B, JAK3, BMP7, F2R	274	644	13528	0.996645	1	0.995424	100
Annotation Cluster 104	Enrichment Score: 0.3182683931396812
Category	Term	Count	%	PValue	Genes	List Total	Pop Hits	Pop Total	Fold Enrichment	Bonferroni	Benjamini	FDR
GOTERM_BP_FAT	GO:0031644~regulation of neurological system process	5	1.4245	0.372663	LZTS1, SLC1A3, BCHE, SNCA, F2R	274	153	13528	1.61347	1	0.941121	99.9664
GOTERM_BP_FAT	GO:0050804~regulation of synaptic transmission	4	1.1396	0.519954	LZTS1, SLC1A3, BCHE, SNCA	274	136	13528	1.45213	1	0.981677	99.9997
GOTERM_BP_FAT	GO:0051969~regulation of transmission of nerve impulse	4	1.1396	0.572683	LZTS1, SLC1A3, BCHE, SNCA	274	147	13528	1.34346	1	0.988715	100
Annotation Cluster 105	Enrichment Score: 0.3154497074886155
Category	Term	Count	%	PValue	Genes	List Total	Pop Hits	Pop Total	Fold Enrichment	Bonferroni	Benjamini	FDR
INTERPRO	IPR017441:Protein kinase, ATP binding site	11	3.1339	0.3546	RPS6KA6, NUAK2, PAK3, PTK2B, ADRBK2, ROR2, JAK3, MERTK, BMPR1B, MYLK, DAPK1	315	455	16659	1.27856	1	0.994099	99.867
INTERPRO	IPR000719:Protein kinase, core	11	3.1339	0.395099	RPS6KA6, NUAK2, PAK3, PTK2B, ADRBK2, ROR2, JAK3, MERTK, BMPR1B, MYLK, DAPK1	315	476	16659	1.22215	1	0.996361	99.9501
UP_SEQ_FEATURE	binding site:ATP	11	3.1339	0.51553	RPS6KA6, NUAK2, PAK3, PTK2B, ADRBK2, ROR2, JAK3, MERTK, BMPR1B, MYLK, DAPK1	348	542	19113	1.11466	1	0.999855	99.9993
UP_SEQ_FEATURE	active site:Proton acceptor	13	3.7037	0.53269	NUAK2, ADRBK2, DHRS9, DAPK1, ALDH1A1, RPS6KA6, PTK2B, PAK3, ROR2, JAK3, BMPR1B, MERTK, MYLK	348	658	19113	1.08509	1	0.99988	99.9996
GOTERM_MF_FAT	GO:0004672~protein kinase activity	13	3.7037	0.536248	NRP2, NUAK2, ADRBK2, DAPK1, RPS6KA6, PTK2B, PAK3, ROR2, TGFBR3, JAK3, BMPR1B, MERTK, MYLK	257	606	12983	1.08371	1	0.991343	99.9988
UP_SEQ_FEATURE	domain:Protein kinase	9	2.5641	0.620532	NUAK2, PAK3, PTK2B, ADRBK2, ROR2, MERTK, BMPR1B, MYLK, DAPK1	348	469	19113	1.05395	1	0.999985	100
Annotation Cluster 106	Enrichment Score: 0.287892241908811
Category	Term	Count	%	PValue	Genes	List Total	Pop Hits	Pop Total	Fold Enrichment	Bonferroni	Benjamini	FDR
GOTERM_BP_FAT	GO:0010324~membrane invagination	6	1.7094	0.457978	LRP1B, SNCA, ABCA1, CLEC7A, MERTK, LRP4	274	220	13528	1.34652	1	0.9674	99.9973
GOTERM_BP_FAT	GO:0006897~endocytosis	6	1.7094	0.457978	LRP1B, SNCA, ABCA1, CLEC7A, MERTK, LRP4	274	220	13528	1.34652	1	0.9674	99.9973
GOTERM_BP_FAT	GO:0016044~membrane organization	8	2.2792	0.65258	VAV3, LRP1B, SNCA, ABCA1, CLEC7A, ABCA4, MERTK, LRP4	274	381	13528	1.03669	1	0.995428	100
Annotation Cluster 107	Enrichment Score: 0.2779747862076981
Category	Term	Count	%	PValue	Genes	List Total	Pop Hits	Pop Total	Fold Enrichment	Bonferroni	Benjamini	FDR
GOTERM_CC_FAT	GO:0044432~endoplasmic reticulum part	9	2.5641	0.483105	TRAM2, BCHE, DUOXA1, ACER2, RYR3, DHRS9, RYR2, PPAP2B, HLA-DRA	277	347	12782	1.19683	1	0.925609	99.9813
GOTERM_CC_FAT	GO:0005789~endoplasmic reticulum membrane	7	1.9943	0.523789	TRAM2, DUOXA1, ACER2, RYR3, DHRS9, RYR2, PPAP2B	277	269	12782	1.20078	1	0.943655	99.9936
GOTERM_CC_FAT	GO:0042175~nuclear envelope-endoplasmic reticulum network	7	1.9943	0.579266	TRAM2, DUOXA1, ACER2, RYR3, DHRS9, RYR2, PPAP2B	277	284	12782	1.13736	1	0.953709	99.9987
Annotation Cluster 108	Enrichment Score: 0.2593304390631998
Category	Term	Count	%	PValue	Genes	List Total	Pop Hits	Pop Total	Fold Enrichment	Bonferroni	Benjamini	FDR
GOTERM_BP_FAT	GO:0006469~negative regulation of protein kinase activity	3	0.854701	0.526916	CDKN1A, DUSP9, TP73	274	87	13528	1.70249	1	0.982694	99.9997
GOTERM_BP_FAT	GO:0033673~negative regulation of kinase activity	3	0.854701	0.545227	CDKN1A, DUSP9, TP73	274	90	13528	1.64574	1	0.985528	99.9999
GOTERM_BP_FAT	GO:0051348~negative regulation of transferase activity	3	0.854701	0.58035	CDKN1A, DUSP9, TP73	274	96	13528	1.54288	1	0.989231	100
Annotation Cluster 109	Enrichment Score: 0.22300714260398685
Category	Term	Count	%	PValue	Genes	List Total	Pop Hits	Pop Total	Fold Enrichment	Bonferroni	Benjamini	FDR
GOTERM_BP_FAT	GO:0030099~myeloid cell differentiation	4	1.1396	0.289527	EPAS1, TGFBR3, HEPH, IL31RA	274	93	13528	2.12354	1	0.904149	99.716
GOTERM_BP_FAT	GO:0030097~hemopoiesis	5	1.4245	0.705191	EPAS1, TGFBR3, SH2B3, HEPH, IL31RA	274	236	13528	1.04602	1	0.997423	100
GOTERM_BP_FAT	GO:0048534~hemopoietic or lymphoid organ development	5	1.4245	0.773583	EPAS1, TGFBR3, SH2B3, HEPH, IL31RA	274	260	13528	0.949467	1	0.999078	100
GOTERM_BP_FAT	GO:0002520~immune system development	5	1.4245	0.811837	EPAS1, TGFBR3, SH2B3, HEPH, IL31RA	274	276	13528	0.894425	1	0.999484	100
Annotation Cluster 110	Enrichment Score: 0.20344088155407983
Category	Term	Count	%	PValue	Genes	List Total	Pop Hits	Pop Total	Fold Enrichment	Bonferroni	Benjamini	FDR
GOTERM_BP_FAT	GO:0051605~protein maturation by peptide bond cleavage	3	0.854701	0.520702	CPE, CFI, MMP14	274	86	13528	1.72229	1	0.98163	99.9997
GOTERM_BP_FAT	GO:0016485~protein processing	3	0.854701	0.664118	CPE, CFI, MMP14	274	112	13528	1.32247	1	0.995866	100
GOTERM_BP_FAT	GO:0051604~protein maturation	3	0.854701	0.709321	CPE, CFI, MMP14	274	122	13528	1.21407	1	0.997522	100
Annotation Cluster 111	Enrichment Score: 0.1888543790451488
Category	Term	Count	%	PValue	Genes	List Total	Pop Hits	Pop Total	Fold Enrichment	Bonferroni	Benjamini	FDR
GOTERM_BP_FAT	GO:0030817~regulation of cAMP biosynthetic process	3	0.854701	0.608072	GNAI1, HTR7, ABCA1	274	101	13528	1.4665	1	0.992063	100
GOTERM_BP_FAT	GO:0030814~regulation of cAMP metabolic process	3	0.854701	0.618766	GNAI1, HTR7, ABCA1	274	103	13528	1.43803	1	0.992938	100
GOTERM_BP_FAT	GO:0030808~regulation of nucleotide biosynthetic process	3	0.854701	0.654428	GNAI1, HTR7, ABCA1	274	110	13528	1.34652	1	0.995424	100
GOTERM_BP_FAT	GO:0030802~regulation of cyclic nucleotide biosynthetic process	3	0.854701	0.654428	GNAI1, HTR7, ABCA1	274	110	13528	1.34652	1	0.995424	100
GOTERM_BP_FAT	GO:0030799~regulation of cyclic nucleotide metabolic process	3	0.854701	0.66888	GNAI1, HTR7, ABCA1	274	113	13528	1.31077	1	0.996042	100
GOTERM_BP_FAT	GO:0006140~regulation of nucleotide metabolic process	3	0.854701	0.682841	GNAI1, HTR7, ABCA1	274	116	13528	1.27687	1	0.996715	100
Annotation Cluster 112	Enrichment Score: 0.1849243025996825
Category	Term	Count	%	PValue	Genes	List Total	Pop Hits	Pop Total	Fold Enrichment	Bonferroni	Benjamini	FDR
SP_PIR_KEYWORDS	lysosome	4	1.1396	0.505608	PLEKHF1, RAB7B, PEBP4, ACP5	348	149	19235	1.48384	1	0.927559	99.9945
GOTERM_CC_FAT	GO:0000323~lytic vacuole	5	1.4245	0.672026	PLEKHF1, RAB7B, PEBP4, ACP5, HLA-DRA	277	211	12782	1.09347	1	0.97397	99.9999
GOTERM_CC_FAT	GO:0005764~lysosome	5	1.4245	0.672026	PLEKHF1, RAB7B, PEBP4, ACP5, HLA-DRA	277	211	12782	1.09347	1	0.97397	99.9999
GOTERM_CC_FAT	GO:0005773~vacuole	5	1.4245	0.797474	PLEKHF1, RAB7B, PEBP4, ACP5, HLA-DRA	277	252	12782	0.915564	1	0.991693	100
Annotation Cluster 113	Enrichment Score: 0.17911562293687044
Category	Term	Count	%	PValue	Genes	List Total	Pop Hits	Pop Total	Fold Enrichment	Bonferroni	Benjamini	FDR
INTERPRO	IPR002290:Serine/threonine protein kinase	6	1.7094	0.544466	RPS6KA6, NUAK2, PAK3, ADRBK2, MYLK, DAPK1	315	259	16659	1.22515	1	0.999594	99.9993
INTERPRO	IPR008271:Serine/threonine protein kinase, active site	7	1.9943	0.660239	RPS6KA6, NUAK2, PAK3, ADRBK2, BMPR1B, MYLK, DAPK1	315	354	16659	1.04576	1	0.999974	100
INTERPRO	IPR017442:Serine/threonine protein kinase-related	7	1.9943	0.67341	RPS6KA6, NUAK2, PAK3, ADRBK2, BMPR1B, MYLK, DAPK1	315	359	16659	1.0312	1	0.99998	100
SMART	SM00220:S_TKc	6	1.7094	0.67572	RPS6KA6, NUAK2, PAK3, ADRBK2, MYLK, DAPK1	200	259	9079	1.05162	1	0.993392	99.9999
SP_PIR_KEYWORDS	serine/threonine-protein kinase	7	1.9943	0.687544	RPS6KA6, NUAK2, PAK3, ADRBK2, BMPR1B, MYLK, DAPK1	348	381	19235	1.01551	1	0.97896	100
GOTERM_MF_FAT	GO:0004674~protein serine/threonine kinase activity	8	2.2792	0.748666	RPS6KA6, NUAK2, PAK3, ADRBK2, TGFBR3, BMPR1B, MYLK, DAPK1	257	430	12983	0.939861	1	0.999226	100
Annotation Cluster 114	Enrichment Score: 0.17355183762884785
Category	Term	Count	%	PValue	Genes	List Total	Pop Hits	Pop Total	Fold Enrichment	Bonferroni	Benjamini	FDR
GOTERM_MF_FAT	GO:0005096~GTPase activator activity	6	1.7094	0.447765	ALDH1A1, ARHGAP22, VAV3, RINL, RGS5, RASA3	257	220	12983	1.37775	1	0.984337	99.9839
GOTERM_MF_FAT	GO:0030695~GTPase regulator activity	7	1.9943	0.812693	ALDH1A1, ARHGAP22, VAV3, RINL, RGS5, SYTL2, RASA3	257	404	12983	0.875303	1	0.999657	100
GOTERM_MF_FAT	GO:0060589~nucleoside-triphosphatase regulator activity	7	1.9943	0.828643	ALDH1A1, ARHGAP22, VAV3, RINL, RGS5, SYTL2, RASA3	257	413	12983	0.856229	1	0.999759	100
Annotation Cluster 115	Enrichment Score: 0.16608570902241312
Category	Term	Count	%	PValue	Genes	List Total	Pop Hits	Pop Total	Fold Enrichment	Bonferroni	Benjamini	FDR
UP_SEQ_FEATURE	repeat:1	5	1.4245	0.646398	MUCL1, ART3, RYR3, SNCA, RYR2	348	243	19113	1.13009	1	0.99999	100
UP_SEQ_FEATURE	repeat:2	5	1.4245	0.655871	MUCL1, ART3, RYR3, SNCA, RYR2	348	246	19113	1.11631	1	0.999991	100
UP_SEQ_FEATURE	repeat:3	4	1.1396	0.748901	MUCL1, ART3, RYR3, RYR2	348	214	19113	1.02659	1	0.999999	100
Annotation Cluster 116	Enrichment Score: 0.14913347207098795
Category	Term	Count	%	PValue	Genes	List Total	Pop Hits	Pop Total	Fold Enrichment	Bonferroni	Benjamini	FDR
GOTERM_BP_FAT	GO:0051090~regulation of transcription factor activity	3	0.854701	0.618766	TNFSF4, TGFBR3, EDA2R	274	103	13528	1.43803	1	0.992938	100
GOTERM_BP_FAT	GO:0051101~regulation of DNA binding	3	0.854701	0.705039	TNFSF4, TGFBR3, EDA2R	274	121	13528	1.22411	1	0.997455	100
GOTERM_BP_FAT	GO:0051098~regulation of binding	3	0.854701	0.818201	TNFSF4, TGFBR3, EDA2R	274	153	13528	0.968084	1	0.999509	100
Annotation Cluster 117	Enrichment Score: 0.14868986171227436
Category	Term	Count	%	PValue	Genes	List Total	Pop Hits	Pop Total	Fold Enrichment	Bonferroni	Benjamini	FDR
GOTERM_MF_FAT	GO:0004175~endopeptidase activity	9	2.5641	0.456257	CAPN6, ADAMTS7, CAPN11, ADAM23, ADAMTS20, MMP28, CFI, MMP14, TLL1	257	375	12983	1.21242	1	0.983693	99.9871
SP_PIR_KEYWORDS	Protease	9	2.5641	0.648407	ADAMTS7, CPE, CAPN11, ADAM23, ADAMTS20, MMP28, CFI, MMP14, TLL1	348	484	19235	1.0278	1	0.971543	100
GOTERM_MF_FAT	GO:0070011~peptidase activity, acting on L-amino acid peptides	10	2.849	0.760411	CAPN6, ADAMTS7, CPE, CAPN11, ADAM23, ADAMTS20, MMP28, CFI, MMP14, TLL1	257	549	12983	0.920173	1	0.999312	100
GOTERM_MF_FAT	GO:0008233~peptidase activity	10	2.849	0.803781	CAPN6, ADAMTS7, CPE, CAPN11, ADAM23, ADAMTS20, MMP28, CFI, MMP14, TLL1	257	574	12983	0.880096	1	0.999624	100
GOTERM_BP_FAT	GO:0006508~proteolysis	11	3.1339	0.998408	CAPN6, ADAMTS7, RNF43, CPE, CAPN11, ADAM23, ADAMTS20, MMP28, CFI, MMP14, TLL1	274	1054	13528	0.51527	1	1	100
Annotation Cluster 118	Enrichment Score: 0.131426915397442
Category	Term	Count	%	PValue	Genes	List Total	Pop Hits	Pop Total	Fold Enrichment	Bonferroni	Benjamini	FDR
GOTERM_BP_FAT	GO:0014706~striated muscle tissue development	3	0.854701	0.696319	HSPG2, TGFBR3, F2R	274	119	13528	1.24468	1	0.997108	100
GOTERM_BP_FAT	GO:0060537~muscle tissue development	3	0.854701	0.721856	HSPG2, TGFBR3, F2R	274	125	13528	1.18493	1	0.997906	100
GOTERM_BP_FAT	GO:0007517~muscle organ development	4	1.1396	0.802529	HSPG2, ITGA11, TGFBR3, F2R	274	211	13528	0.935967	1	0.9994	100
Annotation Cluster 119	Enrichment Score: 0.1028064287386241
Category	Term	Count	%	PValue	Genes	List Total	Pop Hits	Pop Total	Fold Enrichment	Bonferroni	Benjamini	FDR
GOTERM_BP_FAT	GO:0035023~regulation of Rho protein signal transduction	3	0.854701	0.597153	VAV3, PTK2B, LPAR1	274	99	13528	1.49613	1	0.991077	100
GOTERM_BP_FAT	GO:0051056~regulation of small GTPase mediated signal transduction	4	1.1396	0.88715	VAV3, PTK2B, LPAR1, RASA3	274	252	13528	0.783687	1	0.999918	100
GOTERM_BP_FAT	GO:0046578~regulation of Ras protein signal transduction	3	0.854701	0.927894	VAV3, PTK2B, LPAR1	274	210	13528	0.705318	1	0.999986	100
Annotation Cluster 120	Enrichment Score: 0.0855760248928007
Category	Term	Count	%	PValue	Genes	List Total	Pop Hits	Pop Total	Fold Enrichment	Bonferroni	Benjamini	FDR
GOTERM_BP_FAT	GO:0010558~negative regulation of macromolecule biosynthetic process	10	2.849	0.779641	TNFSF4, THRB, HEY1, FOXA1, TGFB3, LEF1, ID4, PRDM1, INPP5D, S100A1	274	547	13528	0.902601	1	0.999146	100
GOTERM_BP_FAT	GO:0031327~negative regulation of cellular biosynthetic process	10	2.849	0.803704	TNFSF4, THRB, HEY1, FOXA1, TGFB3, LEF1, ID4, PRDM1, INPP5D, S100A1	274	561	13528	0.880076	1	0.999406	100
GOTERM_BP_FAT	GO:0010605~negative regulation of macromolecule metabolic process	13	3.7037	0.812565	A2M, TNFSF4, THRB, HEY1, FOXA1, SNCA, TGFB3, LEF1, BDKRB1, ID4, PRDM1, INPP5D, S100A1	274	734	13528	0.874441	1	0.999484	100
GOTERM_BP_FAT	GO:0045934~negative regulation of nucleobase, nucleoside, nucleotide and nucleic acid metabolic process	9	2.5641	0.816178	TNFSF4, THRB, HEY1, FOXA1, TGFB3, LEF1, ID4, PRDM1, S100A1	274	512	13528	0.867872	1	0.999502	100
GOTERM_BP_FAT	GO:0009890~negative regulation of biosynthetic process	10	2.849	0.822735	TNFSF4, THRB, HEY1, FOXA1, TGFB3, LEF1, ID4, PRDM1, INPP5D, S100A1	274	573	13528	0.861645	1	0.999546	100
GOTERM_BP_FAT	GO:0016481~negative regulation of transcription	8	2.2792	0.823533	TNFSF4, THRB, HEY1, FOXA1, LEF1, ID4, PRDM1, S100A1	274	459	13528	0.860519	1	0.999547	100
GOTERM_BP_FAT	GO:0051172~negative regulation of nitrogen compound metabolic process	9	2.5641	0.827419	TNFSF4, THRB, HEY1, FOXA1, TGFB3, LEF1, ID4, PRDM1, S100A1	274	519	13528	0.856166	1	0.999568	100
GOTERM_BP_FAT	GO:0010629~negative regulation of gene expression	8	2.2792	0.887341	TNFSF4, THRB, HEY1, FOXA1, LEF1, ID4, PRDM1, S100A1	274	504	13528	0.783687	1	0.999917	100
Annotation Cluster 121	Enrichment Score: 0.07522271942959216
Category	Term	Count	%	PValue	Genes	List Total	Pop Hits	Pop Total	Fold Enrichment	Bonferroni	Benjamini	FDR
GOTERM_BP_FAT	GO:0000122~negative regulation of transcription from RNA polymerase II promoter	5	1.4245	0.788592	HEY1, FOXA1, LEF1, PRDM1, S100A1	274	266	13528	0.92805	1	0.999246	100
GOTERM_BP_FAT	GO:0016481~negative regulation of transcription	8	2.2792	0.823533	TNFSF4, THRB, HEY1, FOXA1, LEF1, ID4, PRDM1, S100A1	274	459	13528	0.860519	1	0.999547	100
GOTERM_BP_FAT	GO:0045892~negative regulation of transcription, DNA-dependent	6	1.7094	0.849419	TNFSF4, HEY1, FOXA1, LEF1, PRDM1, S100A1	274	356	13528	0.832117	1	0.999745	100
GOTERM_BP_FAT	GO:0051253~negative regulation of RNA metabolic process	6	1.7094	0.859291	TNFSF4, HEY1, FOXA1, LEF1, PRDM1, S100A1	274	362	13528	0.818325	1	0.999807	100
GOTERM_BP_FAT	GO:0010629~negative regulation of gene expression	8	2.2792	0.887341	TNFSF4, THRB, HEY1, FOXA1, LEF1, ID4, PRDM1, S100A1	274	504	13528	0.783687	1	0.999917	100
Annotation Cluster 122	Enrichment Score: 0.07239573344788307
Category	Term	Count	%	PValue	Genes	List Total	Pop Hits	Pop Total	Fold Enrichment	Bonferroni	Benjamini	FDR
GOTERM_CC_FAT	GO:0005743~mitochondrial inner membrane	6	1.7094	0.794506	SLC1A3, HMGCS2, UCP2, LDHD, COX6B2, PRODH	277	306	12782	0.904792	1	0.991805	100
GOTERM_CC_FAT	GO:0019866~organelle inner membrane	6	1.7094	0.842728	SLC1A3, HMGCS2, UCP2, LDHD, COX6B2, PRODH	277	329	12782	0.841539	1	0.995574	100
GOTERM_CC_FAT	GO:0031966~mitochondrial membrane	7	1.9943	0.857901	SLC1A3, HMGCS2, UCP2, LDHD, COX6B2, ACSL4, PRODH	277	394	12782	0.819824	1	0.996489	100
GOTERM_CC_FAT	GO:0005740~mitochondrial envelope	7	1.9943	0.893707	SLC1A3, HMGCS2, UCP2, LDHD, COX6B2, ACSL4, PRODH	277	419	12782	0.770909	1	0.997845	100
Annotation Cluster 123	Enrichment Score: 0.07094493094378745
Category	Term	Count	%	PValue	Genes	List Total	Pop Hits	Pop Total	Fold Enrichment	Bonferroni	Benjamini	FDR
GOTERM_BP_FAT	GO:0006006~glucose metabolic process	3	0.854701	0.818201	OGDHL, GPT, EDARADD	274	153	13528	0.968084	1	0.999509	100
GOTERM_BP_FAT	GO:0005996~monosaccharide metabolic process	4	1.1396	0.829342	GNE, OGDHL, GPT, EDARADD	274	222	13528	0.88959	1	0.999581	100
GOTERM_BP_FAT	GO:0019318~hexose metabolic process	3	0.854701	0.902759	OGDHL, GPT, EDARADD	274	192	13528	0.771442	1	0.999952	100
Annotation Cluster 124	Enrichment Score: 0.06108775578027781
Category	Term	Count	%	PValue	Genes	List Total	Pop Hits	Pop Total	Fold Enrichment	Bonferroni	Benjamini	FDR
GOTERM_CC_FAT	GO:0005875~microtubule associated complex	3	0.854701	0.650388	DNAH10, MAPT, DNAH3	277	102	12782	1.35719	1	0.969336	99.9999
SP_PIR_KEYWORDS	microtubule	3	0.854701	0.922996	DNAH10, MAPT, DNAH3	348	231	19235	0.717831	1	0.999448	100
GOTERM_BP_FAT	GO:0007017~microtubule-based process	3	0.854701	0.965424	DNAH10, MAPT, DNAH3	274	253	13528	0.585442	1	0.999999	100
GOTERM_CC_FAT	GO:0005874~microtubule	3	0.854701	0.983011	DNAH10, MAPT, DNAH3	277	274	12782	0.505231	1	0.999965	100
Annotation Cluster 125	Enrichment Score: 0.035726143905691725
Category	Term	Count	%	PValue	Genes	List Total	Pop Hits	Pop Total	Fold Enrichment	Bonferroni	Benjamini	FDR
GOTERM_CC_FAT	GO:0005759~mitochondrial matrix	4	1.1396	0.871914	HMGCS2, OGDHL, ABAT, PRODH	277	227	12782	0.813117	1	0.99683	100
GOTERM_CC_FAT	GO:0031980~mitochondrial lumen	4	1.1396	0.871914	HMGCS2, OGDHL, ABAT, PRODH	277	227	12782	0.813117	1	0.99683	100
UP_SEQ_FEATURE	transit peptide:Mitochondrion	5	1.4245	0.971863	HMGCS2, OGDHL, LDHD, ABAT, PRODH	348	467	19113	0.588034	1	1	100
SP_PIR_KEYWORDS	transit peptide	5	1.4245	0.973965	HMGCS2, OGDHL, LDHD, ABAT, PRODH	348	476	19235	0.580599	1	0.999955	100
Annotation Cluster 126	Enrichment Score: 0.035697533364697956
Category	Term	Count	%	PValue	Genes	List Total	Pop Hits	Pop Total	Fold Enrichment	Bonferroni	Benjamini	FDR
SP_PIR_KEYWORDS	chromatin regulator	4	1.1396	0.74217	DPF3, FOXA1, PADI4, CHD5	348	213	19235	1.03799	1	0.987581	100
GOTERM_BP_FAT	GO:0016568~chromatin modification	3	0.854701	0.976064	DPF3, PADI4, CHD5	274	274	13528	0.540572	1	1	100
GOTERM_BP_FAT	GO:0006325~chromatin organization	3	0.854701	0.996368	DPF3, PADI4, CHD5	274	378	13528	0.391843	1	1	100
GOTERM_BP_FAT	GO:0051276~chromosome organization	4	1.1396	0.997259	DPF3, PADI4, CHD5, TERT	274	485	13528	0.407194	1	1	100
Annotation Cluster 127	Enrichment Score: 0.02755183634423981
Category	Term	Count	%	PValue	Genes	List Total	Pop Hits	Pop Total	Fold Enrichment	Bonferroni	Benjamini	FDR
UP_SEQ_FEATURE	repeat:ANK 1	3	0.854701	0.924679	ASPG, DGKI, DAPK1	348	231	19113	0.713278	1	1	100
UP_SEQ_FEATURE	repeat:ANK 2	3	0.854701	0.9258	ASPG, DGKI, DAPK1	348	232	19113	0.710204	1	1	100
SP_PIR_KEYWORDS	ank repeat	3	0.854701	0.932679	ASPG, DGKI, DAPK1	348	240	19235	0.690912	1	0.999558	100
INTERPRO	IPR002110:Ankyrin	3	0.854701	0.941096	ASPG, DGKI, DAPK1	315	238	16659	0.666627	1	1	100
SMART	SM00248:ANK	3	0.854701	0.969095	ASPG, DGKI, DAPK1	200	238	9079	0.572206	1	0.999999	100
Annotation Cluster 128	Enrichment Score: 0.02705366111224591
Category	Term	Count	%	PValue	Genes	List Total	Pop Hits	Pop Total	Fold Enrichment	Bonferroni	Benjamini	FDR
GOTERM_BP_FAT	GO:0033365~protein localization in organelle	3	0.854701	0.797373	LACRT, TGFB3, F2R	274	146	13528	1.0145	1	0.999348	100
GOTERM_BP_FAT	GO:0034613~cellular protein localization	4	1.1396	0.9904	LACRT, TGFB3, SYTL2, F2R	274	411	13528	0.480509	1	1	100
GOTERM_BP_FAT	GO:0070727~cellular macromolecule localization	4	1.1396	0.990866	LACRT, TGFB3, SYTL2, F2R	274	414	13528	0.477027	1	1	100
GOTERM_BP_FAT	GO:0006886~intracellular protein transport	3	0.854701	0.996089	TGFB3, SYTL2, F2R	274	374	13528	0.396034	1	1	100
Annotation Cluster 129	Enrichment Score: 0.02227537464613293
Category	Term	Count	%	PValue	Genes	List Total	Pop Hits	Pop Total	Fold Enrichment	Bonferroni	Benjamini	FDR
INTERPRO	IPR007087:Zinc finger, C2H2-type	11	3.1339	0.929318	PLAG1, DPF3, ZMAT3, RBM20, ZNF812, BNC2, ZNF772, BNC1, ZNF503, PRDM1, ZNF701	315	784	16659	0.742019	1	1	100
INTERPRO	IPR015880:Zinc finger, C2H2-like	11	3.1339	0.937281	PLAG1, DPF3, ZMAT3, RBM20, ZNF812, BNC2, ZNF772, BNC1, ZNF503, PRDM1, ZNF701	315	797	16659	0.729916	1	1	100
SMART	SM00355:ZnF_C2H2	11	3.1339	0.984328	PLAG1, DPF3, ZMAT3, RBM20, ZNF812, BNC2, ZNF772, BNC1, ZNF503, PRDM1, ZNF701	200	797	9079	0.626531	1	1	100
Annotation Cluster 130	Enrichment Score: 0.017669434147450917
Category	Term	Count	%	PValue	Genes	List Total	Pop Hits	Pop Total	Fold Enrichment	Bonferroni	Benjamini	FDR
UP_SEQ_FEATURE	zinc finger region:C2H2-type 1	7	1.9943	0.931204	PLAG1, ZNF812, BNC2, ZNF772, BNC1, PRDM1, ZNF701	348	542	19113	0.70933	1	1	100
UP_SEQ_FEATURE	zinc finger region:C2H2-type 4	7	1.9943	0.951737	PLAG1, ZNF812, BNC2, ZNF772, BNC1, PRDM1, ZNF701	348	575	19113	0.668621	1	1	100
UP_SEQ_FEATURE	zinc finger region:C2H2-type 3	7	1.9943	0.971523	PLAG1, ZNF812, BNC2, ZNF772, BNC1, PRDM1, ZNF701	348	622	19113	0.618098	1	1	100
UP_SEQ_FEATURE	zinc finger region:C2H2-type 2	6	1.7094	0.986977	PLAG1, BNC2, ZNF772, BNC1, PRDM1, ZNF701	348	608	19113	0.541998	1	1	100
Annotation Cluster 131	Enrichment Score: 0.015684648071255886
Category	Term	Count	%	PValue	Genes	List Total	Pop Hits	Pop Total	Fold Enrichment	Bonferroni	Benjamini	FDR
SP_PIR_KEYWORDS	g-protein coupled receptor	11	3.1339	0.926813	F2RL2, GPR128, C3AR1, P2RY2, HTR7, CHRM1, BAI2, BDKRB1, GPR68, LPAR1, F2R	348	816	19235	0.745102	1	0.999497	100
INTERPRO	IPR017452:GPCR, rhodopsin-like superfamily	9	2.5641	0.966596	F2RL2, C3AR1, P2RY2, HTR7, CHRM1, BDKRB1, GPR68, LPAR1, F2R	315	726	16659	0.655608	1	1	100
INTERPRO	IPR000276:7TM GPCR, rhodopsin-like	9	2.5641	0.966954	F2RL2, C3AR1, P2RY2, HTR7, CHRM1, BDKRB1, GPR68, LPAR1, F2R	315	727	16659	0.654706	1	1	100
PIR_SUPERFAMILY	PIRSF800006:rhodopsin-like G protein-coupled receptors	7	1.9943	0.999122	C3AR1, P2RY2, HTR7, CHRM1, BDKRB1, GPR68, LPAR1	173	686	7396	0.436239	1	1	100
Annotation Cluster 132	Enrichment Score: 0.015193903093588817
Category	Term	Count	%	PValue	Genes	List Total	Pop Hits	Pop Total	Fold Enrichment	Bonferroni	Benjamini	FDR
GOTERM_BP_FAT	GO:0008104~protein localization	13	3.7037	0.947604	TRAM2, RAB7B, GRIP1, DUOXA1, ZMAT3, LRP1B, LACRT, TGFB3, HSPG2, SYTL2, ABCA1, ABCG1, F2R	274	882	13528	0.727709	1	0.999996	100
GOTERM_BP_FAT	GO:0015031~protein transport	10	2.849	0.973743	TRAM2, RAB7B, DUOXA1, ZMAT3, LRP1B, TGFB3, SYTL2, ABCA1, ABCG1, F2R	274	762	13528	0.64793	1	1	100
GOTERM_BP_FAT	GO:0045184~establishment of protein localization	10	2.849	0.975769	TRAM2, RAB7B, DUOXA1, ZMAT3, LRP1B, TGFB3, SYTL2, ABCA1, ABCG1, F2R	274	769	13528	0.642032	1	1	100
Annotation Cluster 133	Enrichment Score: 0.012949892276686829
Category	Term	Count	%	PValue	Genes	List Total	Pop Hits	Pop Total	Fold Enrichment	Bonferroni	Benjamini	FDR
SP_PIR_KEYWORDS	gtp-binding	4	1.1396	0.938277	RAB7B, GNAI1, GUCY1A2, RHOU	348	329	19235	0.672012	1	0.999613	100
UP_SEQ_FEATURE	nucleotide phosphate-binding region:GTP	3	0.854701	0.971822	RAB7B, GNAI1, RHOU	348	295	19113	0.558533	1	1	100
GOTERM_MF_FAT	GO:0005525~GTP binding	4	1.1396	0.979231	RAB7B, GNAI1, GUCY1A2, RHOU	257	372	12983	0.543199	1	1	100
GOTERM_MF_FAT	GO:0019001~guanyl nucleotide binding	4	1.1396	0.982254	RAB7B, GNAI1, GUCY1A2, RHOU	257	382	12983	0.528979	1	1	100
GOTERM_MF_FAT	GO:0032561~guanyl ribonucleotide binding	4	1.1396	0.982254	RAB7B, GNAI1, GUCY1A2, RHOU	257	382	12983	0.528979	1	1	100
Annotation Cluster 134	Enrichment Score: 0.005729258532093196
Category	Term	Count	%	PValue	Genes	List Total	Pop Hits	Pop Total	Fold Enrichment	Bonferroni	Benjamini	FDR
SP_PIR_KEYWORDS	transcription regulation	27	7.69231	0.978531	DPF3, THRB, IL16, MYT1, DMRTA1, ARHGAP22, HEY1, ZNF772, ZNF701, CHD5, PLAG1, BGLAP, ERG, EPAS1, ZNF812, FOXA1, LEF1, ZNF503, PADI4, TRIM22, TP73, BTG2, BNC2, BNC1, TFAP2B, NHLH2, PRDM1	348	2026	19235	0.736609	1	0.999967	100
SP_PIR_KEYWORDS	Transcription	27	7.69231	0.984604	DPF3, THRB, IL16, MYT1, DMRTA1, ARHGAP22, HEY1, ZNF772, ZNF701, CHD5, PLAG1, BGLAP, ERG, EPAS1, ZNF812, FOXA1, LEF1, ZNF503, PADI4, TRIM22, TP73, BTG2, BNC2, BNC1, TFAP2B, NHLH2, PRDM1	348	2071	19235	0.720604	1	0.999984	100
GOTERM_BP_FAT	GO:0006350~transcription	28	7.97721	0.997645	DPF3, LZTS1, THRB, IL16, APOBEC3G, MYT1, DMRTA1, ARHGAP22, HEY1, ZNF772, ZNF701, CHD5, PLAG1, BGLAP, ERG, EPAS1, ZNF812, FOXA1, LEF1, ZNF503, PADI4, TP73, BTG2, BNC2, BNC1, TFAP2B, NHLH2, PRDM1	274	2101	13528	0.657984	1	1	100
Annotation Cluster 135	Enrichment Score: 0.004153701803611702
Category	Term	Count	%	PValue	Genes	List Total	Pop Hits	Pop Total	Fold Enrichment	Bonferroni	Benjamini	FDR
UP_SEQ_FEATURE	domain:KRAB	3	0.854701	0.984327	ZNF812, ZNF772, ZNF701	348	332	19113	0.496287	1	1	100
UP_SEQ_FEATURE	zinc finger region:C2H2-type 7	4	1.1396	0.989299	PLAG1, ZNF812, ZNF772, ZNF701	348	451	19113	0.487117	1	1	100
INTERPRO	IPR001909:Krueppel-associated box	3	0.854701	0.991373	ZNF812, ZNF772, ZNF701	315	355	16659	0.446922	1	1	100
SMART	SM00349:KRAB	3	0.854701	0.996968	ZNF812, ZNF772, ZNF701	200	355	9079	0.38362	1	1	100
Annotation Cluster 136	Enrichment Score: 0.00254221429634237
Category	Term	Count	%	PValue	Genes	List Total	Pop Hits	Pop Total	Fold Enrichment	Bonferroni	Benjamini	FDR
GOTERM_BP_FAT	GO:0070271~protein complex biogenesis	5	1.4245	0.992327	FMOD, P2RX6, PTK2B, IL1RAP, TRIM22	274	505	13528	0.488834	1	1	100
GOTERM_BP_FAT	GO:0006461~protein complex assembly	5	1.4245	0.992327	FMOD, P2RX6, PTK2B, IL1RAP, TRIM22	274	505	13528	0.488834	1	1	100
GOTERM_BP_FAT	GO:0065003~macromolecular complex assembly	6	1.7094	0.997846	FMOD, P2RX6, PTK2B, IL1RAP, ABCA1, TRIM22	274	665	13528	0.445464	1	1	100

## Sheet: human_down_in_fat_SOX11
Table S5C. Downregulated genes in tumours from DCIS-SOX11 cells compared to DCIS-lacZ cells injected into mammary fat pad.
Probe	Chromosome	Start	End	Strand	Difference	Feature	ID	Description	Type	Orientation	Distance	Ductal_Control	Ductal_SOX11	Fat_Control	Fat_SOX11
ZNF300	5	150894392	150904983	-	5.13168	ZNF300	ENSG00000145908	zinc finger protein 300 [Source:HGNC Symbol;Acc:HGNC:13091]	gene	Name match	0	-2.3418	-5.19685	-0.813063	-5.94475
RGS11	16	268301	275929	-	4.9788	RGS11	ENSG00000076344	regulator of G-protein signaling 11 [Source:HGNC Symbol;Acc:HGNC:9993]	gene	Name match	0	0.821288	-4.42586	0.548215	-4.43059
LRRC4	7	128027071	128032107	-	4.60344	LRRC4	ENSG00000128594	leucine rich repeat containing 4 [Source:HGNC Symbol;Acc:HGNC:15586]	gene	Name match	0	-0.496018	-4.02714	-0.896832	-5.50027
LRRC55	11	57181747	57191717	+	4.36804	LRRC55	ENSG00000183908	leucine rich repeat containing 55 [Source:HGNC Symbol;Acc:HGNC:32324]	gene	Name match	0	-3.00405	-3.21188	-1.7241	-6.09214
CCDC68	18	54901509	54959508	-	4.32099	CCDC68	ENSG00000166510	coiled-coil domain containing 68 [Source:HGNC Symbol;Acc:HGNC:24350]	gene	Name match	0	1.88563	-1.04617	1.24137	-3.07961
DCHS2	4	154232037	154491716	-	3.79304	DCHS2	ENSG00000197410	dachsous cadherin-related 2 [Source:HGNC Symbol;Acc:HGNC:23111]	gene	Name match	0	0.00321323	-1.32934	0.79934	-2.9937
FSIP2	2	185738628	185833290	+	3.77319	FSIP2	ENSG00000188738	fibrous sheath interacting protein 2 [Source:HGNC Symbol;Acc:HGNC:21675]	gene	Name match	0	-1.99139	-4.39754	-1.97155	-5.74475
ZFP69	1	40477215	40496343	+	3.71424	ZFP69	ENSG00000187815	ZFP69 zinc finger protein [Source:HGNC Symbol;Acc:HGNC:24708]	gene	Name match	0	0.27727	-3.5306	0.519159	-3.19508
GPRC6A	6	116792085	116829037	-	3.66215	GPRC6A	ENSG00000173612	G protein-coupled receptor, class C, group 6, member A [Source:HGNC Symbol;Acc:HGNC:18510]	gene	Name match	0	-0.561582	-2.55303	-0.815851	-4.478
AIFM3	22	20965108	20981360	+	3.64345	AIFM3	ENSG00000183773	apoptosis-inducing factor, mitochondrion- associated, 3 [Source:HGNC Symbol;Acc:HGNC:26398]	gene	Name match	0	-1.66356	-4.62028	-1.73982	-5.38328
STK31	7	23710167	23832513	+	3.60355	STK31	ENSG00000196335	serine/threonine kinase 31 [Source:HGNC Symbol;Acc:HGNC:11407]	gene	Name match	0	-2.93753	-4.30303	-2.80559	-6.40913
ZNF28	19	52797409	52857600	-	3.54935	ZNF28	ENSG00000198538	zinc finger protein 28 [Source:HGNC Symbol;Acc:HGNC:13073]	gene	Name match	0	1.67076	-2.86	1.08925	-2.4601
FAM221A	7	23680130	23702650	+	3.5462	FAM221A	ENSG00000188732	family with sequence similarity 221, member A [Source:HGNC Symbol;Acc:HGNC:27977]	gene	Name match	0	1.38319	-3.30005	1.30881	-2.23739
LHX5	12	113462034	113472072	-	3.23015	LHX5	ENSG00000089116	LIM homeobox 5 [Source:HGNC Symbol;Acc:HGNC:14216]	gene	Name match	0	-3.98387	-4.93269	-3.17898	-6.40913
ZNF585B	19	37181579	37210549	-	3.20798	ZNF585B	ENSG00000245680	zinc finger protein 585B [Source:HGNC Symbol;Acc:HGNC:30948]	gene	Name match	0	1.24508	-3.87341	1.72635	-1.48163
PRRX2	9	129665641	129722674	+	3.16727	PRRX2	ENSG00000167157	paired related homeobox 2 [Source:HGNC Symbol;Acc:HGNC:21338]	gene	Name match	0	-2.22768	-3.65694	-2.43009	-5.59735
NCMAP	1	24556111	24609325	+	3.09602	NCMAP	ENSG00000184454	noncompact myelin associated protein [Source:HGNC Symbol;Acc:HGNC:29332]	gene	Name match	0	3.64767	0.113194	3.75611	0.660085
CD14	5	140631728	140633701	-	3.07788	CD14	ENSG00000170458	CD14 molecule [Source:HGNC Symbol;Acc:HGNC:1628]	gene	Name match	0	2.94335	-0.346306	3.04859	-0.0292924
CD28	2	203706475	203738912	+	2.93038	CD28	ENSG00000178562	CD28 molecule [Source:HGNC Symbol;Acc:HGNC:1653]	gene	Name match	0	-3.60861	-4.75919	-2.75356	-5.68395
FBLN2	3	13549131	13638422	+	2.88595	FBLN2	ENSG00000163520	fibulin 2 [Source:HGNC Symbol;Acc:HGNC:3601]	gene	Name match	0	-4.27336	-4.3537	-2.96759	-5.85355
MGAT4C	12	85955666	86838885	-	2.85859	MGAT4C	ENSG00000182050	MGAT4 family, member C [Source:HGNC Symbol;Acc:HGNC:30871]	gene	Name match	0	-4.83875	-4.70362	-3.05576	-5.91435
RPS6KL1	14	74903954	74923396	-	2.75619	RPS6KL1	ENSG00000198208	ribosomal protein S6 kinase-like 1 [Source:HGNC Symbol;Acc:HGNC:20222]	gene	Name match	0	0.0295222	-3.61345	0.623851	-2.13234
SBSPON	8	73064540	73093272	-	2.68638	SBSPON	ENSG00000164764	somatomedin B and thrombospondin, type 1 domain containing [Source:HGNC Symbol;Acc:HGNC:30362]	gene	Name match	0	0.906118	-2.63973	0.724248	-1.96213
ATP6V0D2	8	85987323	86154228	+	2.63008	ATP6V0D2	ENSG00000147614	ATPase, H+ transporting, lysosomal 38kDa, V0 subunit d2 [Source:HGNC Symbol;Acc:HGNC:18266]	gene	Name match	0	-2.90361	-4.85669	-3.05386	-5.68395
RASGEF1A	10	43194535	43266919	-	2.55438	RASGEF1A	ENSG00000198915	RasGEF domain family, member 1A [Source:HGNC Symbol;Acc:HGNC:24246]	gene	Name match	0	-1.7233	-2.19625	-1.62801	-4.18239
ITGAM	16	31259990	31332892	+	2.49382	ITGAM	ENSG00000169896	integrin, alpha M (complement component 3 receptor 3 subunit) [Source:HGNC Symbol;Acc:HGNC:6149]	gene	Name match	0	-0.320169	-0.892622	-1.28581	-3.77963
CST6	11	66011841	66013505	+	2.4479	CST6	ENSG00000175315	cystatin E/M [Source:HGNC Symbol;Acc:HGNC:2478]	gene	Name match	0	2.27934	0.412719	1.74829	-0.699616
AUTS2	7	69598919	70793068	+	2.43292	AUTS2	ENSG00000158321	autism susceptibility candidate 2 [Source:HGNC Symbol;Acc:HGNC:14262]	gene	Name match	0	0.823976	-3.43697	1.25788	-1.17503
TTC29	4	146706638	146945882	-	2.42148	TTC29	ENSG00000137473	tetratricopeptide repeat domain 29 [Source:HGNC Symbol;Acc:HGNC:29936]	gene	Name match	0	-3.60527	-5.19685	-4.04845	-6.46993
FUT2	19	48695971	48705950	+	2.35819	FUT2	ENSG00000176920	fucosyltransferase 2 (secretor status included) [Source:HGNC Symbol;Acc:HGNC:4013]	gene	Name match	0	0.864718	-1.15117	0.880829	-1.47736
BMP3	4	81030965	81057531	+	2.35592	BMP3	ENSG00000152785	bone morphogenetic protein 3 [Source:HGNC Symbol;Acc:HGNC:1070]	gene	Name match	0	-2.4203	-2.58906	-1.07549	-3.43141
COMP	19	18782773	18791314	-	2.29228	COMP	ENSG00000105664	cartilage oligomeric matrix protein [Source:HGNC Symbol;Acc:HGNC:2227]	gene	Name match	0	0.253428	0.151709	2.55387	0.261589
SYNGR3	16	1989660	1994275	+	2.28311	SYNGR3	ENSG00000127561	synaptogyrin 3 [Source:HGNC Symbol;Acc:HGNC:11501]	gene	Name match	0	-0.0191832	-1.95449	0.19708	-2.08603
LCP1	13	46125920	46211871	-	2.2364	LCP1	ENSG00000136167	lymphocyte cytosolic protein 1 (L-plastin) [Source:HGNC Symbol;Acc:HGNC:6528]	gene	Name match	0	4.59396	1.81568	3.10477	0.868363
FES	15	90883695	90895776	+	2.22549	FES	ENSG00000182511	FES proto-oncogene, tyrosine kinase [Source:HGNC Symbol;Acc:HGNC:3657]	gene	Name match	0	1.65268	-0.162098	1.51672	-0.708776
CCL20	2	227813842	227817564	+	2.20332	CCL20	ENSG00000115009	chemokine (C-C motif) ligand 20 [Source:HGNC Symbol;Acc:HGNC:10619]	gene	Name match	0	2.58147	1.92011	2.28091	0.0775926
CYP24A1	20	54153449	54173973	-	2.1447	CYP24A1	ENSG00000019186	cytochrome P450, family 24, subfamily A, polypeptide 1 [Source:HGNC Symbol;Acc:HGNC:2602]	gene	Name match	0	-1.33234	-0.220851	-0.0475124	-2.19221
IL17C	16	88638593	88640473	+	2.1347	IL17C	ENSG00000124391	interleukin 17C [Source:HGNC Symbol;Acc:HGNC:5983]	gene	Name match	0	-1.8773	-2.41542	-0.955804	-3.0905
LPL	8	19901717	19967258	+	2.12593	LPL	ENSG00000175445	lipoprotein lipase [Source:HGNC Symbol;Acc:HGNC:6677]	gene	Name match	0	-3.08627	-3.52273	-1.71956	-3.84549
SPRR3	1	153001747	153003856	+	2.10215	SPRR3	ENSG00000163209	small proline-rich protein 3 [Source:HGNC Symbol;Acc:HGNC:11268]	gene	Name match	0	-1.97485	-3.08871	-1.81374	-3.9159
MT1F	16	56657694	56659305	+	2.05968	MT1F	ENSG00000198417	metallothionein 1F [Source:HGNC Symbol;Acc:HGNC:7398]	gene	Name match	0	0.13398	-2.1296	0.505771	-1.55391
P2RX7	12	121132828	121188032	+	2.01804	P2RX7	ENSG00000089041	purinergic receptor P2X, ligand-gated ion channel, 7 [Source:HGNC Symbol;Acc:HGNC:8537]	gene	Name match	0	-1.84194	-2.52629	-1.71128	-3.72932
RND2	17	43025241	43032036	+	1.97642	RND2	ENSG00000108830	Rho family GTPase 2 [Source:HGNC Symbol;Acc:HGNC:18315]	gene	Name match	0	-3.05795	-2.7834	-2.04769	-4.0241
FAM46B	1	27005020	27012836	-	1.91018	FAM46B	ENSG00000158246	family with sequence similarity 46, member B [Source:HGNC Symbol;Acc:HGNC:28273]	gene	Name match	0	-1.50954	-2.35601	-0.253167	-2.16335
RSAD2	2	6865828	6898239	+	1.87276	RSAD2	ENSG00000134321	radical S-adenosyl methionine domain containing 2 [Source:HGNC Symbol;Acc:HGNC:30908]	gene	Name match	0	-1.95914	-2.43834	-1.08696	-2.95972
MYBPC1	12	101568353	101686018	+	1.8327	MYBPC1	ENSG00000196091	myosin binding protein C, slow type [Source:HGNC Symbol;Acc:HGNC:7549]	gene	Name match	0	8.40075	6.91903	7.78432	5.95162
CXCL8	4	73740506	73743716	+	1.76734	CXCL8	ENSG00000169429	chemokine (C-X-C motif) ligand 8 [Source:HGNC Symbol;Acc:HGNC:6025]	gene	Name match	0	5.06556	5.12789	4.67969	2.91235
FGFBP2	4	15960243	15963236	-	1.75232	FGFBP2	ENSG00000137441	fibroblast growth factor binding protein 2 [Source:HGNC Symbol;Acc:HGNC:29451]	gene	Name match	0	-1.37582	-2.83141	-1.6455	-3.39782
ARL10	5	176365468	176401865	+	1.74925	ARL10	ENSG00000175414	ADP-ribosylation factor-like 10 [Source:HGNC Symbol;Acc:HGNC:22042]	gene	Name match	0	3.37166	2.05322	2.79569	1.04644
KLK1	19	50819153	50823784	-	1.72444	KLK1	ENSG00000167748	kallikrein 1 [Source:HGNC Symbol;Acc:HGNC:6357]	gene	Name match	0	2.26871	0.491459	1.69613	-0.0283154
GAS7	17	9910609	10198551	-	1.7149	GAS7	ENSG00000007237	growth arrest-specific 7 [Source:HGNC Symbol;Acc:HGNC:4169]	gene	Name match	0	0.636501	0.379608	0.0721742	-1.64273
COLCA2	11	111298356	111308735	+	1.69393	COLCA2	ENSG00000214290	colorectal cancer associated 2 [Source:HGNC Symbol;Acc:HGNC:26978]	gene	Name match	0	-1.83238	-2.48439	-0.547273	-2.2412
MAPK8IP1	11	45885651	45906465	+	1.63855	MAPK8IP1	ENSG00000121653	mitogen-activated protein kinase 8 interacting protein 1 [Source:HGNC Symbol;Acc:HGNC:6882]	gene	Name match	0	1.93823	0.261201	1.96392	0.325367
STX11	6	144150526	144188370	+	1.62882	STX11	ENSG00000135604	syntaxin 11 [Source:HGNC Symbol;Acc:HGNC:11429]	gene	Name match	0	-1.33527	-3.38013	-1.77591	-3.40473
SLC6A11	3	10816200	10940733	+	1.61787	SLC6A11	ENSG00000132164	solute carrier family 6 (neurotransmitter transporter), member 11 [Source:HGNC Symbol;Acc:HGNC:11044]	gene	Name match	0	0.103722	-0.816112	-0.0495804	-1.66745
SLC44A4	6	31863192	31879046	-	1.57949	SLC44A4	ENSG00000204385	solute carrier family 44, member 4 [Source:HGNC Symbol;Acc:HGNC:13941]	gene	Name match	0	1.59483	-0.24285	2.11816	0.538666
GSTA1	6	52791664	52803910	-	1.56912	GSTA1	ENSG00000243955	glutathione S-transferase alpha 1 [Source:HGNC Symbol;Acc:HGNC:4626]	gene	Name match	0	-2.48274	-3.13574	-1.2358	-2.80492
VSTM5	11	93818232	93850531	-	1.54085	VSTM5	ENSG00000214376	V-set and transmembrane domain containing 5 [Source:HGNC Symbol;Acc:HGNC:34443]	gene	Name match	0	-0.938765	-1.12289	-0.109674	-1.65052
FAM167A	8	11421463	11467594	-	1.52559	FAM167A	ENSG00000154319	family with sequence similarity 167, member A [Source:HGNC Symbol;Acc:HGNC:15549]	gene	Name match	0	-1.87582	-1.69077	-2.0511	-3.5767
COL4A4	2	227002711	227164113	-	1.52544	COL4A4	ENSG00000081052	collagen, type IV, alpha 4 [Source:HGNC Symbol;Acc:HGNC:2206]	gene	Name match	0	2.3592	0.684246	1.57716	0.0517175
PTPRR	12	70638073	70920843	-	1.52042	PTPRR	ENSG00000153233	protein tyrosine phosphatase, receptor type, R [Source:HGNC Symbol;Acc:HGNC:9680]	gene	Name match	0	-1.09816	-0.687	-1.85628	-3.3767
KHDC1	6	73241314	73310215	-	1.50896	KHDC1	ENSG00000135314	KH homology domain containing 1 [Source:HGNC Symbol;Acc:HGNC:21366]	gene	Name match	0	-0.238048	-0.484809	0.228177	-1.28079
ATG9B	7	151015182	151024423	-	1.50407	ATG9B	ENSG00000181652	autophagy related 9B [Source:HGNC Symbol;Acc:HGNC:21899]	gene	Name match	0	1.11117	0.0125627	0.905174	-0.598893
CXCR4	2	136114349	136118165	-	1.50281	CXCR4	ENSG00000121966	chemokine (C-X-C motif) receptor 4 [Source:HGNC Symbol;Acc:HGNC:2561]	gene	Name match	0	1.73542	0.497064	1.57496	0.0721445
EFHD1	2	232606057	232682781	+	1.50199	EFHD1	ENSG00000115468	EF-hand domain family, member D1 [Source:HGNC Symbol;Acc:HGNC:29556]	gene	Name match	0	0.897938	0.325138	2.15087	0.648881
IL32	16	3065297	3082192	+	1.49183	IL32	ENSG00000008517	interleukin 32 [Source:HGNC Symbol;Acc:HGNC:16830]	gene	Name match	0	5.37708	4.64091	4.06559	2.57376
NKAIN2	6	123804141	124825657	+	1.48352	NKAIN2	ENSG00000188580	Na+/K+ transporting ATPase interacting 2 [Source:HGNC Symbol;Acc:HGNC:16443]	gene	Name match	0	0.705309	0.28943	0.83744	-0.646078
MMP7	11	102520508	102530753	-	1.46744	MMP7	ENSG00000137673	matrix metallopeptidase 7 (matrilysin, uterine) [Source:HGNC Symbol;Acc:HGNC:7174]	gene	Name match	0	7.96421	7.28215	7.04093	5.57348
CXCL1	4	73869404	73871242	+	1.43775	CXCL1	ENSG00000163739	chemokine (C-X-C motif) ligand 1 (melanoma growth stimulating activity, alpha) [Source:HGNC Symbol;Acc:HGNC:4602]	gene	Name match	0	5.95508	6.29622	6.75783	5.32008
LCN2	9	128149071	128153455	+	1.40552	LCN2	ENSG00000148346	lipocalin 2 [Source:HGNC Symbol;Acc:HGNC:6526]	gene	Name match	0	7.96727	8.08777	8.69064	7.28512
FOXA3	19	45863989	45873797	+	1.39996	FOXA3	ENSG00000170608	forkhead box A3 [Source:HGNC Symbol;Acc:HGNC:5023]	gene	Name match	0	-0.20159	-1.14565	0.879776	-0.520182
BIRC3	11	102317450	102339403	+	1.35926	BIRC3	ENSG00000023445	baculoviral IAP repeat containing 3 [Source:HGNC Symbol;Acc:HGNC:591]	gene	Name match	0	4.99876	4.21588	3.86522	2.50595
LINC00284	13	43908669	44030461	+	1.34156	LINC00284	ENSG00000233725	long intergenic non-protein coding RNA 284 [Source:HGNC Symbol;Acc:HGNC:26981]	gene	Name match	0	3.43696	2.36887	3.20255	1.861
ANKRD1	10	90912096	90921276	-	1.3398	ANKRD1	ENSG00000148677	ankyrin repeat domain 1 (cardiac muscle) [Source:HGNC Symbol;Acc:HGNC:15819]	gene	Name match	0	1.19429	0.834837	2.00954	0.669738
MUC16	19	8848844	8981342	-	1.33736	MUC16	ENSG00000181143	mucin 16, cell surface associated [Source:HGNC Symbol;Acc:HGNC:15582]	gene	Name match	0	5.5006	3.12772	4.03911	2.70174
SLC26A7	8	91209495	91398152	+	1.33652	SLC26A7	ENSG00000147606	solute carrier family 26 (anion exchanger), member 7 [Source:HGNC Symbol;Acc:HGNC:14467]	gene	Name match	0	-1.30572	-1.25265	-0.217765	-1.55428
CPAMD8	19	16892947	17026815	-	1.32739	CPAMD8	ENSG00000160111	C3 and PZP-like, alpha-2-macroglobulin domain containing 8 [Source:HGNC Symbol;Acc:HGNC:23228]	gene	Name match	0	3.35571	2.0822	3.78725	2.45986
OPRK1	8	53225716	53251697	-	1.32061	OPRK1	ENSG00000082556	opioid receptor, kappa 1 [Source:HGNC Symbol;Acc:HGNC:8154]	gene	Name match	0	-2.0864	-2.86848	-1.21209	-2.5327
TLR2	4	153701500	153705699	+	1.31211	TLR2	ENSG00000137462	toll-like receptor 2 [Source:HGNC Symbol;Acc:HGNC:11848]	gene	Name match	0	-2.40299	-2.605	-1.08159	-2.3937
CD4	12	6789472	6820808	+	1.3094	CD4	ENSG00000010610	CD4 molecule [Source:HGNC Symbol;Acc:HGNC:1678]	gene	Name match	0	-0.111897	-2.75317	0.0637426	-1.24566
SAA2-SAA4	11	18231423	18248635	-	1.3043	SAA2-SAA4	ENSG00000255071	SAA2-SAA4 readthrough [Source:HGNC Symbol;Acc:HGNC:39550]	gene	Name match	0	1.60704	2.8601	3.02194	1.71764
RASSF4	10	44959792	44995891	+	1.29992	RASSF4	ENSG00000107551	Ras association (RalGDS/AF-6) domain family member 4 [Source:HGNC Symbol;Acc:HGNC:20793]	gene	Name match	0	1.09409	0.602045	0.484475	-0.815448
SAA1	11	18266174	18269977	+	1.29981	SAA1	ENSG00000173432	serum amyloid A1 [Source:HGNC Symbol;Acc:HGNC:10513]	gene	Name match	0	2.71141	3.63506	3.8846	2.58479
PALD1	10	70478821	70568449	+	1.2799	PALD1	ENSG00000107719	phosphatase domain containing, paladin 1 [Source:HGNC Symbol;Acc:HGNC:23530]	gene	Name match	0	-1.22086	-1.73324	0.117087	-1.16281
GPR98	5	90529344	91164221	+	1.2798	GPR98	ENSG00000164199	G protein-coupled receptor 98 [Source:HGNC Symbol;Acc:HGNC:17416]	gene	Name match	0	0.988266	-0.63063	0.255216	-1.02458
CDIP1	16	4510675	4538828	-	1.27913	CDIP1	ENSG00000089486	cell death-inducing p53 target 1 [Source:HGNC Symbol;Acc:HGNC:13234]	gene	Name match	0	-0.266454	0.47854	0.613031	-0.666101
TMPRSS11E	4	68447449	68497604	+	1.27223	TMPRSS11E	ENSG00000087128	transmembrane protease, serine 11E [Source:HGNC Symbol;Acc:HGNC:24465]	gene	Name match	0	2.12024	0.979297	1.79689	0.524668
LINC00992	5	117415509	117546298	+	1.26117	LINC00992	ENSG00000248663	long intergenic non-protein coding RNA 992 [Source:HGNC Symbol;Acc:HGNC:48943]	gene	Name match	0	-1.51923	-3.27471	-1.44506	-2.70622
SLC28A1	15	84884654	84945796	+	1.24356	SLC28A1	ENSG00000156222	solute carrier family 28 (concentrative nucleoside transporter), member 1 [Source:HGNC Symbol;Acc:HGNC:11001]	gene	Name match	0	0.0918093	-1.17461	0.121896	-1.12166
TMEM213	7	138797952	138838101	+	1.24087	TMEM213	ENSG00000214128	transmembrane protein 213 [Source:HGNC Symbol;Acc:HGNC:27220]	gene	Name match	0	5.39638	5.38192	6.18187	4.94099
AGPAT9	4	83535914	83605875	+	1.22106	AGPAT9	ENSG00000138678	1-acylglycerol-3-phosphate O-acyltransferase 9 [Source:HGNC Symbol;Acc:HGNC:28157]	gene	Name match	0	2.08692	1.06496	1.96782	0.746755
NDUFA4L2	12	57234903	57240692	-	1.20663	NDUFA4L2	ENSG00000185633	NADH dehydrogenase (ubiquinone) 1 alpha subcomplex, 4-like 2 [Source:HGNC Symbol;Acc:HGNC:29836]	gene	Name match	0	6.21565	5.00947	6.62217	5.41555
RARRES3	11	63536816	63546462	+	1.19952	RARRES3	ENSG00000133321	retinoic acid receptor responder (tazarotene induced) 3 [Source:HGNC Symbol;Acc:HGNC:9869]	gene	Name match	0	2.21249	1.24184	3.04031	1.84079
AS3MT	10	102869516	102901899	+	1.19695	AS3MT	ENSG00000214435	arsenite methyltransferase [Source:HGNC Symbol;Acc:HGNC:17452]	gene	Name match	0	-0.544149	-1.35033	0.274358	-0.922594
CXCL3	4	74036589	74038689	-	1.19546	CXCL3	ENSG00000163734	chemokine (C-X-C motif) ligand 3 [Source:HGNC Symbol;Acc:HGNC:4604]	gene	Name match	0	2.35132	1.95868	2.85269	1.65723
NPFFR1	10	70247329	70283676	-	1.19422	NPFFR1	ENSG00000148734	neuropeptide FF receptor 1 [Source:HGNC Symbol;Acc:HGNC:17425]	gene	Name match	0	0.422856	-0.429984	-0.235619	-1.42984
KYNU	2	142877498	143055832	+	1.18732	KYNU	ENSG00000115919	kynureninase [Source:HGNC Symbol;Acc:HGNC:6469]	gene	Name match	0	4.49545	3.92813	4.20619	3.01887
MCF2L	13	112894378	113099739	+	1.17647	MCF2L	ENSG00000126217	MCF.2 cell line derived transforming sequence-like [Source:HGNC Symbol;Acc:HGNC:14576]	gene	Name match	0	4.09358	3.83356	4.1488	2.97233
SPINK1	5	147824568	147831786	-	1.17639	SPINK1	ENSG00000164266	serine peptidase inhibitor, Kazal type 1 [Source:HGNC Symbol;Acc:HGNC:11244]	gene	Name match	0	0.476721	0.135041	0.665556	-0.510834
RAET1L	6	150018334	150025532	-	1.17164	RAET1L	ENSG00000155918	retinoic acid early transcript 1L [Source:HGNC Symbol;Acc:HGNC:16798]	gene	Name match	0	1.82426	0.952582	0.716824	-0.45482
ANKRD36C	2	95836919	95991831	-	1.1693	ANKRD36C	ENSG00000174501	ankyrin repeat domain 36C [Source:HGNC Symbol;Acc:HGNC:32946]	gene	Name match	0	0.861421	-0.184787	0.635513	-0.533788
EMP3	19	48321509	48330553	+	1.15737	EMP3	ENSG00000142227	epithelial membrane protein 3 [Source:HGNC Symbol;Acc:HGNC:3335]	gene	Name match	0	3.10228	2.20549	2.94661	1.78924
CXCL2	4	74097035	74099293	-	1.13664	CXCL2	ENSG00000081041	chemokine (C-X-C motif) ligand 2 [Source:HGNC Symbol;Acc:HGNC:4603]	gene	Name match	0	2.82491	2.76152	3.74321	2.60657
ITGB2	21	44885953	44931989	-	1.13635	ITGB2	ENSG00000160255	integrin, beta 2 (complement component 3 receptor 3 and 4 subunit) [Source:HGNC Symbol;Acc:HGNC:6155]	gene	Name match	0	3.07256	2.061	2.48143	1.34508
CP	3	149162417	149222055	-	1.12071	CP	ENSG00000047457	ceruloplasmin (ferroxidase) [Source:HGNC Symbol;Acc:HGNC:2295]	gene	Name match	0	4.15275	2.68609	4.19888	3.07817
PIM1	6	37170203	37175426	+	1.1139	PIM1	ENSG00000137193	Pim-1 proto-oncogene, serine/threonine kinase [Source:HGNC Symbol;Acc:HGNC:8986]	gene	Name match	0	4.48736	3.57438	4.12466	3.01076
LDLRAD4	18	13218026	13652755	+	1.11259	LDLRAD4	ENSG00000168675	low density lipoprotein receptor class A domain containing 4 [Source:HGNC Symbol;Acc:HGNC:1224]	gene	Name match	0	3.63509	2.97514	3.51434	2.40175
LRRC75A	17	16442014	16492153	-	1.09582	LRRC75A	ENSG00000181350	leucine rich repeat containing 75A [Source:HGNC Symbol;Acc:HGNC:32403]	gene	Name match	0	-0.224285	-0.790451	-0.204744	-1.30057
SLC12A7	5	1050376	1112035	-	1.08192	SLC12A7	ENSG00000113504	solute carrier family 12 (potassium/chloride transporter), member 7 [Source:HGNC Symbol;Acc:HGNC:10915]	gene	Name match	0	5.37966	4.84027	5.77312	4.6912
PRRT2	16	29811856	29815880	+	1.07667	PRRT2	ENSG00000167371	proline-rich transmembrane protein 2 [Source:HGNC Symbol;Acc:HGNC:30500]	gene	Name match	0	1.32414	0.60074	1.00727	-0.0693969
SECTM1	17	82321024	82334074	-	1.07583	SECTM1	ENSG00000141574	secreted and transmembrane 1 [Source:HGNC Symbol;Acc:HGNC:10707]	gene	Name match	0	2.02498	0.930243	1.55787	0.482044
HMSD	18	63949301	63961834	+	1.07143	HMSD	ENSG00000221887	histocompatibility (minor) serpin domain containing [Source:HGNC Symbol;Acc:HGNC:23037]	gene	Name match	0	-0.615909	-1.26691	-0.375136	-1.44657
COL4A3	2	227164565	227314792	+	1.06681	COL4A3	ENSG00000169031	collagen, type IV, alpha 3 (Goodpasture antigen) [Source:HGNC Symbol;Acc:HGNC:2204]	gene	Name match	0	2.474	1.22525	1.86348	0.796669
MYH14	19	50188186	50310545	+	1.06106	MYH14	ENSG00000105357	myosin, heavy chain 14, non-muscle [Source:HGNC Symbol;Acc:HGNC:23212]	gene	Name match	0	7.83946	6.8091	7.33239	6.27133
SLC28A3	9	84275457	84340683	-	1.05871	SLC28A3	ENSG00000197506	solute carrier family 28 (concentrative nucleoside transporter), member 3 [Source:HGNC Symbol;Acc:HGNC:16484]	gene	Name match	0	3.81855	3.66383	4.22664	3.16793
ARL14	3	160677159	160678452	+	1.05423	ARL14	ENSG00000179674	ADP-ribosylation factor-like 14 [Source:HGNC Symbol;Acc:HGNC:22974]	gene	Name match	0	-0.647922	-0.953808	-0.143945	-1.19817
KLF4	9	107484852	107490482	-	1.04609	KLF4	ENSG00000136826	Kruppel-like factor 4 (gut) [Source:HGNC Symbol;Acc:HGNC:6348]	gene	Name match	0	3.84486	3.24338	3.643	2.59691
PTX3	3	157436789	157443628	+	1.03193	PTX3	ENSG00000163661	pentraxin 3, long [Source:HGNC Symbol;Acc:HGNC:9692]	gene	Name match	0	1.02176	0.79989	0.643638	-0.388289
NOXO1	16	1978917	1984192	-	1.03066	NOXO1	ENSG00000196408	NADPH oxidase organizer 1 [Source:HGNC Symbol;Acc:HGNC:19404]	gene	Name match	0	0.659709	0.322966	1.45492	0.424258
FOXQ1	6	1312473	1314187	+	1.02857	FOXQ1	ENSG00000164379	forkhead box Q1 [Source:HGNC Symbol;Acc:HGNC:20951]	gene	Name match	0	1.07719	0.769114	1.16013	0.131562
TNFAIP2	14	103123461	103137439	+	1.02317	TNFAIP2	ENSG00000185215	tumor necrosis factor, alpha-induced protein 2 [Source:HGNC Symbol;Acc:HGNC:11895]	gene	Name match	0	8.08688	7.83487	8.64181	7.61864
NOV	8	119416306	119424353	+	1.01169	NOV	ENSG00000136999	nephroblastoma overexpressed [Source:HGNC Symbol;Acc:HGNC:7885]	gene	Name match	0	4.29801	3.39632	3.6127	2.60101
STC2	5	173314713	173329503	-	1.00828	STC2	ENSG00000113739	stanniocalcin 2 [Source:HGNC Symbol;Acc:HGNC:11374]	gene	Name match	0	3.854	2.77684	3.28709	2.2788
KLK8	19	50996007	51002711	-	1.00741	KLK8	ENSG00000129455	kallikrein-related peptidase 8 [Source:HGNC Symbol;Acc:HGNC:6369]	gene	Name match	0	-0.48399	-1.66141	-0.762631	-1.77005
C3	19	6677704	6730562	-	1.00665	C3	ENSG00000125730	complement component 3 [Source:HGNC Symbol;Acc:HGNC:1318]	gene	Name match	0	8.08255	7.94931	7.88577	6.87912
RASGEF1B	4	81426393	82044244	-	1.00022	RASGEF1B	ENSG00000138670	RasGEF domain family, member 1B [Source:HGNC Symbol;Acc:HGNC:24881]	gene	Name match	0	3.90122	3.56421	3.75209	2.75188
LEPREL1	3	189956728	190122437	-	0.997813	LEPREL1	ENSG00000090530	leprecan-like 1 [Source:HGNC Symbol;Acc:HGNC:19317]	gene	Name match	0	3.4699	3.22928	3.58097	2.58316
KLK10	19	51012739	51020175	-	0.977629	KLK10	ENSG00000129451	kallikrein-related peptidase 10 [Source:HGNC Symbol;Acc:HGNC:6358]	gene	Name match	0	8.48267	7.99092	8.43048	7.45285
AQP1	7	30921300	30925516	+	0.976375	AQP1	ENSG00000250424	Uncharacterized protein {ECO:0000313|Ensembl:ENSP00000421315} [Source:UniProtKB/TrEMBL;Acc:K7N7A8]	gene	Name match	0	5.09985	2.99996	4.59061	3.61424
GGT5	22	24219654	24245142	-	0.972586	GGT5	ENSG00000099998	gamma-glutamyltransferase 5 [Source:HGNC Symbol;Acc:HGNC:4260]	gene	Name match	0	0.185146	-0.412354	0.264054	-0.708532
COLCA1	11	111290787	111305045	-	0.970629	COLCA1	ENSG00000196167	colorectal cancer associated 1 [Source:HGNC Symbol;Acc:HGNC:33789]	gene	Name match	0	-1.75414	-3.12421	1.27404	0.303409
APOBEC3B	22	38982347	38992804	+	0.96288	APOBEC3B	ENSG00000179750	apolipoprotein B mRNA editing enzyme, catalytic polypeptide-like 3B [Source:HGNC Symbol;Acc:HGNC:17352]	gene	Name match	0	3.7101	3.08909	3.47662	2.51374
SOD2	6	159669057	159762529	-	0.962182	SOD2	ENSG00000112096	superoxide dismutase 2, mitochondrial [Source:HGNC Symbol;Acc:HGNC:11180]	gene	Name match	0	7.02123	7.30547	7.28769	6.32551
TSPAN2	1	115048011	115089500	-	0.962132	TSPAN2	ENSG00000134198	tetraspanin 2 [Source:HGNC Symbol;Acc:HGNC:20659]	gene	Name match	0	6.18044	5.24532	5.28894	4.32681
TNFSF14	19	6661253	6670588	-	0.956158	TNFSF14	ENSG00000125735	tumor necrosis factor (ligand) superfamily, member 14 [Source:HGNC Symbol;Acc:HGNC:11930]	gene	Name match	0	0.623246	1.53463	1.32676	0.370597
SLC16A5	17	75087727	75106162	+	0.951631	SLC16A5	ENSG00000170190	solute carrier family 16 (monocarboxylate transporter), member 5 [Source:HGNC Symbol;Acc:HGNC:10926]	gene	Name match	0	3.6188	2.8399	3.91881	2.96718
APOBEC3A	22	38952751	38992778	+	0.950698	APOBEC3A	ENSG00000128383	apolipoprotein B mRNA editing enzyme, catalytic polypeptide-like 3A [Source:HGNC Symbol;Acc:HGNC:17343]	gene	Name match	0	1.46407	0.551868	1.49079	0.54009
TMEM132E	17	34580749	34639318	+	0.950419	TMEM132E	ENSG00000181291	transmembrane protein 132E [Source:HGNC Symbol;Acc:HGNC:26991]	gene	Name match	0	-1.64217	-1.76683	-0.20948	-1.1599
TRAF3IP3	1	209756032	209782320	+	0.94416	TRAF3IP3	ENSG00000009790	TRAF3 interacting protein 3 [Source:HGNC Symbol;Acc:HGNC:30766]	gene	Name match	0	2.8164	1.86256	2.3655	1.42134
FLT3LG	19	49474228	49486231	+	0.94272	FLT3LG	ENSG00000090554	fms-related tyrosine kinase 3 ligand [Source:HGNC Symbol;Acc:HGNC:3766]	gene	Name match	0	-0.202291	-0.0801323	0.564849	-0.377871
ENO2	12	6913745	6923698	+	0.940797	ENO2	ENSG00000111674	enolase 2 (gamma, neuronal) [Source:HGNC Symbol;Acc:HGNC:3353]	gene	Name match	0	5.57682	4.7525	5.28721	4.34642
GAB2	11	78215297	78418348	-	0.93856	GAB2	ENSG00000033327	GRB2-associated binding protein 2 [Source:HGNC Symbol;Acc:HGNC:14458]	gene	Name match	0	4.23517	3.15924	3.88474	2.94618
NPR3	5	32689070	32791724	+	0.93482	NPR3	ENSG00000113389	natriuretic peptide receptor 3 [Source:HGNC Symbol;Acc:HGNC:7945]	gene	Name match	0	3.4197	2.85831	2.22738	1.29256
ZNF550	19	57535257	57559863	-	0.931009	ZNF550	ENSG00000251369	zinc finger protein 550 [Source:HGNC Symbol;Acc:HGNC:28643]	gene	Name match	0	2.44708	1.50872	2.60041	1.6694
KLK6	19	50958631	50969673	-	0.918411	KLK6	ENSG00000167755	kallikrein-related peptidase 6 [Source:HGNC Symbol;Acc:HGNC:6367]	gene	Name match	0	8.80064	7.91683	8.04418	7.12577
SMIM24	19	3473986	3480542	-	0.909628	SMIM24	ENSG00000095932	small integral membrane protein 24 [Source:HGNC Symbol;Acc:HGNC:37244]	gene	Name match	0	-0.572571	-1.56117	-0.794439	-1.70407
NRN1	6	5997999	6007605	-	0.90824	NRN1	ENSG00000124785	neuritin 1 [Source:HGNC Symbol;Acc:HGNC:17972]	gene	Name match	0	-0.661118	-1.14625	-0.464757	-1.373
DAPP1	4	99816833	99870154	+	0.895948	DAPP1	ENSG00000070190	dual adaptor of phosphotyrosine and 3- phosphoinositides [Source:HGNC Symbol;Acc:HGNC:16500]	gene	Name match	0	4.20341	3.74695	4.00391	3.10796
EXOC4	7	133253073	134065759	+	0.885345	EXOC4	ENSG00000131558	exocyst complex component 4 [Source:HGNC Symbol;Acc:HGNC:30389]	gene	Name match	0	5.58631	4.62272	5.28539	4.40005
NMB	15	84655129	84658563	-	0.880241	NMB	ENSG00000197696	neuromedin B [Source:HGNC Symbol;Acc:HGNC:7842]	gene	Name match	0	1.33117	1.29078	1.59757	0.71733
LINC00925	15	89361579	89398487	+	0.878138	LINC00925	ENSG00000255571	long intergenic non-protein coding RNA 925 [Source:HGNC Symbol;Acc:HGNC:27388]	gene	Name match	0	-0.663649	-1.18939	-0.266503	-1.14464
ITPKA	15	41493393	41503551	+	0.877862	ITPKA	ENSG00000137825	inositol-trisphosphate 3-kinase A [Source:HGNC Symbol;Acc:HGNC:6178]	gene	Name match	0	0.153431	-0.709392	0.406467	-0.471396
PLEKHS1	10	113751454	113783429	+	0.872548	PLEKHS1	ENSG00000148735	pleckstrin homology domain containing, family S member 1 [Source:HGNC Symbol;Acc:HGNC:26285]	gene	Name match	0	4.72772	4.27953	5.53421	4.66166
MAP3K8	10	30433937	30461833	+	0.870595	MAP3K8	ENSG00000107968	mitogen-activated protein kinase kinase kinase 8 [Source:HGNC Symbol;Acc:HGNC:6860]	gene	Name match	0	1.62783	1.32515	1.83765	0.967057
CACNG4	17	66964910	67033398	+	0.869847	CACNG4	ENSG00000075461	calcium channel, voltage-dependent, gamma subunit 4 [Source:HGNC Symbol;Acc:HGNC:1408]	gene	Name match	0	3.70682	3.02144	2.73751	1.86767
ANO7	2	241188509	241225376	+	0.868726	ANO7	ENSG00000146205	anoctamin 7 [Source:HGNC Symbol;Acc:HGNC:31677]	gene	Name match	0	-0.975614	-0.660444	-0.491718	-1.36044
BCL2L14	12	12049844	12099695	+	0.866497	BCL2L14	ENSG00000121380	BCL2-like 14 (apoptosis facilitator) [Source:HGNC Symbol;Acc:HGNC:16657]	gene	Name match	0	0.0655099	-1.35743	0.132373	-0.734124
CRAT	9	129094810	129110804	-	0.859168	CRAT	ENSG00000095321	carnitine O-acetyltransferase [Source:HGNC Symbol;Acc:HGNC:2342]	gene	Name match	0	0.775111	-0.583955	0.622539	-0.23663
CXCL17	19	42428288	42443048	-	0.855981	CXCL17	ENSG00000189377	chemokine (C-X-C motif) ligand 17 [Source:HGNC Symbol;Acc:HGNC:19232]	gene	Name match	0	0.608663	0.35816	1.67483	0.818852
PALM3	19	14053365	14059159	-	0.853665	PALM3	ENSG00000187867	paralemmin 3 [Source:HGNC Symbol;Acc:HGNC:33274]	gene	Name match	0	0.232168	-0.0198495	0.824008	-0.0296571
BIK	22	43110748	43129712	+	0.846963	BIK	ENSG00000100290	BCL2-interacting killer (apoptosis-inducing) [Source:HGNC Symbol;Acc:HGNC:1051]	gene	Name match	0	2.97713	1.99053	2.67254	1.82557
NMU	4	55595229	55636298	-	0.843212	NMU	ENSG00000109255	neuromedin U [Source:HGNC Symbol;Acc:HGNC:7859]	gene	Name match	0	1.96287	1.25589	2.21472	1.3715
SPAG8	9	35808045	35812272	-	0.839481	SPAG8	ENSG00000137098	sperm associated antigen 8 [Source:HGNC Symbol;Acc:HGNC:14105]	gene	Name match	0	-1.23909	-0.897175	-0.474379	-1.31386
SALL4	20	51784042	51802520	-	0.834753	SALL4	ENSG00000101115	spalt-like transcription factor 4 [Source:HGNC Symbol;Acc:HGNC:15924]	gene	Name match	0	-0.111835	0.261446	1.04356	0.208805
IGFBP3	7	45912245	45921874	-	0.834287	IGFBP3	ENSG00000146674	insulin-like growth factor binding protein 3 [Source:HGNC Symbol;Acc:HGNC:5472]	gene	Name match	0	8.31909	7.59364	7.86364	7.02935
LEPREL2	12	6828410	6839851	+	0.824277	LEPREL2	ENSG00000110811	leprecan-like 2 [Source:HGNC Symbol;Acc:HGNC:19318]	gene	Name match	0	-0.0896471	-0.704216	-0.288291	-1.11257
IRAK2	3	10164865	10243743	+	0.821955	IRAK2	ENSG00000134070	interleukin-1 receptor-associated kinase 2 [Source:HGNC Symbol;Acc:HGNC:6113]	gene	Name match	0	3.40027	3.33232	3.55862	2.73667
ATF3	1	212565334	212620777	+	0.821385	ATF3	ENSG00000162772	activating transcription factor 3 [Source:HGNC Symbol;Acc:HGNC:785]	gene	Name match	0	2.384	1.70626	1.64658	0.8252
GPR19	12	12660891	12696207	-	0.815046	GPR19	ENSG00000183150	G protein-coupled receptor 19 [Source:HGNC Symbol;Acc:HGNC:4473]	gene	Name match	0	-1.11805	-0.750937	-0.383257	-1.1983
ARRDC2	19	18001132	18014102	+	0.811856	ARRDC2	ENSG00000105643	arrestin domain containing 2 [Source:HGNC Symbol;Acc:HGNC:25225]	gene	Name match	0	4.83746	3.97057	4.71033	3.89848
PBX4	19	19561713	19618916	-	0.809057	PBX4	ENSG00000105717	pre-B-cell leukemia homeobox 4 [Source:HGNC Symbol;Acc:HGNC:13403]	gene	Name match	0	0.239449	-0.349534	0.586272	-0.222785
WFDC2	20	45469706	45481532	+	0.806204	WFDC2	ENSG00000101443	WAP four-disulfide core domain 2 [Source:HGNC Symbol;Acc:HGNC:15939]	gene	Name match	0	3.58705	3.36598	4.58695	3.78075
GNG4	1	235547687	235650754	-	0.800191	GNG4	ENSG00000168243	guanine nucleotide binding protein (G protein), gamma 4 [Source:HGNC Symbol;Acc:HGNC:4407]	gene	Name match	0	1.93049	0.57824	1.4971	0.696905
NDRG1	8	133237171	133302022	-	0.79195	NDRG1	ENSG00000104419	N-myc downstream regulated 1 [Source:HGNC Symbol;Acc:HGNC:7679]	gene	Name match	0	7.42908	6.85705	7.27294	6.48099
UPP1	7	48088628	48108733	+	0.790721	UPP1	ENSG00000183696	uridine phosphorylase 1 [Source:HGNC Symbol;Acc:HGNC:12576]	gene	Name match	0	5.43949	4.87624	5.67629	4.88557
GPM6A	4	175632934	176002664	-	0.782404	GPM6A	ENSG00000150625	glycoprotein M6A [Source:HGNC Symbol;Acc:HGNC:4460]	gene	Name match	0	0.114731	-0.466473	0.780931	-0.00147314
RELB	19	45001430	45038194	+	0.781288	RELB	ENSG00000104856	v-rel avian reticuloendotheliosis viral oncogene homolog B [Source:HGNC Symbol;Acc:HGNC:9956]	gene	Name match	0	3.97763	3.77059	4.05076	3.26947
KLF8	X	56232437	56287889	+	0.775976	KLF8	ENSG00000102349	Kruppel-like factor 8 [Source:HGNC Symbol;Acc:HGNC:6351]	gene	Name match	0	3.53662	2.88563	3.41862	2.64264
TMEM211	22	24935110	24946695	-	0.775887	TMEM211	ENSG00000206069	transmembrane protein 211 [Source:HGNC Symbol;Acc:HGNC:33725]	gene	Name match	0	1.72108	1.20053	1.81282	1.03694
ZMYND15	17	4740015	4746119	+	0.771725	ZMYND15	ENSG00000141497	zinc finger, MYND-type containing 15 [Source:HGNC Symbol;Acc:HGNC:20997]	gene	Name match	0	2.78469	2.21973	2.88071	2.10899
ARRB2	17	4710489	4721499	+	0.768734	ARRB2	ENSG00000141480	arrestin, beta 2 [Source:HGNC Symbol;Acc:HGNC:712]	gene	Name match	0	5.939	5.19515	5.96442	5.19569
CCNA1	13	36431830	36442882	+	0.762113	CCNA1	ENSG00000133101	cyclin A1 [Source:HGNC Symbol;Acc:HGNC:1577]	gene	Name match	0	4.30295	3.90742	3.5985	2.83638
PPFIA4	1	203026498	203078740	+	0.755862	PPFIA4	ENSG00000143847	protein tyrosine phosphatase, receptor type, f polypeptide (PTPRF), interacting protein (liprin), alpha 4 [Source:HGNC Symbol;Acc:HGNC:9248]	gene	Name match	0	4.9427	4.12944	5.11803	4.36217
CCDC153	11	119189638	119196769	-	0.755709	CCDC153	ENSG00000248712	coiled-coil domain containing 153 [Source:HGNC Symbol;Acc:HGNC:27446]	gene	Name match	0	-0.358871	-0.839822	0.0482227	-0.707487
CA9	9	35673856	35681159	+	0.751321	CA9	ENSG00000107159	carbonic anhydrase IX [Source:HGNC Symbol;Acc:HGNC:1383]	gene	Name match	0	3.54195	2.56409	3.74741	2.99609
ALDOC	17	28573115	28577264	-	0.747705	ALDOC	ENSG00000109107	aldolase C, fructose-bisphosphate [Source:HGNC Symbol;Acc:HGNC:418]	gene	Name match	0	4.324	3.51608	4.46153	3.71382
MAFF	22	38201882	38216511	+	0.744207	MAFF	ENSG00000185022	v-maf avian musculoaponeurotic fibrosarcoma oncogene homolog F [Source:HGNC Symbol;Acc:HGNC:6780]	gene	Name match	0	4.99603	4.24902	5.06597	4.32176
NXPH4	12	57216795	57226449	+	0.744185	NXPH4	ENSG00000182379	neurexophilin 4 [Source:HGNC Symbol;Acc:HGNC:8078]	gene	Name match	0	4.62925	3.83158	4.81602	4.07184
CD83	6	14117256	14136918	+	0.740603	CD83	ENSG00000112149	CD83 molecule [Source:HGNC Symbol;Acc:HGNC:1703]	gene	Name match	0	4.06059	3.66855	4.24258	3.50197
RIMKLA	1	42380795	42422578	+	0.73903	RIMKLA	ENSG00000177181	ribosomal modification protein rimK-like family member A [Source:HGNC Symbol;Acc:HGNC:28725]	gene	Name match	0	2.92228	2.08716	2.76979	2.03076
LYN	8	55879813	56011381	+	0.73807	LYN	ENSG00000254087	LYN proto-oncogene, Src family tyrosine kinase [Source:HGNC Symbol;Acc:HGNC:6735]	gene	Name match	0	3.98231	3.84058	3.91901	3.18094
TMEM71	8	132685007	132760630	-	0.737331	TMEM71	ENSG00000165071	transmembrane protein 71 [Source:HGNC Symbol;Acc:HGNC:26572]	gene	Name match	0	0.575226	-0.310366	0.998239	0.260908
GAREML	2	26173091	26189663	+	0.73632	GAREML	ENSG00000157833	GRB2 associated, regulator of MAPK1-like [Source:HGNC Symbol;Acc:HGNC:27172]	gene	Name match	0	1.72004	1.42623	1.60893	0.872613
PTGES	9	129738331	129753047	-	0.734811	PTGES	ENSG00000148344	prostaglandin E synthase [Source:HGNC Symbol;Acc:HGNC:9599]	gene	Name match	0	3.74529	3.24744	3.82192	3.08711
DENND3	8	141117278	141195808	+	0.73207	DENND3	ENSG00000105339	DENN/MADD domain containing 3 [Source:HGNC Symbol;Acc:HGNC:29134]	gene	Name match	0	1.72922	1.26717	1.87609	1.14403
HILPDA	7	128455849	128458416	+	0.731854	HILPDA	ENSG00000135245	hypoxia inducible lipid droplet-associated [Source:HGNC Symbol;Acc:HGNC:28859]	gene	Name match	0	3.59613	3.06673	3.67037	2.93851
DNAH11	7	21543215	21901839	+	0.729496	DNAH11	ENSG00000105877	dynein, axonemal, heavy chain 11 [Source:HGNC Symbol;Acc:HGNC:2942]	gene	Name match	0	1.84711	0.777459	1.57639	0.846896
GLIS3	9	3824127	4299916	-	0.727097	GLIS3	ENSG00000107249	GLIS family zinc finger 3 [Source:HGNC Symbol;Acc:HGNC:28510]	gene	Name match	0	1.65565	0.919318	0.336672	-0.390425
MBOAT1	6	20102145	20212399	-	0.72632	MBOAT1	ENSG00000172197	membrane bound O-acyltransferase domain containing 1 [Source:HGNC Symbol;Acc:HGNC:21579]	gene	Name match	0	3.45278	2.7879	3.20981	2.48349
SRGAP2B	1	144887265	145095528	-	0.725058	SRGAP2B	ENSG00000196369	SLIT-ROBO Rho GTPase activating protein 2B [Source:HGNC Symbol;Acc:HGNC:35237]	gene	Name match	0	1.64165	1.27248	1.68467	0.959613
NSUN7	4	40749897	40809985	+	0.724991	NSUN7	ENSG00000179299	NOP2/Sun domain family, member 7 [Source:HGNC Symbol;Acc:HGNC:25857]	gene	Name match	0	0.935969	0.415941	1.25235	0.527363
GJB7	6	87282978	87329278	-	0.720208	GJB7	ENSG00000164411	gap junction protein, beta 7, 25kDa [Source:HGNC Symbol;Acc:HGNC:16690]	gene	Name match	0	2.77406	2.33781	2.24296	1.52276
SPNS2	17	4498838	4539035	+	0.718217	SPNS2	ENSG00000183018	spinster homolog 2 (Drosophila) [Source:HGNC Symbol;Acc:HGNC:26992]	gene	Name match	0	1.13903	0.488562	1.38948	0.671263
A2ML1	12	8822472	8876785	+	0.714174	A2ML1	ENSG00000166535	alpha-2-macroglobulin-like 1 [Source:HGNC Symbol;Acc:HGNC:23336]	gene	Name match	0	6.47626	5.28853	5.17423	4.46006
HPSE	4	83292461	83335153	-	0.714151	HPSE	ENSG00000173083	heparanase [Source:HGNC Symbol;Acc:HGNC:5164]	gene	Name match	0	1.5166	0.822931	1.30103	0.586881
YPEL1	22	21697544	21735834	-	0.698219	YPEL1	ENSG00000100027	yippee-like 1 (Drosophila) [Source:HGNC Symbol;Acc:HGNC:12845]	gene	Name match	0	1.96961	1.27178	1.93495	1.23673
SYNJ2	6	157981887	158099176	+	0.697431	SYNJ2	ENSG00000078269	synaptojanin 2 [Source:HGNC Symbol;Acc:HGNC:11504]	gene	Name match	0	5.7923	5.25492	5.65405	4.95662
RTKN2	10	62183035	62268707	-	0.696658	RTKN2	ENSG00000182010	rhotekin 2 [Source:HGNC Symbol;Acc:HGNC:19364]	gene	Name match	0	3.91558	3.37075	3.45933	2.76267
LINC01272	20	50267486	50279795	+	0.695832	LINC01272	ENSG00000224397	long intergenic non-protein coding RNA 1272 [Source:HGNC Symbol;Acc:HGNC:50328]	gene	Name match	0	-0.0241971	-0.143847	-0.0355899	-0.731422
XKRX	X	100913445	100929433	-	0.693913	XKRX	ENSG00000182489	XK, Kell blood group complex subunit- related, X-linked [Source:HGNC Symbol;Acc:HGNC:29845]	gene	Name match	0	0.134697	-0.198096	0.250712	-0.443201
SIX2	2	45005161	45009430	-	0.691037	SIX2	ENSG00000170577	SIX homeobox 2 [Source:HGNC Symbol;Acc:HGNC:10888]	gene	Name match	0	2.44356	2.47187	3.1287	2.43766
UBA7	3	49805207	49813946	-	0.689348	UBA7	ENSG00000182179	ubiquitin-like modifier activating enzyme 7 [Source:HGNC Symbol;Acc:HGNC:12471]	gene	Name match	0	1.723	0.721792	1.94709	1.25775
LOX	5	122063195	122078285	-	0.687633	LOX	ENSG00000113083	lysyl oxidase [Source:HGNC Symbol;Acc:HGNC:6664]	gene	Name match	0	4.87849	4.50457	4.25816	3.57053
DEGS2	14	100143957	100160163	-	0.68729	DEGS2	ENSG00000168350	delta(4)-desaturase, sphingolipid 2 [Source:HGNC Symbol;Acc:HGNC:20113]	gene	Name match	0	-0.817224	-1.58734	0.108268	-0.579022
TMPRSS3	21	42371890	42396846	-	0.685006	TMPRSS3	ENSG00000160183	transmembrane protease, serine 3 [Source:HGNC Symbol;Acc:HGNC:11877]	gene	Name match	0	5.0859	4.38665	5.01693	4.33192
HMHA1	19	1065923	1086628	+	0.684345	HMHA1	ENSG00000180448	histocompatibility (minor) HA-1 [Source:HGNC Symbol;Acc:HGNC:17102]	gene	Name match	0	2.66544	2.17427	2.50107	1.81672
EFEMP2	11	65866447	65873592	-	0.679144	EFEMP2	ENSG00000172638	EGF containing fibulin-like extracellular matrix protein 2 [Source:HGNC Symbol;Acc:HGNC:3219]	gene	Name match	0	0.81074	0.140027	0.867214	0.18807
SLC25A25-AS1	9	128108581	128118693	-	0.67639	SLC25A25-AS1	ENSG00000234771	SLC25A25 antisense RNA 1 [Source:HGNC Symbol;Acc:HGNC:27844]	gene	Name match	0	4.26978	4.04591	4.58424	3.90785
RIMS1	6	71886703	72403143	+	0.67456	RIMS1	ENSG00000079841	regulating synaptic membrane exocytosis 1 [Source:HGNC Symbol;Acc:HGNC:17282]	gene	Name match	0	0.122275	0.27202	0.350812	-0.323748
TTC9	14	70641787	70675360	+	0.67439	TTC9	ENSG00000133985	tetratricopeptide repeat domain 9 [Source:HGNC Symbol;Acc:HGNC:20267]	gene	Name match	0	5.29813	4.8486	5.2871	4.61271
RBM46	4	154781213	154828813	+	0.673794	RBM46	ENSG00000151962	RNA binding motif protein 46 [Source:HGNC Symbol;Acc:HGNC:28401]	gene	Name match	0	0.798176	0.360838	0.389734	-0.28406
CTSF	11	66563463	66568841	-	0.673524	CTSF	ENSG00000174080	cathepsin F [Source:HGNC Symbol;Acc:HGNC:2531]	gene	Name match	0	4.55097	3.57281	4.74896	4.07544
APOL3	22	36140330	36166177	-	0.671906	APOL3	ENSG00000128284	apolipoprotein L, 3 [Source:HGNC Symbol;Acc:HGNC:14868]	gene	Name match	0	-0.188006	-0.132427	0.543202	-0.128704
GLIPR1	12	75480680	75503853	+	0.670894	GLIPR1	ENSG00000139278	GLI pathogenesis-related 1 [Source:HGNC Symbol;Acc:HGNC:17001]	gene	Name match	0	6.50914	5.87209	5.42948	4.75859
PROM1	4	15968226	16084378	-	0.670113	PROM1	ENSG00000007062	prominin 1 [Source:HGNC Symbol;Acc:HGNC:9454]	gene	Name match	0	2.84287	2.5634	2.82713	2.15701
PDE9A	21	42653750	42775509	+	0.667833	PDE9A	ENSG00000160191	phosphodiesterase 9A [Source:HGNC Symbol;Acc:HGNC:8795]	gene	Name match	0	4.8845	4.6164	5.41564	4.74781
SPC25	2	168870894	168913277	-	0.667821	SPC25	ENSG00000152253	SPC25, NDC80 kinetochore complex component [Source:HGNC Symbol;Acc:HGNC:24031]	gene	Name match	0	2.49623	2.40035	2.68034	2.01252
PIF1	15	64815632	64825668	-	0.666927	PIF1	ENSG00000140451	PIF1 5'-to-3' DNA helicase [Source:HGNC Symbol;Acc:HGNC:26220]	gene	Name match	0	3.01037	2.65874	3.24911	2.58218
RARRES1	3	158696892	158732696	-	0.664013	RARRES1	ENSG00000118849	retinoic acid receptor responder (tazarotene induced) 1 [Source:HGNC Symbol;Acc:HGNC:9867]	gene	Name match	0	6.17333	5.9653	6.74697	6.08296
SLC43A3	11	57406954	57427580	-	0.662767	SLC43A3	ENSG00000134802	solute carrier family 43, member 3 [Source:HGNC Symbol;Acc:HGNC:17466]	gene	Name match	0	5.48657	4.90366	5.07754	4.41477
PLA2G16	11	63573195	63614469	-	0.655663	PLA2G16	ENSG00000176485	phospholipase A2, group XVI [Source:HGNC Symbol;Acc:HGNC:17825]	gene	Name match	0	6.0883	5.27366	6.0174	5.36174
SBK1	16	28292519	28323849	+	0.651136	SBK1	ENSG00000188322	SH3 domain binding kinase 1 [Source:HGNC Symbol;Acc:HGNC:17699]	gene	Name match	0	3.08962	2.58422	3.01769	2.36655
HS6ST3	13	96090839	96839562	+	0.650425	HS6ST3	ENSG00000185352	heparan sulfate 6-O-sulfotransferase 3 [Source:HGNC Symbol;Acc:HGNC:19134]	gene	Name match	0	1.47225	0.433019	0.965282	0.314857
MEIS3	19	47403124	47419523	-	0.638692	MEIS3	ENSG00000105419	Meis homeobox 3 [Source:HGNC Symbol;Acc:HGNC:29537]	gene	Name match	0	4.15021	3.00961	3.21882	2.58013
KRT19	17	41523617	41528308	-	0.63657	KRT19	ENSG00000171345	keratin 19 [Source:HGNC Symbol;Acc:HGNC:6436]	gene	Name match	0	2.98352	2.61323	3.44207	2.8055
PDK1	2	172555373	172608669	+	0.63637	PDK1	ENSG00000152256	pyruvate dehydrogenase kinase, isozyme 1 [Source:HGNC Symbol;Acc:HGNC:8809]	gene	Name match	0	4.80186	4.2239	4.92793	4.29156
TRIM16	17	15627960	15684310	-	0.633683	TRIM16	ENSG00000221926	tripartite motif containing 16 [Source:HGNC Symbol;Acc:HGNC:17241]	gene	Name match	0	5.88234	5.42678	5.39159	4.7579
PACSIN1	6	34466061	34535231	+	0.633054	PACSIN1	ENSG00000124507	protein kinase C and casein kinase substrate in neurons 1 [Source:HGNC Symbol;Acc:HGNC:8570]	gene	Name match	0	0.419825	-0.10766	0.481346	-0.151708
VEGFA	6	43770209	43786487	+	0.632272	VEGFA	ENSG00000112715	vascular endothelial growth factor A [Source:HGNC Symbol;Acc:HGNC:12680]	gene	Name match	0	7.71551	7.21615	7.72573	7.09346
MYBL2	20	43667019	43716496	+	0.632116	MYBL2	ENSG00000101057	v-myb avian myeloblastosis viral oncogene homolog-like 2 [Source:HGNC Symbol;Acc:HGNC:7548]	gene	Name match	0	5.14027	4.79432	5.10766	4.47555
RBPMS2	15	64739892	64775587	-	0.631968	RBPMS2	ENSG00000166831	RNA binding protein with multiple splicing 2 [Source:HGNC Symbol;Acc:HGNC:19098]	gene	Name match	0	0.44116	0.585219	0.720095	0.0881269
PARD6A	16	67660946	67662778	+	0.630964	PARD6A	ENSG00000102981	par-6 family cell polarity regulator alpha [Source:HGNC Symbol;Acc:HGNC:15943]	gene	Name match	0	1.65393	1.29625	1.71665	1.08568
FAM124A	13	51222334	51284241	+	0.626765	FAM124A	ENSG00000150510	family with sequence similarity 124A [Source:HGNC Symbol;Acc:HGNC:26413]	gene	Name match	0	1.07852	1.35168	1.55673	0.929963
ADAMTS14	10	70672803	70762441	+	0.624437	ADAMTS14	ENSG00000138316	ADAM metallopeptidase with thrombospondin type 1 motif, 14 [Source:HGNC Symbol;Acc:HGNC:14899]	gene	Name match	0	3.05353	2.40575	2.54324	1.9188
SKA1	18	50374995	50394173	+	0.623769	SKA1	ENSG00000154839	spindle and kinetochore associated complex subunit 1 [Source:HGNC Symbol;Acc:HGNC:28109]	gene	Name match	0	2.75293	2.55779	2.91514	2.29138
ZSWIM4	19	13795460	13832230	+	0.621185	ZSWIM4	ENSG00000132003	zinc finger, SWIM-type containing 4 [Source:HGNC Symbol;Acc:HGNC:25704]	gene	Name match	0	4.08161	3.95671	4.21407	3.59289
NEURL3	2	96497643	96508109	-	0.620165	NEURL3	ENSG00000163121	neuralized E3 ubiquitin protein ligase 3 [Source:HGNC Symbol;Acc:HGNC:25162]	gene	Name match	0	2.8666	2.65509	3.64256	3.0224
HJURP	2	233836701	233854566	-	0.617259	HJURP	ENSG00000123485	Holliday junction recognition protein [Source:HGNC Symbol;Acc:HGNC:25444]	gene	Name match	0	4.11155	3.90094	4.28558	3.66832
GTSE1	22	46296741	46330810	+	0.609589	GTSE1	ENSG00000075218	G-2 and S-phase expressed 1 [Source:HGNC Symbol;Acc:HGNC:13698]	gene	Name match	0	3.64806	3.2277	3.57537	2.96578
AURKB	17	8204733	8210598	-	0.607452	AURKB	ENSG00000178999	aurora kinase B [Source:HGNC Symbol;Acc:HGNC:11390]	gene	Name match	0	3.28091	3.02007	3.5781	2.97065
CBR3	21	36134912	36146566	+	0.6058	CBR3	ENSG00000159231	carbonyl reductase 3 [Source:HGNC Symbol;Acc:HGNC:1549]	gene	Name match	0	3.58052	3.02018	3.73532	3.12952
CTSS	1	150730196	150765957	-	0.605005	CTSS	ENSG00000163131	cathepsin S [Source:HGNC Symbol;Acc:HGNC:2545]	gene	Name match	0	3.90302	3.09678	3.99436	3.38936
UNC13D	17	75827225	75844717	-	0.60482	UNC13D	ENSG00000092929	unc-13 homolog D (C. elegans) [Source:HGNC Symbol;Acc:HGNC:23147]	gene	Name match	0	7.45886	6.77781	7.06443	6.45961
CIT	12	119685790	119877291	-	0.604287	CIT	ENSG00000122966	citron rho-interacting serine/threonine kinase [Source:HGNC Symbol;Acc:HGNC:1985]	gene	Name match	0	4.03201	3.60681	3.91411	3.30982
RND3	2	150468195	150539011	-	0.604008	RND3	ENSG00000115963	Rho family GTPase 3 [Source:HGNC Symbol;Acc:HGNC:671]	gene	Name match	0	5.29522	5.69039	5.58536	4.98136
TMEM133	11	100991989	100993941	+	0.603534	TMEM133	ENSG00000170647	transmembrane protein 133 [Source:HGNC Symbol;Acc:HGNC:24033]	gene	Name match	0	2.78688	2.2547	2.55267	1.94914
GGH	8	63015085	63039171	-	0.598406	GGH	ENSG00000137563	gamma-glutamyl hydrolase (conjugase, folylpolygammaglutamyl hydrolase) [Source:HGNC Symbol;Acc:HGNC:4248]	gene	Name match	0	4.48891	4.02175	4.31039	3.71198
TNFAIP3	6	137867188	137883312	+	0.598387	TNFAIP3	ENSG00000118503	tumor necrosis factor, alpha-induced protein 3 [Source:HGNC Symbol;Acc:HGNC:11896]	gene	Name match	0	4.02516	4.0958	3.15382	2.55544
ZNF708	19	21221500	21329410	-	0.596705	ZNF708	ENSG00000182141	zinc finger protein 708 [Source:HGNC Symbol;Acc:HGNC:12945]	gene	Name match	0	2.22884	2.04098	2.25204	1.65533
GPRC5A	12	12890782	12917937	+	0.594581	GPRC5A	ENSG00000013588	G protein-coupled receptor, class C, group 5, member A [Source:HGNC Symbol;Acc:HGNC:9836]	gene	Name match	0	8.38503	7.62536	8.1816	7.58702
CDKN3	14	54396955	54420218	+	0.589862	CDKN3	ENSG00000100526	cyclin-dependent kinase inhibitor 3 [Source:HGNC Symbol;Acc:HGNC:1791]	gene	Name match	0	3.55061	3.22195	3.66353	3.07367
NRM	6	30688047	30691420	-	0.589073	NRM	ENSG00000137404	nurim (nuclear envelope membrane protein) [Source:HGNC Symbol;Acc:HGNC:8003]	gene	Name match	0	3.43625	3.07214	3.48483	2.89576
PPP1R15A	19	48872392	48876057	+	0.586821	PPP1R15A	ENSG00000087074	protein phosphatase 1, regulatory subunit 15A [Source:HGNC Symbol;Acc:HGNC:14375]	gene	Name match	0	5.48218	4.96401	5.42378	4.83696
DBNDD2	20	45406057	45410610	+	0.585288	DBNDD2	ENSG00000244274	dysbindin (dystrobrevin binding protein 1) domain containing 2 [Source:HGNC Symbol;Acc:HGNC:15881]	gene	Name match	0	3.88882	3.51684	3.75568	3.17039
SLC16A3	17	82228397	82261129	+	0.585284	SLC16A3	ENSG00000141526	solute carrier family 16 (monocarboxylate transporter), member 3 [Source:HGNC Symbol;Acc:HGNC:10924]	gene	Name match	0	7.2604	6.61106	6.96887	6.38359
SIX1	14	60643415	60658259	-	0.584836	SIX1	ENSG00000126778	SIX homeobox 1 [Source:HGNC Symbol;Acc:HGNC:10887]	gene	Name match	0	1.26855	1.45777	2.04618	1.46134
LMTK3	19	48485271	48513189	-	0.58459	LMTK3	ENSG00000142235	lemur tyrosine kinase 3 [Source:HGNC Symbol;Acc:HGNC:19295]	gene	Name match	0	3.86269	3.35315	3.60189	3.01729
RELT	11	73376264	73397472	+	0.583386	RELT	ENSG00000054967	RELT tumor necrosis factor receptor [Source:HGNC Symbol;Acc:HGNC:13764]	gene	Name match	0	2.79674	3.0164	3.16813	2.58474
ADD2	2	70656784	70768212	-	0.580445	ADD2	ENSG00000075340	adducin 2 (beta) [Source:HGNC Symbol;Acc:HGNC:244]	gene	Name match	0	3.60768	3.30675	3.17987	2.59942
CDC25C	5	138285265	138338355	-	0.580327	CDC25C	ENSG00000158402	cell division cycle 25C [Source:HGNC Symbol;Acc:HGNC:1727]	gene	Name match	0	2.24124	2.16855	2.54691	1.96658
KIFC1	6	33391536	33409924	+	0.579367	KIFC1	ENSG00000237649	kinesin family member C1 [Source:HGNC Symbol;Acc:HGNC:6389]	gene	Name match	0	4.55473	4.1511	4.43556	3.85619
MND1	4	153344649	153415118	+	0.57835	MND1	ENSG00000121211	meiotic nuclear divisions 1 homolog (S. cerevisiae) [Source:HGNC Symbol;Acc:HGNC:24839]	gene	Name match	0	1.96286	1.61385	2.09232	1.51397
CXCL16	17	4733526	4739922	-	0.577935	CXCL16	ENSG00000161921	chemokine (C-X-C motif) ligand 16 [Source:HGNC Symbol;Acc:HGNC:16642]	gene	Name match	0	6.24222	5.73542	6.21517	5.63724
MAOB	X	43766611	43882447	-	0.577537	MAOB	ENSG00000069535	monoamine oxidase B [Source:HGNC Symbol;Acc:HGNC:6834]	gene	Name match	0	5.68748	5.7021	6.13855	5.56102
NUSAP1	15	41332694	41381050	+	0.576817	NUSAP1	ENSG00000137804	nucleolar and spindle associated protein 1 [Source:HGNC Symbol;Acc:HGNC:18538]	gene	Name match	0	5.79068	5.35312	5.71179	5.13497
BUB1	2	110637698	110678114	-	0.572081	BUB1	ENSG00000169679	BUB1 mitotic checkpoint serine/threonine kinase [Source:HGNC Symbol;Acc:HGNC:1148]	gene	Name match	0	4.13684	3.81634	3.96713	3.39505
MACC1	7	20134655	20217404	-	0.570352	MACC1	ENSG00000183742	metastasis associated in colon cancer 1 [Source:HGNC Symbol;Acc:HGNC:30215]	gene	Name match	0	4.6849	4.08779	4.3354	3.76505
SDC4	20	45325288	45348424	-	0.569739	SDC4	ENSG00000124145	syndecan 4 [Source:HGNC Symbol;Acc:HGNC:10661]	gene	Name match	0	9.22994	8.87177	9.27269	8.70295
PFKP	10	3066333	3137712	+	0.569725	PFKP	ENSG00000067057	phosphofructokinase, platelet [Source:HGNC Symbol;Acc:HGNC:8878]	gene	Name match	0	7.22545	6.61619	7.0538	6.48407
CEP55	10	93496632	93529092	+	0.568667	CEP55	ENSG00000138180	centrosomal protein 55kDa [Source:HGNC Symbol;Acc:HGNC:1161]	gene	Name match	0	4.18623	3.9245	4.10839	3.53972
SLC1A1	9	4490444	4587469	+	0.565227	SLC1A1	ENSG00000106688	solute carrier family 1 (neuronal/epithelial high affinity glutamate transporter, system Xag), member 1 [Source:HGNC Symbol;Acc:HGNC:10939]	gene	Name match	0	5.01621	4.1734	4.31852	3.7533
PCDHB2	5	141094578	141098703	+	0.565076	PCDHB2	ENSG00000112852	protocadherin beta 2 [Source:HGNC Symbol;Acc:HGNC:8687]	gene	Name match	0	4.8682	4.1985	4.72184	4.15677
TK1	17	78174075	78187233	-	0.564869	TK1	ENSG00000167900	thymidine kinase 1, soluble [Source:HGNC Symbol;Acc:HGNC:11830]	gene	Name match	0	5.83251	5.58817	5.98604	5.42117
NFKBIA	14	35401511	35404746	-	0.561458	NFKBIA	ENSG00000100906	nuclear factor of kappa light polypeptide gene enhancer in B-cells inhibitor, alpha [Source:HGNC Symbol;Acc:HGNC:7797]	gene	Name match	0	6.39664	5.9336	6.22927	5.66781
STMN1	1	25885440	25906991	-	0.559819	STMN1	ENSG00000117632	stathmin 1 [Source:HGNC Symbol;Acc:HGNC:6510]	gene	Name match	0	6.48794	6.27402	6.79484	6.23502
ASF1B	19	14119509	14136956	-	0.558782	ASF1B	ENSG00000105011	anti-silencing function 1B histone chaperone [Source:HGNC Symbol;Acc:HGNC:20996]	gene	Name match	0	4.04948	3.74153	4.26552	3.70673
PTTG1	5	160421822	160428744	+	0.558172	PTTG1	ENSG00000164611	pituitary tumor-transforming 1 [Source:HGNC Symbol;Acc:HGNC:9690]	gene	Name match	0	5.03775	4.81431	5.41547	4.8573
FGF13	X	138631574	139222777	-	0.555659	FGF13	ENSG00000129682	fibroblast growth factor 13 [Source:HGNC Symbol;Acc:HGNC:3670]	gene	Name match	0	3.73301	3.31659	3.91659	3.36093
SAT1	X	23783158	23786226	+	0.554801	SAT1	ENSG00000130066	spermidine/spermine N1-acetyltransferase 1 [Source:HGNC Symbol;Acc:HGNC:10540]	gene	Name match	0	7.56746	7.47675	7.83645	7.28165
DLGAP5	14	55148112	55191678	-	0.554266	DLGAP5	ENSG00000126787	discs, large (Drosophila) homolog-associated protein 5 [Source:HGNC Symbol;Acc:HGNC:16864]	gene	Name match	0	4.73297	4.38346	4.4464	3.89213
TCF7	5	134114711	134151865	+	0.553565	TCF7	ENSG00000081059	transcription factor 7 (T-cell specific, HMG- box) [Source:HGNC Symbol;Acc:HGNC:11639]	gene	Name match	0	3.91353	3.4665	3.57113	3.01756
PLAGL1	6	143940300	144064599	-	0.552506	PLAGL1	ENSG00000118495	pleiomorphic adenoma gene-like 1 [Source:HGNC Symbol;Acc:HGNC:9046]	gene	Name match	0	3.73718	3.354	3.54461	2.9921
NCOA7	6	125781161	125932030	+	0.551318	NCOA7	ENSG00000111912	nuclear receptor coactivator 7 [Source:HGNC Symbol;Acc:HGNC:21081]	gene	Name match	0	5.7359	5.14581	5.24227	4.69095
COL28A1	7	7356568	7535853	-	0.550415	COL28A1	ENSG00000215018	collagen, type XXVIII, alpha 1 [Source:HGNC Symbol;Acc:HGNC:22442]	gene	Name match	0	2.25729	1.53004	2.83931	2.28889
ZC3H12A	1	37474552	37484379	+	0.550125	ZC3H12A	ENSG00000163874	zinc finger CCCH-type containing 12A [Source:HGNC Symbol;Acc:HGNC:26259]	gene	Name match	0	5.80584	5.3506	5.70265	5.15252
UBE2C	20	45812576	45816957	+	0.548383	UBE2C	ENSG00000175063	ubiquitin-conjugating enzyme E2C [Source:HGNC Symbol;Acc:HGNC:15937]	gene	Name match	0	4.43643	4.18746	4.64359	4.0952
KIF15	3	44761717	44853261	+	0.54685	KIF15	ENSG00000163808	kinesin family member 15 [Source:HGNC Symbol;Acc:HGNC:17273]	gene	Name match	0	2.9917	2.53723	2.64595	2.0991
MET	7	116672390	116798386	+	0.545802	MET	ENSG00000105976	MET proto-oncogene, receptor tyrosine kinase [Source:HGNC Symbol;Acc:HGNC:7029]	gene	Name match	0	4.6377	4.21495	4.17202	3.62622
PGM2L1	11	74330318	74398473	-	0.545495	PGM2L1	ENSG00000165434	phosphoglucomutase 2-like 1 [Source:HGNC Symbol;Acc:HGNC:20898]	gene	Name match	0	2.6199	2.73532	1.97397	1.42847
PPTC7	12	110533245	110583320	-	0.543396	PPTC7	ENSG00000196850	PTC7 protein phosphatase homolog (S. cerevisiae) [Source:HGNC Symbol;Acc:HGNC:30695]	gene	Name match	0	5.68381	5.21082	5.56938	5.02598
GKAP1	9	83739421	83817742	-	0.540098	GKAP1	ENSG00000165113	G kinase anchoring protein 1 [Source:HGNC Symbol;Acc:HGNC:17496]	gene	Name match	0	1.01922	0.847176	1.16142	0.621317
PBK	8	27809620	27838095	-	0.539843	PBK	ENSG00000168078	PDZ binding kinase [Source:HGNC Symbol;Acc:HGNC:18282]	gene	Name match	0	4.2142	3.73392	4.13636	3.59652
SDCBP	8	58553169	58582860	+	0.537293	SDCBP	ENSG00000137575	syndecan binding protein (syntenin) [Source:HGNC Symbol;Acc:HGNC:10662]	gene	Name match	0	6.36798	6.06163	6.43013	5.89284
LMNB1	5	126777148	126837020	+	0.536894	LMNB1	ENSG00000113368	lamin B1 [Source:HGNC Symbol;Acc:HGNC:6637]	gene	Name match	0	5.89211	5.55717	5.88403	5.34713
CDC42EP1	22	37560447	37569405	+	0.535977	CDC42EP1	ENSG00000128283	CDC42 effector protein (Rho GTPase binding) 1 [Source:HGNC Symbol;Acc:HGNC:17014]	gene	Name match	0	6.9149	6.72202	7.00265	6.46667
FBN3	19	8065402	8149846	-	0.532694	FBN3	ENSG00000142449	fibrillin 3 [Source:HGNC Symbol;Acc:HGNC:18794]	gene	Name match	0	4.97793	3.96652	5.22226	4.68957
SDC2	8	96493351	96611780	+	0.532556	SDC2	ENSG00000169439	syndecan 2 [Source:HGNC Symbol;Acc:HGNC:10659]	gene	Name match	0	5.41607	4.95531	5.25361	4.72105
ASS1	9	130444929	130501274	+	0.529776	ASS1	ENSG00000130707	argininosuccinate synthase 1 [Source:HGNC Symbol;Acc:HGNC:758]	gene	Name match	0	7.94428	7.60761	8.10872	7.57895
CLDN9	16	3012456	3014505	+	0.52735	CLDN9	ENSG00000213937	claudin 9 [Source:HGNC Symbol;Acc:HGNC:2051]	gene	Name match	0	1.93285	1.82084	2.20379	1.67644
CENPM	22	41938721	41947164	-	0.526715	CENPM	ENSG00000100162	centromere protein M [Source:HGNC Symbol;Acc:HGNC:18352]	gene	Name match	0	2.77263	2.25913	2.99245	2.46574
HMGB2	4	173331695	173335125	-	0.526571	HMGB2	ENSG00000164104	high mobility group box 2 [Source:HGNC Symbol;Acc:HGNC:5000]	gene	Name match	0	5.33074	5.08294	5.65355	5.12698
LRRC20	10	70298970	70382650	-	0.526179	LRRC20	ENSG00000172731	leucine rich repeat containing 20 [Source:HGNC Symbol;Acc:HGNC:23421]	gene	Name match	0	2.35658	2.22566	2.51073	1.98455
BNIP3	10	131966455	131981931	-	0.525186	BNIP3	ENSG00000176171	BCL2/adenovirus E1B 19kDa interacting protein 3 [Source:HGNC Symbol;Acc:HGNC:1084]	gene	Name match	0	5.45717	5.024	5.59174	5.06656
CSRP2	12	76858715	76879060	-	0.522756	CSRP2	ENSG00000175183	cysteine and glycine-rich protein 2 [Source:HGNC Symbol;Acc:HGNC:2470]	gene	Name match	0	3.30061	2.99328	3.14452	2.62176
CDCA3	12	6844793	6852066	-	0.522358	CDCA3	ENSG00000111665	cell division cycle associated 3 [Source:HGNC Symbol;Acc:HGNC:14624]	gene	Name match	0	3.745	3.26769	3.85483	3.33247
HCG11	6	26523450	26526579	+	0.521759	HCG11	ENSG00000228223	HLA complex group 11 (non-protein coding) [Source:HGNC Symbol;Acc:HGNC:17707]	gene	Name match	0	3.01422	2.32294	2.68306	2.1613
BMP4	14	53949736	53958761	-	0.520306	BMP4	ENSG00000125378	bone morphogenetic protein 4 [Source:HGNC Symbol;Acc:HGNC:1071]	gene	Name match	0	1.90869	1.32841	1.75607	1.23577
LIMS1	2	108534355	108687246	+	0.519998	LIMS1	ENSG00000169756	LIM and senescent cell antigen-like domains 1 [Source:HGNC Symbol;Acc:HGNC:6616]	gene	Name match	0	6.23674	5.76966	5.4606	4.9406
BBOX1	11	27040725	27127809	+	0.519103	BBOX1	ENSG00000129151	butyrobetaine (gamma), 2-oxoglutarate dioxygenase (gamma-butyrobetaine hydroxylase) 1 [Source:HGNC Symbol;Acc:HGNC:964]	gene	Name match	0	5.58847	5.48126	5.51457	4.99547
APCDD1	18	10454628	10489948	+	0.517105	APCDD1	ENSG00000154856	adenomatosis polyposis coli down-regulated 1 [Source:HGNC Symbol;Acc:HGNC:15718]	gene	Name match	0	3.41545	2.94762	3.80485	3.28775
NCAPH	2	96335787	96373845	+	0.516655	NCAPH	ENSG00000121152	non-SMC condensin I complex, subunit H [Source:HGNC Symbol;Acc:HGNC:1112]	gene	Name match	0	3.61602	3.30879	3.54267	3.02602
GPI	19	34359480	34402156	+	0.516521	GPI	ENSG00000105220	glucose-6-phosphate isomerase [Source:HGNC Symbol;Acc:HGNC:4458]	gene	Name match	0	8.70319	8.27562	8.67438	8.15786
VILL	3	37988059	38007188	+	0.513025	VILL	ENSG00000136059	villin-like [Source:HGNC Symbol;Acc:HGNC:30906]	gene	Name match	0	0.388102	-0.451824	0.761485	0.24846
MKI67	10	128096659	128126385	-	0.512007	MKI67	ENSG00000148773	marker of proliferation Ki-67 [Source:HGNC Symbol;Acc:HGNC:7107]	gene	Name match	0	6.66711	6.33204	6.29734	5.78533
TNIP1	5	151029945	151093577	-	0.511707	TNIP1	ENSG00000145901	TNFAIP3 interacting protein 1 [Source:HGNC Symbol;Acc:HGNC:16903]	gene	Name match	0	6.53471	6.2564	6.29317	5.78146
RPL22L1	3	170864875	170870483	-	0.510631	RPL22L1	ENSG00000163584	ribosomal protein L22-like 1 [Source:HGNC Symbol;Acc:HGNC:27610]	gene	Name match	0	5.24084	5.07284	5.80446	5.29383
PKMYT1	16	2968102	2980539	-	0.508952	PKMYT1	ENSG00000127564	protein kinase, membrane associated tyrosine/threonine 1 [Source:HGNC Symbol;Acc:HGNC:29650]	gene	Name match	0	4.63352	4.16562	4.69375	4.18479
S100P	4	6693069	6697169	+	0.508503	S100P	ENSG00000163993	S100 calcium binding protein P [Source:HGNC Symbol;Acc:HGNC:10504]	gene	Name match	0	6.83517	6.23196	6.8498	6.3413
MISP	19	751126	764319	+	0.50811	MISP	ENSG00000099812	mitotic spindle positioning [Source:HGNC Symbol;Acc:HGNC:27000]	gene	Name match	0	4.83778	4.33917	4.29083	3.78272
IFIH1	2	162267079	162318703	-	0.507414	IFIH1	ENSG00000115267	interferon induced with helicase C domain 1 [Source:HGNC Symbol;Acc:HGNC:18873]	gene	Name match	0	3.20883	2.93198	2.84626	2.33884
NDC80	18	2571511	2616635	+	0.507338	NDC80	ENSG00000080986	NDC80 kinetochore complex component [Source:HGNC Symbol;Acc:HGNC:16909]	gene	Name match	0	3.31028	3.01712	3.23808	2.73074
TYMP	22	50525752	50530085	-	0.506916	TYMP	ENSG00000025708	thymidine phosphorylase [Source:HGNC Symbol;Acc:HGNC:3148]	gene	Name match	0	4.03013	4.19704	4.07307	3.56615
SCCPDH	1	246724047	246768137	+	0.506475	SCCPDH	ENSG00000143653	saccharopine dehydrogenase (putative) [Source:HGNC Symbol;Acc:HGNC:24275]	gene	Name match	0	4.18273	3.83043	4.1267	3.62022
PPARGC1A	4	23792021	23890077	-	0.504794	PPARGC1A	ENSG00000109819	peroxisome proliferator-activated receptor gamma, coactivator 1 alpha [Source:HGNC Symbol;Acc:HGNC:9237]	gene	Name match	0	5.98295	5.41658	5.90637	5.40158
RAB32	6	146543693	146554965	+	0.502873	RAB32	ENSG00000118508	RAB32, member RAS oncogene family [Source:HGNC Symbol;Acc:HGNC:9772]	gene	Name match	0	3.837	3.78479	3.7445	3.24163
ETS1	11	128458761	128587558	-	0.50273	ETS1	ENSG00000134954	v-ets avian erythroblastosis virus E26 oncogene homolog 1 [Source:HGNC Symbol;Acc:HGNC:3488]	gene	Name match	0	5.60304	5.11759	4.8444	4.34167
RRM2	2	10122328	10131419	+	0.500762	RRM2	ENSG00000171848	ribonucleotide reductase M2 [Source:HGNC Symbol;Acc:HGNC:10452]	gene	Name match	0	6.74554	6.30387	6.60608	6.10532
RNASEH2A	19	12806580	12813637	+	0.49998	RNASEH2A	ENSG00000104889	ribonuclease H2, subunit A [Source:HGNC Symbol;Acc:HGNC:18518]	gene	Name match	0	3.72695	3.62025	4.06612	3.56614
MFSD4	1	205568977	205602918	+	0.4994	MFSD4	ENSG00000174514	major facilitator superfamily domain containing 4 [Source:HGNC Symbol;Acc:HGNC:25433]	gene	Name match	0	2.76775	2.29288	3.08216	2.58277
SMS	X	21940573	21994835	+	0.499182	SMS	ENSG00000102172	spermine synthase [Source:HGNC Symbol;Acc:HGNC:11123]	gene	Name match	0	6.04001	5.74125	6.26081	5.76163
ERO1L	14	52639916	52695705	-	0.497754	ERO1L	ENSG00000197930	ERO1-like (S. cerevisiae) [Source:HGNC Symbol;Acc:HGNC:13280]	gene	Name match	0	6.98827	6.59635	6.84098	6.34323
VLDLR	9	2621834	2660053	+	0.497359	VLDLR	ENSG00000147852	very low density lipoprotein receptor [Source:HGNC Symbol;Acc:HGNC:12698]	gene	Name match	0	4.7309	4.21355	4.76132	4.26396
IQGAP3	1	156525405	156572540	-	0.493166	IQGAP3	ENSG00000183856	IQ motif containing GTPase activating protein 3 [Source:HGNC Symbol;Acc:HGNC:20669]	gene	Name match	0	5.98189	5.60498	5.85522	5.36206
IKBKE	1	206470495	206496889	+	0.490112	IKBKE	ENSG00000263528	inhibitor of kappa light polypeptide gene enhancer in B-cells, kinase epsilon [Source:HGNC Symbol;Acc:HGNC:14552]	gene	Name match	0	4.21114	4.23685	4.21824	3.72813
TTK	6	80003887	80042527	+	0.489407	TTK	ENSG00000112742	TTK protein kinase [Source:HGNC Symbol;Acc:HGNC:12401]	gene	Name match	0	3.69256	3.46442	3.513	3.02359
CENPA	2	26785997	26794593	+	0.488963	CENPA	ENSG00000115163	centromere protein A [Source:HGNC Symbol;Acc:HGNC:1851]	gene	Name match	0	2.98706	2.70678	3.05489	2.56593
ZNF586	19	57769655	57819939	+	0.487739	ZNF586	ENSG00000083828	zinc finger protein 586 [Source:HGNC Symbol;Acc:HGNC:25949]	gene	Name match	0	1.27083	1.22527	1.75133	1.26359
GRPEL2	5	149345430	149354583	+	0.486232	GRPEL2	ENSG00000164284	GrpE-like 2, mitochondrial (E. coli) [Source:HGNC Symbol;Acc:HGNC:21060]	gene	Name match	0	4.92029	4.5417	4.94605	4.45982
NFKB2	10	102394110	102402529	+	0.486187	NFKB2	ENSG00000077150	nuclear factor of kappa light polypeptide gene enhancer in B-cells 2 (p49/p100) [Source:HGNC Symbol;Acc:HGNC:7795]	gene	Name match	0	5.02677	5.10106	5.09087	4.60468
GMDS	6	1623806	2245692	-	0.485966	GMDS	ENSG00000112699	GDP-mannose 4,6-dehydratase [Source:HGNC Symbol;Acc:HGNC:4369]	gene	Name match	0	5.90356	5.28724	5.79002	5.30405
VTCN1	1	117143587	117210960	-	0.485158	VTCN1	ENSG00000134258	V-set domain containing T cell activation inhibitor 1 [Source:HGNC Symbol;Acc:HGNC:28873]	gene	Name match	0	6.54568	6.10166	6.35571	5.87055
TROAP	12	49323236	49331731	+	0.485126	TROAP	ENSG00000135451	trophinin associated protein [Source:HGNC Symbol;Acc:HGNC:12327]	gene	Name match	0	4.23779	3.92948	4.42151	3.93639
ISLR	15	74173671	74176872	+	0.484246	ISLR	ENSG00000129009	immunoglobulin superfamily containing leucine-rich repeat [Source:HGNC Symbol;Acc:HGNC:6133]	gene	Name match	0	8.17341	7.66996	7.85773	7.37349
MXD1	2	69897688	69942945	+	0.482921	MXD1	ENSG00000059728	MAX dimerization protein 1 [Source:HGNC Symbol;Acc:HGNC:6761]	gene	Name match	0	6.33515	5.98544	6.20074	5.71782
HSPA1B	6	31827735	31830255	+	0.482921	HSPA1B	ENSG00000204388	heat shock 70kDa protein 1B [Source:HGNC Symbol;Acc:HGNC:5233]	gene	Name match	0	6.48307	6.67155	6.78141	6.29849
SPATA6L	9	4600520	4666666	-	0.482789	SPATA6L	ENSG00000106686	spermatogenesis associated 6-like [Source:HGNC Symbol;Acc:HGNC:25472]	gene	Name match	0	1.94784	1.15076	1.66464	1.18185
NKX3-1	8	23678693	23682927	-	0.482531	NKX3-1	ENSG00000167034	NK3 homeobox 1 [Source:HGNC Symbol;Acc:HGNC:7838]	gene	Name match	0	2.66919	2.77923	2.76611	2.28357
TEAD4	12	2959330	3040673	+	0.4809	TEAD4	ENSG00000197905	TEA domain family member 4 [Source:HGNC Symbol;Acc:HGNC:11717]	gene	Name match	0	2.45133	2.4622	2.85777	2.37687
SH3BP2	4	2793023	2841098	+	0.48002	SH3BP2	ENSG00000087266	SH3-domain binding protein 2 [Source:HGNC Symbol;Acc:HGNC:10825]	gene	Name match	0	6.89181	6.41679	6.62056	6.14054
CENPH	5	69189548	69210357	+	0.479026	CENPH	ENSG00000153044	centromere protein H [Source:HGNC Symbol;Acc:HGNC:17268]	gene	Name match	0	3.2767	3.06542	3.38973	2.91071
NCAPG	4	17810902	17844862	+	0.47883	NCAPG	ENSG00000109805	non-SMC condensin I complex, subunit G [Source:HGNC Symbol;Acc:HGNC:24304]	gene	Name match	0	4.51506	4.07565	4.24571	3.76689
KIF11	10	92593286	92655395	+	0.47737	KIF11	ENSG00000138160	kinesin family member 11 [Source:HGNC Symbol;Acc:HGNC:6388]	gene	Name match	0	5.008	4.70741	4.73273	4.25536
CENPQ	6	49463378	49493107	+	0.477044	CENPQ	ENSG00000031691	centromere protein Q [Source:HGNC Symbol;Acc:HGNC:21347]	gene	Name match	0	1.80396	1.79077	1.78304	1.30599
CCNA2	4	121816444	121823933	-	0.475261	CCNA2	ENSG00000145386	cyclin A2 [Source:HGNC Symbol;Acc:HGNC:1578]	gene	Name match	0	4.83093	4.50818	4.64922	4.17396
IRF1	5	132481609	132490798	-	0.475211	IRF1	ENSG00000125347	interferon regulatory factor 1 [Source:HGNC Symbol;Acc:HGNC:6116]	gene	Name match	0	3.15202	3.05627	2.9409	2.46569
ATAD5	17	30831970	30895869	+	0.474912	ATAD5	ENSG00000176208	ATPase family, AAA domain containing 5 [Source:HGNC Symbol;Acc:HGNC:25752]	gene	Name match	0	2.37377	2.16828	2.34738	1.87246
SLC2A6	9	133471095	133479137	-	0.474712	SLC2A6	ENSG00000160326	solute carrier family 2 (facilitated glucose transporter), member 6 [Source:HGNC Symbol;Acc:HGNC:11011]	gene	Name match	0	3.38912	3.31843	3.0738	2.59909
CCNB2	15	59105078	59125045	+	0.473068	CCNB2	ENSG00000157456	cyclin B2 [Source:HGNC Symbol;Acc:HGNC:1580]	gene	Name match	0	4.83253	4.56541	4.778	4.30493
WDR54	2	74421729	74425755	+	0.472927	WDR54	ENSG00000005448	WD repeat domain 54 [Source:HGNC Symbol;Acc:HGNC:25770]	gene	Name match	0	3.48868	3.1245	3.52418	3.05125
SLFN5	17	35243036	35273655	+	0.472322	SLFN5	ENSG00000166750	schlafen family member 5 [Source:HGNC Symbol;Acc:HGNC:28286]	gene	Name match	0	5.08135	4.80258	4.82982	4.3575
MCM6	2	135839626	135876426	-	0.471652	MCM6	ENSG00000076003	minichromosome maintenance complex component 6 [Source:HGNC Symbol;Acc:HGNC:6949]	gene	Name match	0	5.63088	5.33226	5.41264	4.94098
CARHSP1	16	8852942	8869012	-	0.469898	CARHSP1	ENSG00000153048	calcium regulated heat stable protein 1, 24kDa [Source:HGNC Symbol;Acc:HGNC:17150]	gene	Name match	0	4.35344	4.19677	4.47915	4.00925
KIF18B	17	44924709	44947711	-	0.468886	KIF18B	ENSG00000186185	kinesin family member 18B [Source:HGNC Symbol;Acc:HGNC:27102]	gene	Name match	0	4.66056	4.54132	4.79678	4.3279
MYO5B	18	49822813	50195093	-	0.468337	MYO5B	ENSG00000167306	myosin VB [Source:HGNC Symbol;Acc:HGNC:7603]	gene	Name match	0	6.63638	6.14347	6.15733	5.689
E2F1	20	33675487	33686404	-	0.467947	E2F1	ENSG00000101412	E2F transcription factor 1 [Source:HGNC Symbol;Acc:HGNC:3113]	gene	Name match	0	3.5301	3.16771	3.51586	3.04791
FOXC1	6	1609972	1613897	+	0.467051	FOXC1	ENSG00000054598	forkhead box C1 [Source:HGNC Symbol;Acc:HGNC:3800]	gene	Name match	0	7.6269	7.13945	7.45499	6.98794
PSMB8	6	32840717	32844703	-	0.466017	PSMB8	ENSG00000204264	proteasome (prosome, macropain) subunit, beta type, 8 [Source:HGNC Symbol;Acc:HGNC:9545]	gene	Name match	0	4.43689	4.10815	4.49478	4.02876
FAM111B	11	59107185	59127410	+	0.465422	FAM111B	ENSG00000189057	family with sequence similarity 111, member B [Source:HGNC Symbol;Acc:HGNC:24200]	gene	Name match	0	4.68311	4.34966	4.13043	3.66501
LRFN4	11	66857118	66860475	+	0.459995	LRFN4	ENSG00000173621	leucine rich repeat and fibronectin type III domain containing 4 [Source:HGNC Symbol;Acc:HGNC:28456]	gene	Name match	0	4.69156	4.46008	4.79561	4.33561
BUB1B	15	40161026	40221136	+	0.459223	BUB1B	ENSG00000156970	BUB1 mitotic checkpoint serine/threonine kinase B [Source:HGNC Symbol;Acc:HGNC:1149]	gene	Name match	0	4.84463	4.57817	4.60671	4.14749
2002-03-01	1	220748269	220784815	+	0.454144	2002-03-01	ENSG00000117791	mitochondrial amidoxime reducing component 2 [Source:HGNC Symbol;Acc:HGNC:26064]	gene	Name match	0	2.44862	2.18149	2.97189	2.51774
HMGCS1	5	43289395	43313512	-	0.452002	HMGCS1	ENSG00000112972	3-hydroxy-3-methylglutaryl-CoA synthase 1 (soluble) [Source:HGNC Symbol;Acc:HGNC:5007]	gene	Name match	0	7.10001	6.66259	6.46303	6.01102
GRB10	7	50590063	50793462	-	0.447161	GRB10	ENSG00000106070	growth factor receptor-bound protein 10 [Source:HGNC Symbol;Acc:HGNC:4564]	gene	Name match	0	6.55288	5.91947	5.65212	5.20496
NGEF	2	232878686	233013272	-	0.447118	NGEF	ENSG00000066248	neuronal guanine nucleotide exchange factor [Source:HGNC Symbol;Acc:HGNC:7807]	gene	Name match	0	5.47044	4.93557	5.34952	4.9024
TMPRSS2	21	41464551	41531116	-	0.446957	TMPRSS2	ENSG00000184012	transmembrane protease, serine 2 [Source:HGNC Symbol;Acc:HGNC:11876]	gene	Name match	0	3.53515	3.12849	3.83369	3.38673
MASTL	10	27154824	27186924	+	0.446333	MASTL	ENSG00000120539	microtubule associated serine/threonine kinase-like [Source:HGNC Symbol;Acc:HGNC:19042]	gene	Name match	0	3.07839	2.90367	3.01945	2.57312
NME4	16	396725	400759	+	0.445869	NME4	ENSG00000103202	NME/NM23 nucleoside diphosphate kinase 4 [Source:HGNC Symbol;Acc:HGNC:7852]	gene	Name match	0	5.04042	4.83272	5.25772	4.81185
PSIP1	9	15464066	15511019	-	0.44582	PSIP1	ENSG00000164985	PC4 and SFRS1 interacting protein 1 [Source:HGNC Symbol;Acc:HGNC:9527]	gene	Name match	0	5.61472	5.07902	5.39241	4.94659
KHK	2	27086747	27100772	+	0.445071	KHK	ENSG00000138030	ketohexokinase (fructokinase) [Source:HGNC Symbol;Acc:HGNC:6315]	gene	Name match	0	2.91411	2.67579	3.00868	2.56361
KIF23	15	69414246	69448427	+	0.444528	KIF23	ENSG00000137807	kinesin family member 23 [Source:HGNC Symbol;Acc:HGNC:6392]	gene	Name match	0	5.279	4.93711	4.95381	4.50928
ACAT2	6	159760328	159779055	+	0.443776	ACAT2	ENSG00000120437	acetyl-CoA acetyltransferase 2 [Source:HGNC Symbol;Acc:HGNC:94]	gene	Name match	0	4.18597	3.90937	3.95246	3.50868
PLRG1	4	154535006	154550435	-	0.443101	PLRG1	ENSG00000171566	pleiotropic regulator 1 [Source:HGNC Symbol;Acc:HGNC:9089]	gene	Name match	0	6.34121	6.22723	6.19913	5.75603
CSTB	21	43772512	43776445	-	0.441342	CSTB	ENSG00000160213	cystatin B (stefin B) [Source:HGNC Symbol;Acc:HGNC:2482]	gene	Name match	0	7.01102	6.81325	7.19507	6.75373
STAP2	19	4324043	4338877	-	0.440185	STAP2	ENSG00000178078	signal transducing adaptor family member 2 [Source:HGNC Symbol;Acc:HGNC:30430]	gene	Name match	0	5.15163	4.97003	5.35375	4.91357
KLHL23	2	169694488	169776989	+	0.437779	KLHL23	ENSG00000213160	kelch-like family member 23 [Source:HGNC Symbol;Acc:HGNC:27506]	gene	Name match	0	3.08135	3.09826	3.03962	2.60184
RACGAP1	12	49976923	50033136	-	0.436662	RACGAP1	ENSG00000161800	Rac GTPase activating protein 1 [Source:HGNC Symbol;Acc:HGNC:9804]	gene	Name match	0	5.28491	4.96245	5.25539	4.81872
CENPW	6	126340174	126348875	+	0.435501	CENPW	ENSG00000203760	centromere protein W [Source:HGNC Symbol;Acc:HGNC:21488]	gene	Name match	0	2.14659	2.0781	2.52354	2.08804
ATP6V0A4	7	138706295	138798196	-	0.434986	ATP6V0A4	ENSG00000105929	ATPase, H+ transporting, lysosomal V0 subunit a4 [Source:HGNC Symbol;Acc:HGNC:866]	gene	Name match	0	7.2995	6.76645	7.09868	6.6637
TPI1	12	6867119	6870948	+	0.432936	TPI1	ENSG00000111669	triosephosphate isomerase 1 [Source:HGNC Symbol;Acc:HGNC:12009]	gene	Name match	0	8.61601	8.26209	8.73173	8.29879
METTL21A	2	207580631	207625927	-	0.431895	METTL21A	ENSG00000144401	methyltransferase like 21A [Source:HGNC Symbol;Acc:HGNC:30476]	gene	Name match	0	2.86758	2.74281	3.04246	2.61056
CCNB1	5	69167010	69178245	+	0.431323	CCNB1	ENSG00000134057	cyclin B1 [Source:HGNC Symbol;Acc:HGNC:1579]	gene	Name match	0	5.57282	5.35211	5.54383	5.1125
SPIRE1	18	12446512	12658134	-	0.430536	SPIRE1	ENSG00000134278	spire-type actin nucleation factor 1 [Source:HGNC Symbol;Acc:HGNC:30622]	gene	Name match	0	5.0708	4.9193	5.31975	4.88922
LRAT	4	154626961	154753118	+	0.430004	LRAT	ENSG00000121207	lecithin retinol acyltransferase (phosphatidylcholine--retinol O-acyltransferase) [Source:HGNC Symbol;Acc:HGNC:6685]	gene	Name match	0	5.26692	4.73798	4.74864	4.31864
SKA3	13	21153595	21176602	-	0.429793	SKA3	ENSG00000165480	spindle and kinetochore associated complex subunit 3 [Source:HGNC Symbol;Acc:HGNC:20262]	gene	Name match	0	2.97186	2.64843	2.92362	2.49383
FXYD5	19	35154730	35169883	+	0.429727	FXYD5	ENSG00000089327	FXYD domain containing ion transport regulator 5 [Source:HGNC Symbol;Acc:HGNC:4029]	gene	Name match	0	5.79813	5.51944	5.84255	5.41282
UGCG	9	111896766	111935369	+	0.428955	UGCG	ENSG00000148154	UDP-glucose ceramide glucosyltransferase [Source:HGNC Symbol;Acc:HGNC:12524]	gene	Name match	0	4.81721	4.79047	4.96051	4.53155
ZSCAN2	15	84600986	84623717	+	0.428796	ZSCAN2	ENSG00000176371	zinc finger and SCAN domain containing 2 [Source:HGNC Symbol;Acc:HGNC:20994]	gene	Name match	0	2.41779	2.64509	2.632	2.20321
CHRNA5	15	78565520	78595269	+	0.427278	CHRNA5	ENSG00000169684	cholinergic receptor, nicotinic, alpha 5 (neuronal) [Source:HGNC Symbol;Acc:HGNC:1959]	gene	Name match	0	2.89557	2.89898	3.00349	2.57621
EZH2	7	148807384	148884287	-	0.427261	EZH2	ENSG00000106462	enhancer of zeste 2 polycomb repressive complex 2 subunit [Source:HGNC Symbol;Acc:HGNC:3527]	gene	Name match	0	4.56456	4.29545	4.55345	4.12619
TOP2A	17	40388516	40417950	-	0.425828	TOP2A	ENSG00000131747	topoisomerase (DNA) II alpha 170kDa [Source:HGNC Symbol;Acc:HGNC:11989]	gene	Name match	0	6.28239	5.98633	5.97783	5.552
H1F0	22	37805093	37807436	+	0.424993	H1F0	ENSG00000189060	H1 histone family, member 0 [Source:HGNC Symbol;Acc:HGNC:4714]	gene	Name match	0	8.10919	7.56385	8.08258	7.65759
MLLT3	9	20341665	20622543	-	0.424708	MLLT3	ENSG00000171843	myeloid/lymphoid or mixed-lineage leukemia (trithorax homolog, Drosophila); translocated to, 3 [Source:HGNC Symbol;Acc:HGNC:7136]	gene	Name match	0	4.33371	3.80252	4.07188	3.64717
PKN1	19	14433053	14471866	+	0.424553	PKN1	ENSG00000123143	protein kinase N1 [Source:HGNC Symbol;Acc:HGNC:9405]	gene	Name match	0	5.83402	5.50595	5.68288	5.25833
ARHGEF10L	1	17539835	17697869	+	0.4245	ARHGEF10L	ENSG00000074964	Rho guanine nucleotide exchange factor (GEF) 10-like [Source:HGNC Symbol;Acc:HGNC:25540]	gene	Name match	0	5.40305	5.11416	5.4954	5.0709
KRT18	12	52948871	52952901	+	0.423431	KRT18	ENSG00000111057	keratin 18 [Source:HGNC Symbol;Acc:HGNC:6430]	gene	Name match	0	8.87516	8.32118	9.06708	8.64365
RAB20	13	110523066	110561733	-	0.423091	RAB20	ENSG00000139832	RAB20, member RAS oncogene family [Source:HGNC Symbol;Acc:HGNC:18260]	gene	Name match	0	2.71934	2.27806	2.95253	2.52944
KIF22	16	29790719	29805385	+	0.422852	KIF22	ENSG00000079616	kinesin family member 22 [Source:HGNC Symbol;Acc:HGNC:6391]	gene	Name match	0	4.95779	4.714	5.1941	4.77124
MTFP1	22	30425530	30429053	+	0.422065	MTFP1	ENSG00000242114	mitochondrial fission process 1 [Source:HGNC Symbol;Acc:HGNC:26945]	gene	Name match	0	3.49139	3.14507	3.73066	3.3086
ALDOA	16	30053090	30070420	+	0.420819	ALDOA	ENSG00000149925	aldolase A, fructose-bisphosphate [Source:HGNC Symbol;Acc:HGNC:414]	gene	Name match	0	9.4619	9.14712	9.66935	9.24854
AURKA	20	56369389	56392337	-	0.4207	AURKA	ENSG00000087586	aurora kinase A [Source:HGNC Symbol;Acc:HGNC:11393]	gene	Name match	0	3.93195	3.73909	3.91058	3.48988
ZWINT	10	56357228	56361275	-	0.417998	ZWINT	ENSG00000122952	ZW10 interacting kinetochore protein [Source:HGNC Symbol;Acc:HGNC:13195]	gene	Name match	0	4.73806	4.56509	4.93782	4.51982
MMD	17	55392613	55421992	-	0.417538	MMD	ENSG00000108960	monocyte to macrophage differentiation- associated [Source:HGNC Symbol;Acc:HGNC:7153]	gene	Name match	0	4.60992	4.46938	4.37359	3.95605
GBE1	3	81489699	81762161	-	0.415672	GBE1	ENSG00000114480	glucan (1,4-alpha-), branching enzyme 1 [Source:HGNC Symbol;Acc:HGNC:4180]	gene	Name match	0	5.6446	5.17104	5.15481	4.73914
PLSCR1	3	146515180	146544864	-	0.415442	PLSCR1	ENSG00000188313	phospholipid scramblase 1 [Source:HGNC Symbol;Acc:HGNC:9092]	gene	Name match	0	4.88601	4.72811	4.69769	4.28224
ZNF431	19	21142024	21196053	+	0.412378	ZNF431	ENSG00000196705	zinc finger protein 431 [Source:HGNC Symbol;Acc:HGNC:20809]	gene	Name match	0	5.08435	4.56109	4.79097	4.37859
PRKCDBP	11	6318946	6320647	-	0.412333	PRKCDBP	ENSG00000170955	protein kinase C, delta binding protein [Source:HGNC Symbol;Acc:HGNC:9400]	gene	Name match	0	4.58767	4.34915	4.79112	4.37879
ZBTB7C	18	48026673	48410752	-	0.411147	ZBTB7C	ENSG00000184828	zinc finger and BTB domain containing 7C [Source:HGNC Symbol;Acc:HGNC:31700]	gene	Name match	0	4.40847	3.7588	4.58645	4.1753
ATP6V1B1	2	70935882	70965401	+	0.410615	ATP6V1B1	ENSG00000116039	ATPase, H+ transporting, lysosomal 56/58kDa, V1 subunit B1 [Source:HGNC Symbol;Acc:HGNC:853]	gene	Name match	0	7.25375	6.97732	7.68976	7.27915
LRR1	14	49598697	49614672	+	0.409324	LRR1	ENSG00000165501	leucine rich repeat protein 1 [Source:HGNC Symbol;Acc:HGNC:19742]	gene	Name match	0	3.17254	3.12839	3.41504	3.00571
KRT8	12	52897187	52949882	-	0.408191	KRT8	ENSG00000170421	keratin 8 [Source:HGNC Symbol;Acc:HGNC:6446]	gene	Name match	0	10.2039	9.67143	10.2041	9.79591
ELOVL7	5	60751791	60844389	-	0.408093	ELOVL7	ENSG00000164181	ELOVL fatty acid elongase 7 [Source:HGNC Symbol;Acc:HGNC:26292]	gene	Name match	0	4.35693	3.89783	4.06258	3.65448
FAM213B	1	2586750	2591468	+	0.407509	FAM213B	ENSG00000157870	family with sequence similarity 213, member B [Source:HGNC Symbol;Acc:HGNC:28390]	gene	Name match	0	4.27055	4.00646	4.28168	3.87417
FTH1	11	61959718	61967660	-	0.407083	FTH1	ENSG00000167996	ferritin, heavy polypeptide 1 [Source:HGNC Symbol;Acc:HGNC:3976]	gene	Name match	0	9.34215	9.36412	9.94506	9.53797
SUSD4	1	223220819	223364202	-	0.406348	SUSD4	ENSG00000143502	sushi domain containing 4 [Source:HGNC Symbol;Acc:HGNC:25470]	gene	Name match	0	6.06441	5.81701	6.03557	5.62922
NT5M	17	17303335	17347661	+	0.406087	NT5M	ENSG00000205309	5',3'-nucleotidase, mitochondrial [Source:HGNC Symbol;Acc:HGNC:15769]	gene	Name match	0	1.19405	1.27302	1.80487	1.39878
BAHCC1	17	81395475	81466332	+	0.40606	BAHCC1	ENSG00000266074	BAH domain and coiled-coil containing 1 [Source:HGNC Symbol;Acc:HGNC:29279]	gene	Name match	0	3.85204	3.60402	3.50495	3.09889
ZNF358	19	7515292	7521026	+	0.404615	ZNF358	ENSG00000198816	zinc finger protein 358 [Source:HGNC Symbol;Acc:HGNC:16838]	gene	Name match	0	4.27981	4.03934	4.5451	4.14049
INTS4	11	77878720	77994678	-	0.403517	INTS4	ENSG00000149262	integrator complex subunit 4 [Source:HGNC Symbol;Acc:HGNC:25048]	gene	Name match	0	4.30007	3.83125	4.24815	3.84463
VSIG10	12	118063593	118103948	-	0.40328	VSIG10	ENSG00000176834	V-set and immunoglobulin domain containing 10 [Source:HGNC Symbol;Acc:HGNC:26078]	gene	Name match	0	3.52819	3.31415	3.61567	3.21239
LDHA	11	18394388	18408425	+	0.403216	LDHA	ENSG00000134333	lactate dehydrogenase A [Source:HGNC Symbol;Acc:HGNC:6535]	gene	Name match	0	9.26159	9.02494	9.24618	8.84296
KCTD11	17	7352162	7354944	+	0.402547	KCTD11	ENSG00000213859	potassium channel tetramerization domain containing 11 [Source:HGNC Symbol;Acc:HGNC:21302]	gene	Name match	0	4.76239	4.31612	4.37364	3.97109
NDUFC2-KCTD14	11	78016971	78079865	-	0.401017	NDUFC2-KCTD14	ENSG00000259112	NDUFC2-KCTD14 readthrough [Source:HGNC Symbol;Acc:HGNC:42956]	gene	Name match	0	5.38945	5.04594	5.72267	5.32165
PASK	2	241106099	241150264	-	0.400845	PASK	ENSG00000115687	PAS domain containing serine/threonine kinase [Source:HGNC Symbol;Acc:HGNC:17270]	gene	Name match	0	4.15449	3.94413	4.26025	3.85941
CGN	1	151510510	151538692	+	0.400085	CGN	ENSG00000143375	cingulin [Source:HGNC Symbol;Acc:HGNC:17429]	gene	Name match	0	6.2542	5.81043	6.12727	5.72719
DTYMK	2	241675742	241686991	-	0.399747	DTYMK	ENSG00000168393	deoxythymidylate kinase (thymidylate kinase) [Source:HGNC Symbol;Acc:HGNC:3061]	gene	Name match	0	4.13213	3.87444	4.29359	3.89385
LRRFIP2	3	37052656	37176532	-	0.398915	LRRFIP2	ENSG00000093167	leucine rich repeat (in FLII) interacting protein 2 [Source:HGNC Symbol;Acc:HGNC:6703]	gene	Name match	0	4.89194	4.77903	4.95948	4.56057
BARD1	2	214725646	214809711	-	0.398006	BARD1	ENSG00000138376	BRCA1 associated RING domain 1 [Source:HGNC Symbol;Acc:HGNC:952]	gene	Name match	0	3.48502	3.41137	3.40437	3.00636
NDUFC2	11	78068304	78080219	-	0.397724	NDUFC2	ENSG00000151366	NADH dehydrogenase (ubiquinone) 1, subcomplex unknown, 2, 14.5kDa [Source:HGNC Symbol;Acc:HGNC:7706]	gene	Name match	0	5.87192	5.56216	6.25192	5.85419
PTPLA	10	17589032	17617377	-	0.396921	PTPLA	ENSG00000165996	protein tyrosine phosphatase-like (proline instead of catalytic arginine), member A [Source:HGNC Symbol;Acc:HGNC:9639]	gene	Name match	0	2.62906	2.31367	2.35826	1.96134
ANKRD10	13	110878540	110915069	-	0.396849	ANKRD10	ENSG00000088448	ankyrin repeat domain 10 [Source:HGNC Symbol;Acc:HGNC:20265]	gene	Name match	0	6.58942	6.32101	6.78783	6.39098
PSMC3IP	17	42572315	42577831	-	0.395889	PSMC3IP	ENSG00000131470	PSMC3 interacting protein [Source:HGNC Symbol;Acc:HGNC:17928]	gene	Name match	0	2.52599	2.30414	2.69233	2.29644
TACSTD2	1	58575423	58577773	-	0.395735	TACSTD2	ENSG00000184292	tumor-associated calcium signal transducer 2 [Source:HGNC Symbol;Acc:HGNC:11530]	gene	Name match	0	8.21539	7.96447	8.35381	7.95808
GINS3	16	58392394	58406144	+	0.394207	GINS3	ENSG00000181938	GINS complex subunit 3 (Psf3 homolog) [Source:HGNC Symbol;Acc:HGNC:25851]	gene	Name match	0	3.15217	3.10678	3.15401	2.7598
PTMA	2	231707684	231713541	+	0.393599	PTMA	ENSG00000187514	prothymosin, alpha [Source:HGNC Symbol;Acc:HGNC:9623]	gene	Name match	0	9.76216	9.50548	9.87462	9.48102
SLC25A37	8	23528805	23575463	+	0.393188	SLC25A37	ENSG00000147454	solute carrier family 25 (mitochondrial iron transporter), member 37 [Source:HGNC Symbol;Acc:HGNC:29786]	gene	Name match	0	6.66702	6.59737	6.83874	6.44556
CENPF	1	214603195	214664588	+	0.392749	CENPF	ENSG00000117724	centromere protein F, 350/400kDa [Source:HGNC Symbol;Acc:HGNC:1857]	gene	Name match	0	5.99971	5.73616	5.74735	5.3546
SESTD1	2	179101692	179264790	-	0.392062	SESTD1	ENSG00000187231	SEC14 and spectrin domains 1 [Source:HGNC Symbol;Acc:HGNC:18379]	gene	Name match	0	6.09511	5.73861	5.92118	5.52912
SORBS2	4	185585444	185956652	-	0.391341	SORBS2	ENSG00000154556	sorbin and SH3 domain containing 2 [Source:HGNC Symbol;Acc:HGNC:24098]	gene	Name match	0	6.32723	5.67319	6.22505	5.83371
IRF7	11	612553	615999	-	0.389144	IRF7	ENSG00000185507	interferon regulatory factor 7 [Source:HGNC Symbol;Acc:HGNC:6122]	gene	Name match	0	2.68489	2.92108	3.24984	2.86069
OBFC1	10	103882542	103918205	-	0.38719	OBFC1	ENSG00000107960	oligonucleotide/oligosaccharide-binding fold containing 1 [Source:HGNC Symbol;Acc:HGNC:26200]	gene	Name match	0	4.75363	4.23958	4.66486	4.27767
WDR34	9	128633661	128656787	-	0.382262	WDR34	ENSG00000119333	WD repeat domain 34 [Source:HGNC Symbol;Acc:HGNC:28296]	gene	Name match	0	5.60798	5.39474	5.82576	5.4435
GLIS2	16	4314761	4339597	+	0.381215	GLIS2	ENSG00000126603	GLIS family zinc finger 2 [Source:HGNC Symbol;Acc:HGNC:29450]	gene	Name match	0	4.65771	4.52869	4.63155	4.25033
FOXD1	5	73446256	73448362	-	0.379518	FOXD1	ENSG00000251493	forkhead box D1 [Source:HGNC Symbol;Acc:HGNC:3802]	gene	Name match	0	3.93824	3.65977	3.78984	3.41032
NASP	1	45583846	45618904	+	0.378217	NASP	ENSG00000132780	nuclear autoantigenic sperm protein (histone- binding) [Source:HGNC Symbol;Acc:HGNC:7644]	gene	Name match	0	5.79298	5.4861	5.78279	5.40457
ID2	2	8678845	8684453	+	0.377745	ID2	ENSG00000115738	inhibitor of DNA binding 2, dominant negative helix-loop-helix protein [Source:HGNC Symbol;Acc:HGNC:5361]	gene	Name match	0	7.31813	6.69317	7.18912	6.81137
EXOSC8	13	37000541	37009613	+	0.376651	EXOSC8	ENSG00000120699	exosome component 8 [Source:HGNC Symbol;Acc:HGNC:17035]	gene	Name match	0	3.57854	3.58952	3.92576	3.54911
MRPS5	2	95087207	95122000	-	0.376072	MRPS5	ENSG00000144029	mitochondrial ribosomal protein S5 [Source:HGNC Symbol;Acc:HGNC:14498]	gene	Name match	0	4.91702	4.82298	5.12444	4.74837
ERRFI1	1	8004404	8026308	-	0.375867	ERRFI1	ENSG00000116285	ERBB receptor feedback inhibitor 1 [Source:HGNC Symbol;Acc:HGNC:18185]	gene	Name match	0	8.86499	8.42783	8.7646	8.38873
MVD	16	88651935	88663137	-	0.374396	MVD	ENSG00000167508	mevalonate (diphospho) decarboxylase [Source:HGNC Symbol;Acc:HGNC:7529]	gene	Name match	0	5.11681	5.00969	5.23159	4.85719
HPRT1	X	134460153	134500668	+	0.372875	HPRT1	ENSG00000165704	hypoxanthine phosphoribosyltransferase 1 [Source:HGNC Symbol;Acc:HGNC:5157]	gene	Name match	0	4.74746	4.56855	4.98103	4.60815
TACC1	8	38728186	38853028	+	0.372759	TACC1	ENSG00000147526	transforming, acidic coiled-coil containing protein 1 [Source:HGNC Symbol;Acc:HGNC:11522]	gene	Name match	0	4.57491	4.10003	4.41061	4.03786
DSN1	20	36751791	36773818	-	0.370023	DSN1	ENSG00000149636	DSN1, MIS12 kinetochore complex component [Source:HGNC Symbol;Acc:HGNC:16165]	gene	Name match	0	3.46501	3.2354	3.51684	3.14682
CDC42EP4	17	73283624	73312175	-	0.370001	CDC42EP4	ENSG00000179604	CDC42 effector protein (Rho GTPase binding) 4 [Source:HGNC Symbol;Acc:HGNC:17147]	gene	Name match	0	7.05211	6.66518	6.73567	6.36567
CEP152	15	48737935	48811141	-	0.369404	CEP152	ENSG00000103995	centrosomal protein 152kDa [Source:HGNC Symbol;Acc:HGNC:29298]	gene	Name match	0	3.28527	3.037	3.1165	2.7471
CHMP4A	14	24209583	24213869	-	0.369363	CHMP4A	ENSG00000254505	charged multivesicular body protein 4A [Source:HGNC Symbol;Acc:HGNC:20274]	gene	Name match	0	4.30804	3.99543	4.52871	4.15934
IER3	6	30743199	30744554	-	0.36677	IER3	ENSG00000137331	immediate early response 3 [Source:HGNC Symbol;Acc:HGNC:5392]	gene	Name match	0	7.11605	7.14944	7.23534	6.86857
DARS	2	135906677	135986100	-	0.365941	DARS	ENSG00000115866	aspartyl-tRNA synthetase [Source:HGNC Symbol;Acc:HGNC:2678]	gene	Name match	0	5.62705	5.26099	5.42747	5.06153
FDPS	1	155308748	155320666	+	0.365075	FDPS	ENSG00000160752	farnesyl diphosphate synthase [Source:HGNC Symbol;Acc:HGNC:3631]	gene	Name match	0	7.77693	7.6589	7.71347	7.3484
DTNA	18	34493290	34891844	+	0.361433	DTNA	ENSG00000134769	dystrobrevin, alpha [Source:HGNC Symbol;Acc:HGNC:3057]	gene	Name match	0	4.52167	4.27884	4.30525	3.94382
HMGB1	13	30456704	30617597	-	0.359927	HMGB1	ENSG00000189403	high mobility group box 1 [Source:HGNC Symbol;Acc:HGNC:4983]	gene	Name match	0	8.08008	7.84005	7.89773	7.5378
EBP	X	48521158	48528716	+	0.358006	EBP	ENSG00000147155	emopamil binding protein (sterol isomerase) [Source:HGNC Symbol;Acc:HGNC:3133]	gene	Name match	0	4.61214	4.50921	4.81133	4.45332
KCTD14	11	78015715	78080219	-	0.356627	KCTD14	ENSG00000151364	potassium channel tetramerization domain containing 14 [Source:HGNC Symbol;Acc:HGNC:23295]	gene	Name match	0	6.07658	5.73555	6.43332	6.0767
NCKIPSD	3	48673844	48686364	-	0.355203	NCKIPSD	ENSG00000213672	NCK interacting protein with SH3 domain [Source:HGNC Symbol;Acc:HGNC:15486]	gene	Name match	0	4.23995	3.92623	4.40603	4.05082
VMP1	17	59707465	59841092	+	0.35508	VMP1	ENSG00000062716	vacuole membrane protein 1 [Source:HGNC Symbol;Acc:HGNC:29559]	gene	Name match	0	7.06692	6.92115	7.09502	6.73994
KRT81	12	52285913	52291534	-	0.354602	KRT81	ENSG00000205426	keratin 81 [Source:HGNC Symbol;Acc:HGNC:6458]	gene	Name match	0	10.6406	10.2372	10.5671	10.2125
SLC18B1	6	132769370	132798553	-	0.351755	SLC18B1	ENSG00000146409	solute carrier family 18, subfamily B, member 1 [Source:HGNC Symbol;Acc:HGNC:21573]	gene	Name match	0	4.34392	4.32972	4.66123	4.30948
MBOAT2	2	8852690	9003813	-	0.351206	MBOAT2	ENSG00000143797	membrane bound O-acyltransferase domain containing 2 [Source:HGNC Symbol;Acc:HGNC:25193]	gene	Name match	0	6.53055	6.25715	6.39058	6.03937
FAM210A	18	13663347	13726663	-	0.347919	FAM210A	ENSG00000177150	family with sequence similarity 210, member A [Source:HGNC Symbol;Acc:HGNC:28346]	gene	Name match	0	4.06722	3.72204	3.7848	3.43688
F3	1	94529225	94541800	-	0.347376	F3	ENSG00000117525	coagulation factor III (thromboplastin, tissue factor) [Source:HGNC Symbol;Acc:HGNC:3541]	gene	Name match	0	6.76827	6.50264	6.43477	6.0874
SAP30	4	173370943	173377532	+	0.347301	SAP30	ENSG00000164105	Sin3A-associated protein, 30kDa [Source:HGNC Symbol;Acc:HGNC:10532]	gene	Name match	0	2.70576	2.48755	3.11627	2.76897
TNFSF12	17	7548891	7557890	+	0.347207	TNFSF12	ENSG00000239697	tumor necrosis factor (ligand) superfamily, member 12 [Source:HGNC Symbol;Acc:HGNC:11927]	gene	Name match	0	2.86447	2.61143	3.0008	2.6536
TAPBP	6	33299694	33314387	-	0.344254	TAPBP	ENSG00000231925	TAP binding protein (tapasin) [Source:HGNC Symbol;Acc:HGNC:11566]	gene	Name match	0	6.48426	6.34661	6.57548	6.23122
STK38	6	36493892	36547470	-	0.343907	STK38	ENSG00000112079	serine/threonine kinase 38 [Source:HGNC Symbol;Acc:HGNC:17847]	gene	Name match	0	5.96637	5.90156	6.07126	5.72736
OPN3	1	241593124	241640361	-	0.343808	OPN3	ENSG00000054277	opsin 3 [Source:HGNC Symbol;Acc:HGNC:14007]	gene	Name match	0	4.60677	4.43641	4.43333	4.08952
FAAH	1	46394265	46413845	+	0.341903	FAAH	ENSG00000117480	fatty acid amide hydrolase [Source:HGNC Symbol;Acc:HGNC:3553]	gene	Name match	0	3.81612	3.51562	3.95239	3.61048
WDR45B	17	82614562	82648535	-	0.341886	WDR45B	ENSG00000141580	WD repeat domain 45B [Source:HGNC Symbol;Acc:HGNC:25072]	gene	Name match	0	6.90464	6.69452	6.99882	6.65694
HN1	17	75135248	75168281	-	0.34187	HN1	ENSG00000189159	hematological and neurological expressed 1 [Source:HGNC Symbol;Acc:HGNC:14569]	gene	Name match	0	6.76675	6.72744	6.98024	6.63837
ALG8	11	78100936	78139660	-	0.341163	ALG8	ENSG00000159063	ALG8, alpha-1,3-glucosyltransferase [Source:HGNC Symbol;Acc:HGNC:23161]	gene	Name match	0	4.69106	4.56666	4.88621	4.54505
PATL1	11	59636716	59668980	-	0.338305	PATL1	ENSG00000166889	protein associated with topoisomerase II homolog 1 (yeast) [Source:HGNC Symbol;Acc:HGNC:26721]	gene	Name match	0	5.27397	5.1062	5.18088	4.84257
PRDX2	19	12796820	12801859	-	0.33679	PRDX2	ENSG00000167815	peroxiredoxin 2 [Source:HGNC Symbol;Acc:HGNC:9353]	gene	Name match	0	6.69668	6.52741	6.90872	6.57193
LONRF1	8	12721894	12755490	-	0.335082	LONRF1	ENSG00000154359	LON peptidase N-terminal domain and ring finger 1 [Source:HGNC Symbol;Acc:HGNC:26302]	gene	Name match	0	4.85079	4.44417	4.81557	4.48049
AGFG1	2	227472152	227561214	+	0.33358	AGFG1	ENSG00000173744	ArfGAP with FG repeats 1 [Source:HGNC Symbol;Acc:HGNC:5175]	gene	Name match	0	5.99242	5.89952	5.90955	5.57597
SLC11A2	12	50979535	51028566	-	0.333351	SLC11A2	ENSG00000110911	solute carrier family 11 (proton-coupled divalent metal ion transporter), member 2 [Source:HGNC Symbol;Acc:HGNC:10908]	gene	Name match	0	6.45872	6.3892	6.67089	6.33754
IL27RA	19	14031748	14053216	+	0.332623	IL27RA	ENSG00000104998	interleukin 27 receptor, alpha [Source:HGNC Symbol;Acc:HGNC:17290]	gene	Name match	0	3.70884	3.62052	3.60961	3.27698
NFKBIE	6	44258166	44265788	-	0.332591	NFKBIE	ENSG00000146232	nuclear factor of kappa light polypeptide gene enhancer in B-cells inhibitor, epsilon [Source:HGNC Symbol;Acc:HGNC:7799]	gene	Name match	0	3.73797	3.53353	3.87637	3.54377
NDUFA6	22	42085525	42090955	-	0.332021	NDUFA6	ENSG00000184983	NADH dehydrogenase (ubiquinone) 1 alpha subcomplex, 6, 14kDa [Source:HGNC Symbol;Acc:HGNC:7690]	gene	Name match	0	4.93204	4.88691	5.19786	4.86584
COQ2	4	83263824	83284914	-	0.330359	COQ2	ENSG00000173085	coenzyme Q2 4-hydroxybenzoate polyprenyltransferase [Source:HGNC Symbol;Acc:HGNC:25223]	gene	Name match	0	2.95599	2.83494	3.08394	2.75358
FAM57A	17	732412	742972	+	0.329448	FAM57A	ENSG00000167695	family with sequence similarity 57, member A [Source:HGNC Symbol;Acc:HGNC:29646]	gene	Name match	0	4.19595	4.17188	4.28558	3.95614
RPA2	1	27891524	27914746	-	0.329358	RPA2	ENSG00000117748	replication protein A2, 32kDa [Source:HGNC Symbol;Acc:HGNC:10290]	gene	Name match	0	4.70299	4.52759	4.80078	4.47142
BNIP3L	8	26382898	26505636	+	0.327464	BNIP3L	ENSG00000104765	BCL2/adenovirus E1B 19kDa interacting protein 3-like [Source:HGNC Symbol;Acc:HGNC:1085]	gene	Name match	0	6.43124	6.00376	6.26634	5.93887
INSIG2	2	118088474	118110028	+	0.32386	INSIG2	ENSG00000125629	insulin induced gene 2 [Source:HGNC Symbol;Acc:HGNC:20452]	gene	Name match	0	5.04494	4.71474	4.72011	4.39625
BTG3	21	17593653	17612947	-	0.317415	BTG3	ENSG00000154640	BTG family, member 3 [Source:HGNC Symbol;Acc:HGNC:1132]	gene	Name match	0	4.7906	4.64086	4.94042	4.62301
COX5A	15	74919791	74938168	-	0.316764	COX5A	ENSG00000178741	cytochrome c oxidase subunit Va [Source:HGNC Symbol;Acc:HGNC:2267]	gene	Name match	0	6.34697	6.25325	6.72565	6.40888
ANP32E	1	150218417	150236156	-	0.316031	ANP32E	ENSG00000143401	acidic (leucine-rich) nuclear phosphoprotein 32 family, member E [Source:HGNC Symbol;Acc:HGNC:16673]	gene	Name match	0	5.87601	5.65763	5.78084	5.46481
PEG10	7	94656325	94669695	+	0.314733	PEG10	ENSG00000242265	paternally expressed 10 [Source:HGNC Symbol;Acc:HGNC:14005]	gene	Name match	0	7.80184	7.81343	8.05983	7.7451
SKIL	3	170357715	170396835	+	0.314612	SKIL	ENSG00000136603	SKI-like proto-oncogene [Source:HGNC Symbol;Acc:HGNC:10897]	gene	Name match	0	6.85519	6.84623	6.80886	6.49425
HIRIP3	16	29992321	29996436	-	0.312838	HIRIP3	ENSG00000149929	HIRA interacting protein 3 [Source:HGNC Symbol;Acc:HGNC:4917]	gene	Name match	0	3.30084	3.06913	3.48406	3.17122
TICAM1	19	4815932	4831704	-	0.312169	TICAM1	ENSG00000127666	toll-like receptor adaptor molecule 1 [Source:HGNC Symbol;Acc:HGNC:18348]	gene	Name match	0	3.95662	3.96373	3.80653	3.49436
WEE1	11	9573681	9593457	+	0.311128	WEE1	ENSG00000166483	WEE1 G2 checkpoint kinase [Source:HGNC Symbol;Acc:HGNC:12761]	gene	Name match	0	5.42971	4.86678	5.15708	4.84595
SNX9	6	157700387	157945077	+	0.310484	SNX9	ENSG00000130340	sorting nexin 9 [Source:HGNC Symbol;Acc:HGNC:14973]	gene	Name match	0	5.90846	5.68148	5.68337	5.37288
SLC25A5	X	119468400	119471319	+	0.310236	SLC25A5	ENSG00000005022	solute carrier family 25 (mitochondrial carrier; adenine nucleotide translocator), member 5 [Source:HGNC Symbol;Acc:HGNC:10991]	gene	Name match	0	7.83915	7.66445	7.93133	7.6211
EPCAM	2	47345158	47387034	+	0.308528	EPCAM	ENSG00000119888	epithelial cell adhesion molecule [Source:HGNC Symbol;Acc:HGNC:11529]	gene	Name match	0	7.83407	7.43345	7.77283	7.46431
ST6GALNAC4	9	127907886	127917026	-	0.305244	ST6GALNAC4	ENSG00000136840	ST6 (alpha-N-acetyl-neuraminyl-2,3-beta- galactosyl-1,3)-N-acetylgalactosaminide alpha-2,6- sialyltransferase 4 [Source:HGNC Symbol;Acc:HGNC:17846]	gene	Name match	0	2.91647	2.65869	2.91937	2.61413
FAM162A	3	122384176	122412334	+	0.304789	FAM162A	ENSG00000114023	family with sequence similarity 162, member A [Source:HGNC Symbol;Acc:HGNC:17865]	gene	Name match	0	5.31529	5.09874	5.50608	5.2013
SLC8B1	12	113298759	113359493	-	0.30284	SLC8B1	ENSG00000089060	solute carrier family 8 (sodium/lithium/calcium exchanger), member B1 [Source:HGNC Symbol;Acc:HGNC:26175]	gene	Name match	0	4.78111	4.65681	4.82257	4.51973
HSPE1	2	197499994	197503457	+	0.302375	HSPE1	ENSG00000115541	heat shock 10kDa protein 1 [Source:HGNC Symbol;Acc:HGNC:5269]	gene	Name match	0	5.56353	5.62115	5.82195	5.51958
GTF2IRD1	7	74453790	74602604	+	0.30128	GTF2IRD1	ENSG00000006704	GTF2I repeat domain containing 1 [Source:HGNC Symbol;Acc:HGNC:4661]	gene	Name match	0	5.55813	5.31805	5.45478	5.1535
ENY2	8	109334324	109345952	+	0.30126	ENY2	ENSG00000120533	enhancer of yellow 2 homolog (Drosophila) [Source:HGNC Symbol;Acc:HGNC:24449]	gene	Name match	0	4.18575	4.15885	4.4092	4.10794
SLC25A23	19	6436079	6465203	-	0.299004	SLC25A23	ENSG00000125648	solute carrier family 25 (mitochondrial carrier; phosphate carrier), member 23 [Source:HGNC Symbol;Acc:HGNC:19375]	gene	Name match	0	4.97802	4.60502	4.9281	4.62909
CFL2	14	34706769	34714690	-	0.298843	CFL2	ENSG00000165410	cofilin 2 (muscle) [Source:HGNC Symbol;Acc:HGNC:1875]	gene	Name match	0	4.22691	3.87925	3.95286	3.65402
CHMP2B	3	87227271	87255548	+	0.298724	CHMP2B	ENSG00000083937	charged multivesicular body protein 2B [Source:HGNC Symbol;Acc:HGNC:24537]	gene	Name match	0	5.81978	5.47587	5.46075	5.16202
MEX3D	19	1554669	1568058	-	0.297422	MEX3D	ENSG00000181588	mex-3 RNA binding family member D [Source:HGNC Symbol;Acc:HGNC:16734]	gene	Name match	0	3.87386	4.00341	3.92836	3.63094
ECI1	16	2239395	2252300	-	0.297276	ECI1	ENSG00000167969	enoyl-CoA delta isomerase 1 [Source:HGNC Symbol;Acc:HGNC:2703]	gene	Name match	0	4.57603	4.54171	4.8893	4.59202
PDHA1	X	19343893	19361705	+	0.29685	PDHA1	ENSG00000131828	pyruvate dehydrogenase (lipoamide) alpha 1 [Source:HGNC Symbol;Acc:HGNC:8806]	gene	Name match	0	5.50041	5.37934	5.66314	5.36629
CA13	8	85245527	85284073	+	0.296645	CA13	ENSG00000185015	carbonic anhydrase XIII [Source:HGNC Symbol;Acc:HGNC:14914]	gene	Name match	0	3.72503	3.5617	3.88309	3.58645
PLEKHB1	11	73646178	73662819	+	0.296599	PLEKHB1	ENSG00000021300	pleckstrin homology domain containing, family B (evectins) member 1 [Source:HGNC Symbol;Acc:HGNC:19079]	gene	Name match	0	6.60577	6.36207	6.80484	6.50824
NUP85	17	75205659	75235758	+	0.296355	NUP85	ENSG00000125450	nucleoporin 85kDa [Source:HGNC Symbol;Acc:HGNC:8734]	gene	Name match	0	5.31826	5.20837	5.4115	5.11515
ABCA7	19	1040101	1065572	+	0.295356	ABCA7	ENSG00000064687	ATP-binding cassette, sub-family A (ABC1), member 7 [Source:HGNC Symbol;Acc:HGNC:37]	gene	Name match	0	5.34786	4.9034	5.57198	5.27662
ATP5G3	2	175176258	175184607	-	0.293533	ATP5G3	ENSG00000154518	ATP synthase, H+ transporting, mitochondrial Fo complex, subunit C3 (subunit 9) [Source:HGNC Symbol;Acc:HGNC:843]	gene	Name match	0	6.74745	6.66947	7.04824	6.75471
PATZ1	22	31325804	31346232	-	0.292473	PATZ1	ENSG00000100105	POZ (BTB) and AT hook containing zinc finger 1 [Source:HGNC Symbol;Acc:HGNC:13071]	gene	Name match	0	4.83781	4.69001	5.20822	4.91574
UIMC1	5	176905005	177022602	-	0.292105	UIMC1	ENSG00000087206	ubiquitin interaction motif containing 1 [Source:HGNC Symbol;Acc:HGNC:30298]	gene	Name match	0	4.24905	4.36159	4.37915	4.08704
PKP4	2	158457099	158682879	+	0.290476	PKP4	ENSG00000144283	plakophilin 4 [Source:HGNC Symbol;Acc:HGNC:9026]	gene	Name match	0	6.13319	5.8668	6.09381	5.80333
CYSTM1	5	140174642	140243789	+	0.288993	CYSTM1	ENSG00000120306	cysteine-rich transmembrane module containing 1 [Source:HGNC Symbol;Acc:HGNC:30239]	gene	Name match	0	4.57693	4.46491	4.87818	4.58918
HMCES	3	129278828	129306186	+	0.288407	HMCES	ENSG00000183624	5-hydroxymethylcytosine (hmC) binding, ES cell-specific [Source:HGNC Symbol;Acc:HGNC:24446]	gene	Name match	0	5.60611	5.47201	5.76007	5.47166
PIGA	X	15319451	15335554	-	0.287948	PIGA	ENSG00000165195	phosphatidylinositol glycan anchor biosynthesis, class A [Source:HGNC Symbol;Acc:HGNC:8957]	gene	Name match	0	3.60843	3.16822	3.2931	3.00515
ANKLE2	12	132725503	132761888	-	0.287928	ANKLE2	ENSG00000176915	ankyrin repeat and LEM domain containing 2 [Source:HGNC Symbol;Acc:HGNC:29101]	gene	Name match	0	6.68962	6.67211	6.61498	6.32706
CHD3	17	7884806	7912760	+	0.287776	CHD3	ENSG00000170004	chromodomain helicase DNA binding protein 3 [Source:HGNC Symbol;Acc:HGNC:1918]	gene	Name match	0	7.19751	6.91926	7.12212	6.83434
THAP11	16	67842082	67844195	+	0.287486	THAP11	ENSG00000168286	THAP domain containing 11 [Source:HGNC Symbol;Acc:HGNC:23194]	gene	Name match	0	3.96783	4.0203	4.19871	3.91122
HSPE1-MOB4	2	197500413	197550726	+	0.28706	HSPE1-MOB4	ENSG00000270757	HSPE1-MOB4 readthrough [Source:HGNC Symbol;Acc:HGNC:49184]	gene	Name match	0	5.06455	5.08442	5.10888	4.82182
MRPS9	2	105037983	105099960	+	0.286646	MRPS9	ENSG00000135972	mitochondrial ribosomal protein S9 [Source:HGNC Symbol;Acc:HGNC:14501]	gene	Name match	0	4.178	4.16804	4.50598	4.21934
PTPN18	2	130356007	130375409	+	0.285973	PTPN18	ENSG00000072135	protein tyrosine phosphatase, non-receptor type 18 (brain-derived) [Source:HGNC Symbol;Acc:HGNC:9649]	gene	Name match	0	6.15615	5.87252	6.3815	6.09553
MLLT4	6	167826922	167972023	+	0.285699	MLLT4	ENSG00000130396	myeloid/lymphoid or mixed-lineage leukemia (trithorax homolog, Drosophila); translocated to, 4 [Source:HGNC Symbol;Acc:HGNC:7137]	gene	Name match	0	7.38567	7.05635	7.14904	6.86334
RBPMS	8	30384479	30572261	+	0.285626	RBPMS	ENSG00000157110	RNA binding protein with multiple splicing [Source:HGNC Symbol;Acc:HGNC:19097]	gene	Name match	0	4.45097	4.41095	4.90105	4.61543
RNF169	11	74748868	74842413	+	0.285417	RNF169	ENSG00000166439	ring finger protein 169 [Source:HGNC Symbol;Acc:HGNC:26961]	gene	Name match	0	4.53133	4.42532	4.4123	4.12688
PTGES2	9	128120693	128128462	-	0.284779	PTGES2	ENSG00000148334	prostaglandin E synthase 2 [Source:HGNC Symbol;Acc:HGNC:17822]	gene	Name match	0	5.25648	5.04366	5.38728	5.1025
GMEB1	1	28668732	28719353	+	0.284425	GMEB1	ENSG00000162419	glucocorticoid modulatory element binding protein 1 [Source:HGNC Symbol;Acc:HGNC:4370]	gene	Name match	0	3.42343	3.53419	3.52084	3.23642
OPTN	10	13099449	13138308	+	0.284157	OPTN	ENSG00000123240	optineurin [Source:HGNC Symbol;Acc:HGNC:17142]	gene	Name match	0	5.85788	5.69657	5.5785	5.29434
DUT	15	48331011	48343373	+	0.281023	DUT	ENSG00000128951	deoxyuridine triphosphatase [Source:HGNC Symbol;Acc:HGNC:3078]	gene	Name match	0	5.90233	5.77811	6.04692	5.7659
PHYH	10	13277796	13302412	-	0.280653	PHYH	ENSG00000107537	phytanoyl-CoA 2-hydroxylase [Source:HGNC Symbol;Acc:HGNC:8940]	gene	Name match	0	3.87661	3.41679	3.79102	3.51036
APOO	X	23833353	23907934	-	0.278888	APOO	ENSG00000184831	apolipoprotein O [Source:HGNC Symbol;Acc:HGNC:28727]	gene	Name match	0	3.29259	3.09619	3.43373	3.15484
GPR137	11	64270062	64289500	+	0.278239	GPR137	ENSG00000173264	G protein-coupled receptor 137 [Source:HGNC Symbol;Acc:HGNC:24300]	gene	Name match	0	4.35554	4.31259	4.55715	4.27891
PDXK	21	43719094	43762307	+	0.275247	PDXK	ENSG00000160209	pyridoxal (pyridoxine, vitamin B6) kinase [Source:HGNC Symbol;Acc:HGNC:8819]	gene	Name match	0	7.08265	6.91243	7.11835	6.8431
FOXP4	6	41546426	41602384	+	0.274724	FOXP4	ENSG00000137166	forkhead box P4 [Source:HGNC Symbol;Acc:HGNC:20842]	gene	Name match	0	6.75109	6.53273	6.86792	6.59319
PRPF38A	1	52404564	52420839	+	0.274587	PRPF38A	ENSG00000134748	pre-mRNA processing factor 38A [Source:HGNC Symbol;Acc:HGNC:25930]	gene	Name match	0	4.94151	4.94276	5.05878	4.7842
MARCKS	6	113857362	113863471	+	0.274331	MARCKS	ENSG00000277443	myristoylated alanine-rich protein kinase C substrate [Source:HGNC Symbol;Acc:HGNC:6759]	gene	Name match	0	6.74529	6.88779	6.8642	6.58987
E2F5	8	85177225	85216209	+	0.273037	E2F5	ENSG00000133740	E2F transcription factor 5, p130-binding [Source:HGNC Symbol;Acc:HGNC:3119]	gene	Name match	0	3.81419	3.70692	3.7072	3.43416
CASP2	7	143288215	143307696	+	0.271566	CASP2	ENSG00000106144	caspase 2, apoptosis-related cysteine peptidase [Source:HGNC Symbol;Acc:HGNC:1503]	gene	Name match	0	5.70003	5.69355	5.817	5.54543
ACOT9	X	23702253	23766475	-	0.269721	ACOT9	ENSG00000123130	acyl-CoA thioesterase 9 [Source:HGNC Symbol;Acc:HGNC:17152]	gene	Name match	0	4.8398	4.62603	4.70379	4.43407
UBE2E3	2	180967248	181063441	+	0.269708	UBE2E3	ENSG00000170035	ubiquitin-conjugating enzyme E2E 3 [Source:HGNC Symbol;Acc:HGNC:12479]	gene	Name match	0	6.01633	5.82504	6.09963	5.82992
FBXL16	16	692500	705829	-	0.268539	FBXL16	ENSG00000127585	F-box and leucine-rich repeat protein 16 [Source:HGNC Symbol;Acc:HGNC:14150]	gene	Name match	0	4.79642	4.3404	4.90275	4.63421
ILK	11	6603708	6610874	+	0.267425	ILK	ENSG00000166333	integrin-linked kinase [Source:HGNC Symbol;Acc:HGNC:6040]	gene	Name match	0	5.67103	5.54167	5.47298	5.20555
HSPD1	2	197486581	197516737	-	0.267099	HSPD1	ENSG00000144381	heat shock 60kDa protein 1 (chaperonin) [Source:HGNC Symbol;Acc:HGNC:5261]	gene	Name match	0	7.63936	7.64749	7.6954	7.4283
ATP5O	21	33903453	33915980	-	0.265314	ATP5O	ENSG00000241837	ATP synthase, H+ transporting, mitochondrial F1 complex, O subunit [Source:HGNC Symbol;Acc:HGNC:850]	gene	Name match	0	6.36007	6.32539	6.6097	6.34439
MFF	2	227325151	227357836	+	0.265079	MFF	ENSG00000168958	mitochondrial fission factor [Source:HGNC Symbol;Acc:HGNC:24858]	gene	Name match	0	5.22094	5.11419	5.32225	5.05717
KEAP1	19	10486120	10503741	-	0.264967	KEAP1	ENSG00000079999	kelch-like ECH-associated protein 1 [Source:HGNC Symbol;Acc:HGNC:23177]	gene	Name match	0	5.05214	5.00631	5.14352	4.87855
NARF	17	82458180	82490537	+	0.26464	NARF	ENSG00000141562	nuclear prelamin A recognition factor [Source:HGNC Symbol;Acc:HGNC:29916]	gene	Name match	0	5.44377	5.29373	5.56582	5.30118
RHNO1	12	2877199	2889523	+	0.26458	RHNO1	ENSG00000171792	RAD9-HUS1-RAD1 interacting nuclear orphan 1 [Source:HGNC Symbol;Acc:HGNC:28206]	gene	Name match	0	4.19564	3.98932	4.34822	4.08364
WRNIP1	6	2765414	2786952	+	0.263228	WRNIP1	ENSG00000124535	Werner helicase interacting protein 1 [Source:HGNC Symbol;Acc:HGNC:20876]	gene	Name match	0	5.37933	5.21883	5.5071	5.24387
CYCS	7	25120091	25125361	-	0.263027	CYCS	ENSG00000172115	cytochrome c, somatic [Source:HGNC Symbol;Acc:HGNC:19986]	gene	Name match	0	7.10026	6.98964	7.15586	6.89283
KAT5	11	65711996	65719604	+	0.261355	KAT5	ENSG00000172977	K(lysine) acetyltransferase 5 [Source:HGNC Symbol;Acc:HGNC:5275]	gene	Name match	0	4.58114	4.4414	4.6786	4.41724
DOT1L	19	2164149	2232578	+	0.26021	DOT1L	ENSG00000104885	DOT1-like histone H3K79 methyltransferase [Source:HGNC Symbol;Acc:HGNC:24948]	gene	Name match	0	5.48092	5.32299	5.40352	5.14331
SDHD	11	112086773	112193805	+	0.258806	SDHD	ENSG00000204370	succinate dehydrogenase complex, subunit D, integral membrane protein [Source:HGNC Symbol;Acc:HGNC:10683]	gene	Name match	0	5.75556	5.74087	6.00953	5.75073
GYS1	19	48968125	48993310	-	0.257229	GYS1	ENSG00000104812	glycogen synthase 1 (muscle) [Source:HGNC Symbol;Acc:HGNC:4706]	gene	Name match	0	6.10602	5.91185	6.18519	5.92796
SMAP1	6	70667776	70862015	+	0.256964	SMAP1	ENSG00000112305	small ArfGAP 1 [Source:HGNC Symbol;Acc:HGNC:19651]	gene	Name match	0	4.55914	4.31299	4.53335	4.27639
THAP4	2	241584405	241637449	-	0.255445	THAP4	ENSG00000176946	THAP domain containing 4 [Source:HGNC Symbol;Acc:HGNC:23187]	gene	Name match	0	4.57309	4.54744	4.78214	4.5267
NR2F2	15	96325938	96340263	+	0.255352	NR2F2	ENSG00000185551	nuclear receptor subfamily 2, group F, member 2 [Source:HGNC Symbol;Acc:HGNC:7976]	gene	Name match	0	4.26306	4.26145	4.29821	4.04286
SERPINB6	6	2948159	2972165	-	0.254472	SERPINB6	ENSG00000124570	serpin peptidase inhibitor, clade B (ovalbumin), member 6 [Source:HGNC Symbol;Acc:HGNC:8950]	gene	Name match	0	5.69522	5.48003	5.75137	5.4969
MRPL15	8	54135210	54147901	+	0.25427	MRPL15	ENSG00000137547	mitochondrial ribosomal protein L15 [Source:HGNC Symbol;Acc:HGNC:14054]	gene	Name match	0	4.70837	4.60201	4.74177	4.4875
CHMP4B	20	33811304	33854366	+	0.25358	CHMP4B	ENSG00000101421	charged multivesicular body protein 4B [Source:HGNC Symbol;Acc:HGNC:16171]	gene	Name match	0	6.30273	6.15371	6.47731	6.22373
ARNT2	15	80404351	80597937	+	0.253223	ARNT2	ENSG00000172379	aryl-hydrocarbon receptor nuclear translocator 2 [Source:HGNC Symbol;Acc:HGNC:16876]	gene	Name match	0	5.88784	5.7004	5.57115	5.31792
VDAC3	8	42391624	42405897	+	0.252831	VDAC3	ENSG00000078668	voltage-dependent anion channel 3 [Source:HGNC Symbol;Acc:HGNC:12674]	gene	Name match	0	5.93777	5.86861	6.04635	5.79352
CHRAC1	8	140511298	140517137	+	0.250151	CHRAC1	ENSG00000104472	chromatin accessibility complex 1 [Source:HGNC Symbol;Acc:HGNC:13544]	gene	Name match	0	4.3002	4.3551	4.43108	4.18093
DNAJC25-GNG10	9	111631386	111670229	+	0.246465	DNAJC25-GNG10	ENSG00000244115	DNAJC25-GNG10 readthrough [Source:HGNC Symbol;Acc:HGNC:37501]	gene	Name match	0	5.15005	4.95614	5.13177	4.8853
ATP5B	12	56638179	56646068	-	0.245008	ATP5B	ENSG00000110955	ATP synthase, H+ transporting, mitochondrial F1 complex, beta polypeptide [Source:HGNC Symbol;Acc:HGNC:830]	gene	Name match	0	8.81024	8.66499	8.82803	8.58302
GNG10	9	111661335	111670246	+	0.243411	GNG10	ENSG00000242616	guanine nucleotide binding protein (G protein), gamma 10 [Source:HGNC Symbol;Acc:HGNC:4402]	gene	Name match	0	5.20922	4.99831	5.17123	4.92782
BCKDK	16	31106107	31112791	+	0.238348	BCKDK	ENSG00000103507	branched chain ketoacid dehydrogenase kinase [Source:HGNC Symbol;Acc:HGNC:16902]	gene	Name match	0	4.86069	4.66605	4.96062	4.72227
GFER	16	1984207	1987749	+	0.237666	GFER	ENSG00000127554	growth factor, augmenter of liver regeneration [Source:HGNC Symbol;Acc:HGNC:4236]	gene	Name match	0	4.33637	4.13469	4.53181	4.29414
GPX4	19	1103926	1106790	+	0.235616	GPX4	ENSG00000167468	glutathione peroxidase 4 [Source:HGNC Symbol;Acc:HGNC:4556]	gene	Name match	0	6.68194	6.55447	7.08041	6.84479
TRIM8	10	102644496	102658407	+	0.235275	TRIM8	ENSG00000171206	tripartite motif containing 8 [Source:HGNC Symbol;Acc:HGNC:15579]	gene	Name match	0	5.44146	5.46171	5.6498	5.41453
HDAC2	6	113933028	114011308	-	0.234134	HDAC2	ENSG00000196591	histone deacetylase 2 [Source:HGNC Symbol;Acc:HGNC:4853]	gene	Name match	0	6.32994	6.35587	6.32431	6.09018
PLEKHJ1	19	2230084	2237704	-	0.234119	PLEKHJ1	ENSG00000104886	pleckstrin homology domain containing, family J member 1 [Source:HGNC Symbol;Acc:HGNC:18211]	gene	Name match	0	5.27172	5.12116	5.38137	5.14725
PCGF3	4	705748	770640	+	0.233877	PCGF3	ENSG00000185619	polycomb group ring finger 3 [Source:HGNC Symbol;Acc:HGNC:10066]	gene	Name match	0	6.2145	6.1792	6.27917	6.0453
PRKRA	2	178431414	178451231	-	0.233145	PRKRA	ENSG00000180228	protein kinase, interferon-inducible double stranded RNA dependent activator [Source:HGNC Symbol;Acc:HGNC:9438]	gene	Name match	0	4.87237	4.81602	4.98067	4.74752
OLA1	2	174072447	174248698	-	0.230618	OLA1	ENSG00000138430	Obg-like ATPase 1 [Source:HGNC Symbol;Acc:HGNC:28833]	gene	Name match	0	6.31494	6.1622	6.27584	6.04522
FRG1	4	189940788	189963204	+	0.230368	FRG1	ENSG00000109536	FSHD region gene 1 [Source:HGNC Symbol;Acc:HGNC:3954]	gene	Name match	0	3.97361	3.92725	4.00978	3.77941
FAM96A	15	64072559	64094018	-	0.229464	FAM96A	ENSG00000166797	family with sequence similarity 96, member A [Source:HGNC Symbol;Acc:HGNC:26235]	gene	Name match	0	5.05064	4.99015	5.17345	4.94398
RBM22	5	150690794	150701107	-	0.22505	RBM22	ENSG00000086589	RNA binding motif protein 22 [Source:HGNC Symbol;Acc:HGNC:25503]	gene	Name match	0	5.48954	5.50143	5.57413	5.34908
NDUFA9	12	4649107	4694317	+	0.224033	NDUFA9	ENSG00000139180	NADH dehydrogenase (ubiquinone) 1 alpha subcomplex, 9, 39kDa [Source:HGNC Symbol;Acc:HGNC:7693]	gene	Name match	0	5.27329	5.19268	5.36332	5.13929
MTPAP	10	30309801	30349319	-	0.223917	MTPAP	ENSG00000107951	mitochondrial poly(A) polymerase [Source:HGNC Symbol;Acc:HGNC:25532]	gene	Name match	0	3.92892	4.02871	4.09075	3.86683
UQCRFS1	19	29205321	29213541	-	0.223239	UQCRFS1	ENSG00000169021	ubiquinol-cytochrome c reductase, Rieske iron-sulfur polypeptide 1 [Source:HGNC Symbol;Acc:HGNC:12587]	gene	Name match	0	5.63889	5.50035	5.82115	5.59791
UBE2D2	5	139526431	139628433	+	0.221434	UBE2D2	ENSG00000131508	ubiquitin-conjugating enzyme E2D 2 [Source:HGNC Symbol;Acc:HGNC:12475]	gene	Name match	0	5.96712	5.92389	6.15892	5.93748
FBXL19	16	30923055	30948783	+	0.219137	FBXL19	ENSG00000099364	F-box and leucine-rich repeat protein 19 [Source:HGNC Symbol;Acc:HGNC:25300]	gene	Name match	0	4.53664	4.72446	4.77864	4.55951
AFG3L2	18	12328944	12377314	-	0.218802	AFG3L2	ENSG00000141385	AFG3-like AAA ATPase 2 [Source:HGNC Symbol;Acc:HGNC:315]	gene	Name match	0	5.57868	5.48755	5.64508	5.42628
DAZAP2	12	51238292	51271362	+	0.215809	DAZAP2	ENSG00000183283	DAZ associated protein 2 [Source:HGNC Symbol;Acc:HGNC:2684]	gene	Name match	0	6.80978	6.59918	6.88989	6.67408
YWHAZ	8	100916525	100953341	-	0.215296	YWHAZ	ENSG00000164924	tyrosine 3-monooxygenase/tryptophan 5- monooxygenase activation protein, zeta [Source:HGNC Symbol;Acc:HGNC:12855]	gene	Name match	0	9.10821	8.98128	8.92749	8.7122
CGGBP1	3	88051944	88149885	-	0.212564	CGGBP1	ENSG00000163320	CGG triplet repeat binding protein 1 [Source:HGNC Symbol;Acc:HGNC:1888]	gene	Name match	0	7.10629	6.89305	6.85243	6.63987
ESD	13	46771256	46797232	-	0.211735	ESD	ENSG00000139684	esterase D [Source:HGNC Symbol;Acc:HGNC:3465]	gene	Name match	0	5.91979	5.84859	5.93882	5.72708
PPP2CA	5	134194334	134226142	-	0.208077	PPP2CA	ENSG00000113575	protein phosphatase 2, catalytic subunit, alpha isozyme [Source:HGNC Symbol;Acc:HGNC:9299]	gene	Name match	0	7.31459	7.29955	7.32992	7.12184
RAC1	7	6374523	6403977	+	0.194449	RAC1	ENSG00000136238	ras-related C3 botulinum toxin substrate 1 (rho family, small GTP binding protein Rac1) [Source:HGNC Symbol;Acc:HGNC:9801]	gene	Name match	0	7.28885	7.28221	7.38513	7.19068
GOT2	16	58707131	58734357	-	0.191016	GOT2	ENSG00000125166	glutamic-oxaloacetic transaminase 2, mitochondrial [Source:HGNC Symbol;Acc:HGNC:4433]	gene	Name match	0	6.28015	6.219	6.40013	6.20912
SRSF1	17	58003360	58007346	-	0.189806	SRSF1	ENSG00000136450	serine/arginine-rich splicing factor 1 [Source:HGNC Symbol;Acc:HGNC:10780]	gene	Name match	0	7.61482	7.5054	7.67299	7.48318
RBMS1	2	160272151	160493794	-	0.185544	RBMS1	ENSG00000153250	RNA binding motif, single stranded interacting protein 1 [Source:HGNC Symbol;Acc:HGNC:9907]	gene	Name match	0	5.7792	5.57986	5.66241	5.47686

## Sheet: FAC of downregulated genes
Table S5D. Functional annotation clustering of downregulated genes in tumours from DCIS-SOX11 cells compared to DCIS-lacZ cells injected into mammary fat pad.
Annotation Cluster 1	Enrichment Score: 2.6457365991883015
Category	Term	Count	%	PValue	Genes	List Total	Pop Hits	Pop Total	Fold Enrichment	Bonferroni	Benjamini	FDR
GOTERM_MF_FAT	GO:0004866~endopeptidase inhibitor activity	9	3.7037	0.000831033	COL4A3, HMSD, CST6, C3, CPAMD8, TNFSF14, SPINK1, WFDC2, A2ML1	178	145	12983	4.5272	0.279921	0.151425	1.15082
GOTERM_MF_FAT	GO:0030414~peptidase inhibitor activity	9	3.7037	0.00117323	COL4A3, HMSD, CST6, C3, CPAMD8, TNFSF14, SPINK1, WFDC2, A2ML1	178	153	12983	4.29048	0.371046	0.143213	1.62111
GOTERM_MF_FAT	GO:0004857~enzyme inhibitor activity	10	4.11523	0.0118519	COL4A3, HMSD, CST6, C3, CPAMD8, TNFSF14, SPINK1, MAPK8IP1, WFDC2, A2ML1	178	270	12983	2.70141	0.990991	0.543841	15.2949
Annotation Cluster 2	Enrichment Score: 2.4050321071041934
Category	Term	Count	%	PValue	Genes	List Total	Pop Hits	Pop Total	Fold Enrichment	Bonferroni	Benjamini	FDR
GOTERM_BP_FAT	GO:0006935~chemotaxis	9	3.7037	0.00195561	CXCL1, CXCL17, CCL20, CXCR4, SAA1, CXCL3, CXCL2, ITGB2, ITGAM	192	160	13528	3.96328	0.957133	0.270186	3.22688
GOTERM_BP_FAT	GO:0042330~taxis	9	3.7037	0.00195561	CXCL1, CXCL17, CCL20, CXCR4, SAA1, CXCL3, CXCL2, ITGB2, ITGAM	192	160	13528	3.96328	0.957133	0.270186	3.22688
GOTERM_BP_FAT	GO:0007626~locomotory behavior	10	4.11523	0.0159345	CXCL1, CXCL17, CCL20, CXCR4, SAA1, CXCL3, CXCL2, ITGB2, ITGAM, SOD2	192	274	13528	2.57147	1	0.629922	23.5974
Annotation Cluster 3	Enrichment Score: 2.2456253702859743
Category	Term	Count	%	PValue	Genes	List Total	Pop Hits	Pop Total	Fold Enrichment	Bonferroni	Benjamini	FDR
INTERPRO	IPR001060:Fps/Fes/Fer/CIP4 homology	4	1.64609	0.0025023	HMHA1, PACSIN1, FES, GAS7	220	21	16659	14.4234	0.712838	0.340256	3.54167
SMART	SM00055:FCH	4	1.64609	0.00282692	HMHA1, PACSIN1, FES, GAS7	126	21	9079	13.7249	0.283982	0.283982	3.1879
UP_SEQ_FEATURE	domain:FCH	3	1.23457	0.0259101	PACSIN1, FES, GAS7	242	20	19113	11.8469	1	0.962708	33.4907
Annotation Cluster 4	Enrichment Score: 2.0267700476993076
Category	Term	Count	%	PValue	Genes	List Total	Pop Hits	Pop Total	Fold Enrichment	Bonferroni	Benjamini	FDR
INTERPRO	IPR019565:Alpha-2-macroglobulin, thiol-ester bond-forming	3	1.23457	0.00722183	C3, CPAMD8, A2ML1	220	10	16659	22.7168	0.972935	0.594397	9.90593
INTERPRO	IPR011625:Alpha-2-macroglobulin, N-terminal 2	3	1.23457	0.00875066	C3, CPAMD8, A2ML1	220	11	16659	20.6517	0.987437	0.583305	11.8823
INTERPRO	IPR002890:Alpha-2-macroglobulin, N-terminal	3	1.23457	0.00875066	C3, CPAMD8, A2ML1	220	11	16659	20.6517	0.987437	0.583305	11.8823
INTERPRO	IPR011626:A-macroglobulin complement component	3	1.23457	0.0104105	C3, CPAMD8, A2ML1	220	12	16659	18.9307	0.994547	0.580461	13.9822
INTERPRO	IPR001599:Alpha-2-macroglobulin	3	1.23457	0.0104105	C3, CPAMD8, A2ML1	220	12	16659	18.9307	0.994547	0.580461	13.9822
INTERPRO	IPR019742:Alpha-2-macroglobulin, conserved site	3	1.23457	0.0104105	C3, CPAMD8, A2ML1	220	12	16659	18.9307	0.994547	0.580461	13.9822
INTERPRO	IPR009048:Alpha-macroglobulin, receptor-binding	3	1.23457	0.0104105	C3, CPAMD8, A2ML1	220	12	16659	18.9307	0.994547	0.580461	13.9822
Annotation Cluster 5	Enrichment Score: 1.9510993706080928
Category	Term	Count	%	PValue	Genes	List Total	Pop Hits	Pop Total	Fold Enrichment	Bonferroni	Benjamini	FDR
INTERPRO	IPR002473:Small chemokine, C-X-C/Interleukin 8	4	1.64609	0.0007329	CXCL1, CCL20, CXCL3, CXCL2	220	14	16659	21.6351	0.305885	0.305885	1.04965
INTERPRO	IPR001089:Small chemokine, C-X-C	3	1.23457	0.0121976	CXCL1, CXCL3, CXCL2	220	13	16659	17.4745	0.997783	0.534185	16.191
INTERPRO	IPR001811:Small chemokine, interleukin-8-like	4	1.64609	0.0165511	CXCL1, CCL20, CXCL3, CXCL2	220	41	16659	7.38758	0.999754	0.564448	21.353
SMART	SM00199:SCY	4	1.64609	0.0185655	CXCL1, CCL20, CXCL3, CXCL2	126	41	9079	7.02981	0.890445	0.669008	19.3029
GOTERM_MF_FAT	GO:0008009~chemokine activity	4	1.64609	0.0246384	CXCL1, CCL20, CXCL3, CXCL2	178	46	12983	6.34245	0.999947	0.665426	29.3425
GOTERM_MF_FAT	GO:0042379~chemokine receptor binding	4	1.64609	0.0290362	CXCL1, CCL20, CXCL3, CXCL2	178	49	12983	5.95414	0.999991	0.687737	33.6511
Annotation Cluster 6	Enrichment Score: 1.949689571254049
Category	Term	Count	%	PValue	Genes	List Total	Pop Hits	Pop Total	Fold Enrichment	Bonferroni	Benjamini	FDR
GOTERM_BP_FAT	GO:0044243~multicellular organismal catabolic process	4	1.64609	0.00567148	KLK6, P2RX7, ADAMTS14, MMP7	192	26	13528	10.8397	0.999894	0.505374	9.09031
GOTERM_BP_FAT	GO:0032963~collagen metabolic process	4	1.64609	0.00700014	KLK6, P2RX7, ADAMTS14, MMP7	192	28	13528	10.0655	0.999988	0.485661	11.1045
GOTERM_BP_FAT	GO:0044259~multicellular organismal macromolecule metabolic process	4	1.64609	0.00931272	KLK6, P2RX7, ADAMTS14, MMP7	192	31	13528	9.0914	1	0.547214	14.5106
GOTERM_BP_FAT	GO:0044236~multicellular organismal metabolic process	4	1.64609	0.0151364	KLK6, P2RX7, ADAMTS14, MMP7	192	37	13528	7.61712	1	0.625298	22.5524
GOTERM_BP_FAT	GO:0030574~collagen catabolic process	3	1.23457	0.0318897	KLK6, ADAMTS14, MMP7	192	20	13528	10.5687	1	0.711074	41.9033
Annotation Cluster 7	Enrichment Score: 1.9061063075197975
Category	Term	Count	%	PValue	Genes	List Total	Pop Hits	Pop Total	Fold Enrichment	Bonferroni	Benjamini	FDR
GOTERM_BP_FAT	GO:0030593~neutrophil chemotaxis	4	1.64609	0.00193365	SAA1, CXCL3, ITGB2, ITGAM	192	18	13528	15.6574	0.955588	0.292507	3.19119
GOTERM_BP_FAT	GO:0030595~leukocyte chemotaxis	4	1.64609	0.0151364	SAA1, CXCL3, ITGB2, ITGAM	192	37	13528	7.61712	1	0.625298	22.5524
GOTERM_BP_FAT	GO:0060326~cell chemotaxis	4	1.64609	0.0174425	SAA1, CXCL3, ITGB2, ITGAM	192	39	13528	7.2265	1	0.623297	25.5358
GOTERM_BP_FAT	GO:0050900~leukocyte migration	4	1.64609	0.0465122	SAA1, CXCL3, ITGB2, ITGAM	192	57	13528	4.94444	1	0.790697	54.9808
Annotation Cluster 8	Enrichment Score: 1.811854496781343
Category	Term	Count	%	PValue	Genes	List Total	Pop Hits	Pop Total	Fold Enrichment	Bonferroni	Benjamini	FDR
GOTERM_BP_FAT	GO:0048534~hemopoietic or lymphoid organ development	10	4.11523	0.0116286	IL17C, LYN, RELB, VEGFA, SIX1, RTKN2, CD4, SOD2, FLT3LG, CD28	192	260	13528	2.70994	1	0.609763	17.7983
GOTERM_BP_FAT	GO:0002520~immune system development	10	4.11523	0.0165882	IL17C, LYN, RELB, VEGFA, SIX1, RTKN2, CD4, SOD2, FLT3LG, CD28	192	276	13528	2.55284	1	0.617576	24.4435
GOTERM_BP_FAT	GO:0030097~hemopoiesis	9	3.7037	0.0190156	IL17C, LYN, RELB, VEGFA, RTKN2, CD4, SOD2, FLT3LG, CD28	192	236	13528	2.68697	1	0.619145	27.5084
Annotation Cluster 9	Enrichment Score: 1.7777918066228169
Category	Term	Count	%	PValue	Genes	List Total	Pop Hits	Pop Total	Fold Enrichment	Bonferroni	Benjamini	FDR
GOTERM_BP_FAT	GO:0042098~T cell proliferation	4	1.64609	0.00631491	P2RX7, CXCR4, TNFSF14, ITGAM	192	27	13528	10.4383	0.999963	0.517158	10.071
GOTERM_BP_FAT	GO:0046651~lymphocyte proliferation	4	1.64609	0.0212492	P2RX7, CXCR4, TNFSF14, ITGAM	192	42	13528	6.71032	1	0.649089	30.2251
GOTERM_BP_FAT	GO:0070661~leukocyte proliferation	4	1.64609	0.0240194	P2RX7, CXCR4, TNFSF14, ITGAM	192	44	13528	6.4053	1	0.662651	33.4615
GOTERM_BP_FAT	GO:0032943~mononuclear cell proliferation	4	1.64609	0.0240194	P2RX7, CXCR4, TNFSF14, ITGAM	192	44	13528	6.4053	1	0.662651	33.4615
Annotation Cluster 10	Enrichment Score: 1.5373887640929902
Category	Term	Count	%	PValue	Genes	List Total	Pop Hits	Pop Total	Fold Enrichment	Bonferroni	Benjamini	FDR
UP_SEQ_FEATURE	domain:Peptidase S1	6	2.46914	0.0110614	KLK6, KLK8, TMPRSS11E, KLK10, KLK1, TMPRSS3	242	106	19113	4.47053	0.999942	0.857866	15.8694
INTERPRO	IPR001314:Peptidase S1A, chymotrypsin	6	2.46914	0.012063	KLK6, KLK8, TMPRSS11E, KLK10, KLK1, TMPRSS3	220	104	16659	4.36862	0.997628	0.578281	16.0266
INTERPRO	IPR018114:Peptidase S1/S6, chymotrypsin/Hap, active site	6	2.46914	0.0125345	KLK6, KLK8, TMPRSS11E, KLK10, KLK1, TMPRSS3	220	105	16659	4.32701	0.99813	0.502401	16.6016
INTERPRO	IPR001254:Peptidase S1 and S6, chymotrypsin/Hap	6	2.46914	0.0185643	KLK6, KLK8, TMPRSS11E, KLK10, KLK1, TMPRSS3	220	116	16659	3.91669	0.999911	0.571882	23.6387
SMART	SM00020:Tryp_SPc	6	2.46914	0.0217884	KLK6, KLK8, TMPRSS11E, KLK10, KLK1, TMPRSS3	126	116	9079	3.72701	0.925686	0.579573	22.2842
SP_PIR_KEYWORDS	Serine protease	6	2.46914	0.0284349	KLK6, KLK8, TMPRSS11E, KLK10, KLK1, TMPRSS3	242	136	19235	3.50662	0.999899	0.566804	32.2328
UP_SEQ_FEATURE	active site:Charge relay system	7	2.88066	0.0382637	KLK6, LPL, KLK8, TMPRSS11E, KLK10, KLK1, TMPRSS3	242	196	19113	2.82069	1	0.986116	45.4531
GOTERM_MF_FAT	GO:0004252~serine-type endopeptidase activity	6	2.46914	0.0593794	KLK6, KLK8, TMPRSS11E, KLK10, KLK1, TMPRSS3	178	154	12983	2.84175	1	0.800513	57.3555
GOTERM_MF_FAT	GO:0008236~serine-type peptidase activity	6	2.46914	0.0967723	KLK6, KLK8, TMPRSS11E, KLK10, KLK1, TMPRSS3	178	178	12983	2.45859	1	0.852576	75.757
GOTERM_MF_FAT	GO:0017171~serine hydrolase activity	6	2.46914	0.0999558	KLK6, KLK8, TMPRSS11E, KLK10, KLK1, TMPRSS3	178	180	12983	2.43127	1	0.849052	76.9199
Annotation Cluster 11	Enrichment Score: 1.5089639317393062
Category	Term	Count	%	PValue	Genes	List Total	Pop Hits	Pop Total	Fold Enrichment	Bonferroni	Benjamini	FDR
GOTERM_BP_FAT	GO:0051223~regulation of protein transport	6	2.46914	0.022716	P2RX7, SAA1, EXOC4, TNFSF14, TRIM16, LCP1	192	114	13528	3.70833	1	0.662908	31.9568
GOTERM_BP_FAT	GO:0070201~regulation of establishment of protein localization	6	2.46914	0.0284587	P2RX7, SAA1, EXOC4, TNFSF14, TRIM16, LCP1	192	121	13528	3.4938	1	0.696123	38.3551
GOTERM_BP_FAT	GO:0032880~regulation of protein localization	6	2.46914	0.0459792	P2RX7, SAA1, EXOC4, TNFSF14, TRIM16, LCP1	192	138	13528	3.06341	1	0.793575	54.5572
Annotation Cluster 12	Enrichment Score: 1.4605481494717263
Category	Term	Count	%	PValue	Genes	List Total	Pop Hits	Pop Total	Fold Enrichment	Bonferroni	Benjamini	FDR
SP_PIR_KEYWORDS	zymogen	10	4.11523	0.00119778	KLK6, GGT5, KLK8, ADAMTS14, TMPRSS11E, MMP7, CTSS, KLK1, TMPRSS3, CTSF	242	206	19235	3.85842	0.317723	0.0736136	1.60354
[truncated: 537 more rows]
